# Supplementary material for: Identifying novel proteins for suicide attempt by integrating proteomes from brain and blood with genome-wide association data
Source: Neuropsychopharmacology. 2024 Feb 5;49(8):1255–65. doi: 10.1038/s41386-024-01807-4 (PMC11224332; doi:10.1038/s41386-024-01807-4)
Supplement: Supplementary file 1 — Supplemental Table 1-16 [file 41386_2024_1807_MOESM1_ESM.xlsx]

## Sheet: Index
Index
Table S1. Characteristics of 14 cohorts of European ancestries in the International Suicide Genetics Consortium.
Table S2. Effect estimates of the associations between genetic instrumental variables for brain proteome and SA.
Table S3. MR results of the brain proteome from the discovery dataset and SA-EUR GWAS.
Table S4. Supplementary MR analysis of candidate proteins in the brain and blood for SA.
Table S5. Steiger filtering analysis of candidate proteins in the brain and blood for SA.
Table S6. Bayesian colocalization analysis of candidate proteins in the brain and blood for SA.
Table S7. Effect estimates of the associations between genetic instrumental variables for blood proteome and SA.
Table S8. MR results of the blood proteome from the discovery dataset and SA-EUR GWAS.
Table S9. MR results of candidate proteins in the brain and blood for SA from the discovery dataset (LD <0.001) and SA-EUR GWAS.
Table S10. MR results of candidate proteins in the brain and blood for SA from the replication datasets.
Table S11. MR results of candidate proteins in the brain and blood for SA from the discovery dataset and SA-EUR|MDD GWAS.
Table S12. PWAS results of candidate brain proteins for SA.
Table S13. eQTL MR results of candidate brain proteins for SA from the Psychencode dataset and SA-EUR GWAS.
Table S14. Cell-type-specific expression of candidate brain proteins corresponding genes for SA.
Table S15. GO and KEGG of candidate proteins corresponding genes for SA.
Table S16. Phenoscanner results for the instrumental variables of significant proteins for SA.

## Sheet: S1
Table S1. Characteristics of 14 cohorts of European ancestries in the International Suicide Genetics Consortium
SA: suicide attempt, MDD: major depressive disorder, BIP: bipolar disorder, SCZ: Schizophrenia, ED, Eating disorder
Cohort	Cases	Controls (general population)	Suicide phenotype	Suicide phenotype ascertainment	Genotyping method	Imputation reference panel
Psychiatric Genomics Consortium MDD	1528	16626	SA	structured psychiatric interviews	Genotyping arrays described in PMID: 29700475	1000G phase 1 version 3
Psychiatric Genomics Consortium BIP	3214	17642	SA	structured psychiatric interviews	Genotyping arrays described in PMID: 31043756	1000G phase 1 version 3
Psychiatric Genomics Consortium SCZ	1640	7112	SA	structured psychiatric interviews	Genotyping arrays described in PMID: 25056061	1000G phase 1 version 3
Psychiatric Genomics Consortium ED	170	5070	SA	structured psychiatric interviews	Illumina HumanHap 610, Illumina Human-660W Quad	1000G phase 1 version 3
Army STARRS	670	10637	SA	modified version of Columbia Suicide Severity Rating Scale (C-SSRS)	Illumnia OmniExpress + Exome array, Illumina PsychChip	1000G phase (August 2012 phase 1 integrated release)
German Borderline Genomics Consortium	481	1653	SA	self-report	Infinium PsychArray-24 Bead Chip	Haplotype Reference Consortium
UK Biobank	2433	334766	SA	self-report: "Have you ever harmed yourself with the intent of ending your life?"	UK Biobank Axiom Array, UK BiLEVE Axiom Array	Haplotype Reference Consortium, UK10K, 1,000 Genomes Phase 3
iPSYCH	7003	52227	6897 SA (98%), 106 death (2%)	ICD10. Diagnoses of suicide attempts (ICD-10: X60–X84), combinations of diagnoses where the main diagnosis had been recorded as a mental disorder (ICD-10: F chapter) together with a diagnosis of poisoning by drugs or other substances (ICD-10: T36–T50, T52–T60) or injuries to hand, wrist, and forearm (ICD-10: S51, S55, S59, S61, S65, S69).	Infinium PsychChip v 1.0 array	1000G phase 3
Janssen	255	1684	SA	Clinical interview, medical record/chart review. Some C-SSRS	Illumina Human1M-DuoV3, HumanOmni5Exome-4v1, PsychArray	1000G phase 1 version 3
Genetic Investigation of Suicide and SA (GISS)	660	660	SA	Primary selection criteria: Nuclear family trios (all complete with both biological parents and one SA offspring per trio; n = 660), were collected in the Ukraine, by first recruitng the offspring from emergency care due to a severe SA as defined by a score of >= 2 on a Medical Damage Rating Scale (MDS)*. Secondary measures of SA: Number of Attempts, Age at first attempt, Method, Intent, Family S…	Illumina Omni 1M panel	1000G phase 1 version 3
Australian Genetics of Depression Study	2792	20193	SA	online self-report	GSAMD-24v1-0_20011747	Haplotype Reference Consortium
Yale-Penn (EUR)	475	1817	SA	Semi-Structured Assessment for Drug Dependence and Alcoholism (SSADDA)	HumanOmni-Quad v1.0, HumanCore Exome array	1000G phase 3
Columbia University	577	1233	260 SA (45%), 317 Death (55%)	Columbia Classification Algorithm for Suicide Assessment (C-CASA)	Illumina Omni1‐Quad Beadchip	1000G phase 3 version 5
University of Utah	4692	20702	Death	Coroner's report	Illumina Infinium PsychArray v1.0 & 1.1	1000G phase ?

## Sheet: S2
Table S2. Effect estimates of the associations between genetic instrumental variables for brain proteome and SA.
SNP: single nucleotide polymorphism, CHR: chromosome, BP: base position, EAF: effect allele frequency, Beta: SNP effect estimate based on effect allele, SE: corresponding standard error, P: corresponding p-value, F-stat: F-statistic to assess instrument strength, ROSMAP: Religious Orders Study/Memory and Aging Project, SA-EUR: suicide attempt of European ancestry, SA-EUR|MDD: suicide attempt of E…
Ensembl ID	Gene	SNP	CHR	BP	Effect allele	Other allele	EAF	Exposure (ROSMAP)					SA-EUR GWAS				SA-EUR|MDD GWAS
								Beta	SE	P	F-stat		Beta	SE	P		Beta	SE	P
ENSG00000001036	FUCA2	rs11155297	6	143825104	T	G	0.258	-0.1909	0.021512	7.05e-19	78.7499		0.042197	0.011	0.0001327		0.043829	0.011196	9.05217e-05
ENSG00000001561	ENPP4	rs7754915	6	46097569	G	A	0.344	0.05741	0.00900601	1.83e-10	40.6359		-0.00469894	0.0104	0.6489		-0.000559231	0.0105757	0.957829
ENSG00000004139	SARM1	rs739439	17	26723822	T	C	0.186	0.08712	0.00821858	2.97e-26	112.368		0.0335025	0.0127	0.008456		0.0288036	0.0129284	0.0258855
ENSG00000004468	CD38	rs4698412	4	15737348	G	A	0.458	0.1429	0.0174684	2.83e-16	66.9203		0.00230265	0.0099	0.8181		-0.00446839	0.0100672	0.657146
ENSG00000004660	CAMKK1	rs2915546	17	3765268	G	T	0.386	0.04066	0.00719938	1.63e-08	31.8966		0.005103	0.0111	0.6415		0.00713267	0.0112995	0.527883
ENSG00000004700	RECQL	rs2192170	12	21633036	T	C	0.0772	-0.07077	0.0126951	2.48e-08	31.0761		0.0197046	0.0183	0.2829		0.0220129	0.0186256	0.23726
ENSG00000004700	RECQL	rs7295965	12	21675398	C	T	0.078	-0.09072	0.0136889	3.42e-11	43.9207		0.0236986	0.0184	0.1969		0.0101177	0.018729	0.58905
ENSG00000004864	SLC25A13	rs1989825	7	95788371	G	A	0.403	0.04949	0.0082881	2.36e-09	35.6554		0.0268985	0.0101	0.007456		0.0247463	0.010274	0.0160117
ENSG00000005421	PON1	rs705378	7	94946571	T	G	0.356	-0.2055	0.0329557	4.5e-10	38.8833		-0.00579677	0.0102	0.5718		-0.00511924	0.0104687	0.624838
ENSG00000005421	PON1	rs757158	7	94955528	T	C	0.44	0.2419	0.0323514	7.59e-14	55.9095		0.0105046	0.0099	0.2897		0.00891097	0.0101678	0.380815
ENSG00000006071	ABCC8	rs4757512	11	17406051	C	T	0.26	-0.05633	0.00851294	3.67e-11	43.7845		-0.0100988	0.0112	0.3656		-0.0118908	0.0113944	0.296687
ENSG00000006071	ABCC8	rs8192690	11	17414570	T	C	0.0583	-0.09318	0.0163473	1.2e-08	32.4903		-0.00120072	0.0212	0.9555		-0.00486328	0.0215401	0.821374
ENSG00000006282	SPATA20	rs28498091	17	48597114	T	C	0.161	-0.2721	0.024765	4.4e-28	120.72		-0.0159973	0.0138	0.2453		-0.0142053	0.0140404	0.31166
ENSG00000006282	SPATA20	rs8065903	17	48629458	A	G	0.257	0.1573	0.0192496	3.04e-16	66.775		-0.0143018	0.0113	0.2051		-0.00821062	0.0115149	0.475819
ENSG00000006282	SPATA20	rs878619	17	48633271	G	A	0.389	-0.2395	0.0167212	1.57e-46	205.152		-0.0160997	0.0102	0.1128		-0.0223526	0.0103944	0.0315204
ENSG00000006607	FARP2	rs3771555	2	242322680	C	T	0.358	0.06131	0.00929194	4.16e-11	43.5361		0.015002	0.0103	0.1448		0.0136098	0.0104724	0.19374
ENSG00000006607	FARP2	rs6724088	2	242336856	C	T	0.224	-0.07048	0.0117318	1.88e-09	36.0913		0.00480151	0.0119	0.6885		0.0100196	0.0121013	0.407685
ENSG00000006625	GGCT	rs38416	7	30545263	C	A	0.282	0.08555	0.00798088	8.26e-27	114.905		-0.0154008	0.011	0.1614		-0.01349	0.0111876	0.227896
ENSG00000006625	GGCT	rs4270	7	30536611	C	T	0.22	-0.05449	0.0090589	1.8e-09	36.1812		0.0278955	0.0126	0.02713		0.0222408	0.0128083	0.0824861
ENSG00000007516	BAIAP3	rs4984814	16	1385650	C	A	0.46	0.1076	0.0132624	4.93e-16	65.8234		0.00540458	0.0106	0.6116		0.00643858	0.0108353	0.552362
ENSG00000007923	DNAJC11	rs200448	1	6701978	T	C	0.437	0.0308	0.00442096	3.24e-12	48.5365		-0.000500125	0.0099	0.9618		0.00933669	0.0100672	0.3537
ENSG00000008283	CYB561	rs3809721	17	61431754	G	T	0.489	0.09527	0.0133612	1e-12	50.8419		0.00060018	0.0099	0.9524		-0.00776179	0.0100672	0.440708
ENSG00000008394	MGST1	rs1114813	12	16405093	T	C	0.211	-0.1024	0.0173581	3.65e-09	34.8013		-0.0123965	0.012	0.3003		-0.0100081	0.0122047	0.412206
ENSG00000008394	MGST1	rs16912024	12	16712583	G	T	0.084	0.1346	0.0245571	4.23e-08	30.0425		-0.00600195	0.0188	0.7486		-0.0187062	0.0190847	0.327003
ENSG00000008394	MGST1	rs2239675	12	16500265	G	A	0.181	0.1199	0.0186196	1.2e-10	41.4665		-0.0106036	0.0134	0.428		-0.0136696	0.0136353	0.316092
ENSG00000008394	MGST1	rs3759207	12	16516710	C	T	0.315	0.09243	0.0162468	1.28e-08	32.3661		-0.00730327	0.0105	0.488		-0.00873542	0.0106875	0.41373
ENSG00000010282	HHATL	rs12635736	3	42784630	G	A	0.469	-0.09647	0.0127687	4.18e-14	57.0809		-0.00449986	0.0098	0.6429		-0.00214941	0.0099722	0.829346
ENSG00000010282	HHATL	rs6865	3	42826041	G	T	0.22	0.08201	0.0149123	3.81e-08	30.2444		-0.0103958	0.0119	0.3833		-0.0113127	0.0121013	0.349873
ENSG00000011376	LARS2	rs12638088	3	45537973	T	C	0.306	-0.124	0.00980884	1.24e-36	159.812		0.0106036	0.0106	0.315		0.0103647	0.0107825	0.336422
ENSG00000012822	CALCOCO1	rs17102221	12	54122073	A	G	0.136	0.04839	0.00735195	4.64e-11	43.3218		-0.00589735	0.0142	0.6774		-0.00326848	0.014454	0.8211
ENSG00000013288	MAN2B2	rs2301795	4	6596360	G	A	0.489	0.1588	0.0170864	1.49e-20	86.3773		0.00250313	0.01	0.7998		0.00349741	0.0102142	0.732044
ENSG00000013375	PGM3	rs473267	6	83880167	T	C	0.264	-0.0704	0.00706107	2.06e-23	99.4041		-0.0138961	0.0112	0.213		-0.0175192	0.0113944	0.124164
ENSG00000013583	HEBP1	rs4763913	12	13129767	T	G	0.0358	-0.5932	0.0334934	3.45e-70	313.678		-0.00260339	0.0288	0.9281		-0.0151851	0.0291688	0.602651
ENSG00000014123	UFL1	rs2983897	6	97033780	A	G	0.225	0.03038	0.00506566	2.01e-09	35.9669		0.00669752	0.0118	0.5722		-0.00178495	0.0119979	0.881734
ENSG00000015592	STMN4	rs17366947	8	27103024	G	A	0.398	-0.05245	0.00918057	1.11e-08	32.6401		0.00170145	0.01	0.8646		0.00126318	0.010179	0.901239
ENSG00000015676	NUDCD3	rs1043084	7	44424253	T	C	0.226	0.06112	0.00828851	1.66e-13	54.3768		0.00610135	0.0119	0.6043		0.00498792	0.0120931	0.680001
ENSG00000020577	SAMD4A	rs17657012	14	55176344	G	A	0.081	-0.3729	0.0371996	1.19e-23	100.487		-0.018596	0.019	0.3295		-0.0132994	0.0193158	0.491123
ENSG00000020922	MRE11A	rs10831235	11	94240767	T	C	0.0932	-0.0697	0.0116489	2.19e-09	35.801		0.0133011	0.017	0.433		0.0179997	0.0172984	0.298088
ENSG00000020922	MRE11A	rs535801	11	94212048	T	C	0.3	0.05738	0.00746203	1.48e-14	59.1299		0.00799793	0.0107	0.4541		0.00222218	0.0108859	0.838249
ENSG00000022277	RTFDC1	rs6024911	20	55072472	A	G	0.212	-0.1202	0.0122063	7.03e-23	96.9708		0.00139902	0.012	0.9065		-0.000793053	0.0122131	0.948226
ENSG00000022277	RTFDC1	rs6069767	20	55083478	T	G	0.44	0.05793	0.0101902	1.31e-08	32.3178		-0.002002	0.0099	0.8384		0.00225765	0.0100756	0.822702
ENSG00000023191	RNH1	rs36042148	11	495825	T	C	0.0534	-0.1446	0.0230815	3.73e-10	39.2472		-0.0157026	0.0226	0.4876		-0.0128371	0.0230473	0.577534
ENSG00000023191	RNH1	rs7121599	11	464667	C	T	0.314	-0.09852	0.00889886	1.73e-28	122.569		0.00389759	0.0106	0.7146		0.00226557	0.0108171	0.834102
ENSG00000026103	FAS	rs12765241	10	90740501	A	G	0.125	-0.2929	0.0426613	6.62e-12	47.1379		0.000699755	0.0159	0.9639		-0.00236657	0.016145	0.883461
ENSG00000026103	FAS	rs7097467	10	90753244	C	T	0.118	0.3815	0.043152	9.5e-19	78.1605		-0.00909848	0.0158	0.5652		-0.00643146	0.0160662	0.688928
ENSG00000026103	FAS	rs7097572	10	90753260	T	C	0.498	-0.4229	0.0225337	1.39e-78	352.217		0.026603	0.0097	0.006159		0.0297493	0.00997054	0.00284766
ENSG00000026103	FAS	rs9658691	10	90756163	C	T	0.122	-0.2512	0.0431103	5.65e-09	33.9529		0.0256974	0.0149	0.0855		0.0197639	0.0151693	0.192615
ENSG00000027001	MIPEP	rs11551114	13	24436475	T	C	0.145	-0.1457	0.0135112	4.11e-27	116.287		0.0138043	0.014	0.3226		0.0189424	0.0142305	0.183153
ENSG00000029725	RABEP1	rs11078559	17	5262749	G	A	0.502	0.02663	0.0034	4.79e-15	61.3458		0.00700447	0.0098	0.4725		0.00565225	0.0100641	0.574374
ENSG00000036448	MYOM2	rs3779865	8	1999565	C	T	0.374	0.2708	0.0438481	6.58e-10	38.1413		-0.00529595	0.0102	0.606		-0.00696795	0.0103773	0.501928
ENSG00000036448	MYOM2	rs6558584	8	1982771	A	C	0.0458	0.6004	0.0910917	4.36e-11	43.4434		-0.00769957	0.0259	0.7676		-0.00765975	0.0263235	0.771063
ENSG00000037757	MRI1	rs1469071	19	13883099	G	A	0.418	-0.1031	0.0165277	4.43e-10	38.9128		0.0275048	0.0103	0.007551		0.0240413	0.0104807	0.0217987
ENSG00000037757	MRI1	rs371671	19	13870153	A	C	0.437	-0.178	0.0152204	1.36e-31	136.769		0.00600195	0.0106	0.5715		0.00548461	0.010766	0.610445
ENSG00000041353	RAB27B	rs2871673	18	52491427	G	T	0.233	-0.1604	0.0176649	1.08e-19	82.4492		-0.0232965	0.0116	0.04435		-0.00697069	0.0117995	0.554681
ENSG00000042445	RETSAT	rs11678606	2	85588350	A	G	0.264	-0.07933	0.0117966	1.76e-11	45.2232		-0.0198048	0.0111	0.07541		-0.0212397	0.0112995	0.0601469
ENSG00000042493	CAPG	rs12473017	2	85664399	G	T	0.348	-0.1052	0.017628	2.41e-09	35.6144		0.0239034	0.0105	0.02343		0.0273292	0.0107136	0.0107453
ENSG00000042493	CAPG	rs3770102	2	85637837	T	G	0.415	0.1303	0.0174657	8.63e-14	55.6566		-0.0182047	0.0099	0.06659		-0.0196793	0.0100841	0.0509962
ENSG00000047932	GOPC	rs12194183	6	117885959	T	C	0.28	-0.04213	0.00595418	1.49e-12	50.0656		0.0199987	0.011	0.0691		0.00948656	0.0111876	0.396465
ENSG00000047932	GOPC	rs1472591	6	117965794	T	C	0.258	0.05486	0.00594137	2.62e-20	85.2586		-0.005103	0.0111	0.6471		-0.00538165	0.0112995	0.633878
ENSG00000047932	GOPC	rs210608	6	117831317	T	C	0.439	-0.03367	0.00534886	3.08e-10	39.6245		0.0044003	0.01	0.6608		0.00177284	0.0101706	0.861621
ENSG00000048392	RRM2B	rs1052071	8	103216834	T	C	0.0647	0.1255	0.0143935	2.8e-18	76.0247		-0.00959589	0.0206	0.6431		-0.00529598	0.0209283	0.800227
ENSG00000049449	RCN1	rs224629	11	32090554	C	A	0.279	-0.07081	0.0109266	9.14e-11	41.9971		0.00800193	0.011	0.4658		0.00318244	0.011196	0.776222
ENSG00000049860	HEXB	rs820880	5	73982325	C	A	0.262	0.05708	0.0104548	4.77e-08	29.8082		0.0131967	0.0111	0.2343		0.0101708	0.011308	0.368424
ENSG00000053371	AKR7A2	rs6694099	1	19582338	A	C	0.0963	-0.05528	0.00912683	1.39e-09	36.6856		0.00380276	0.0169	0.8234		0.00905782	0.0171866	0.598174
ENSG00000053770	AP5M1	rs7143894	14	57637832	T	C	0.107	-0.107	0.0182541	4.58e-09	34.3595		0.00159872	0.0177	0.9283		-0.00345815	0.0181404	0.848814
ENSG00000054179	ENTPD2	rs7388830	9	139939197	T	C	0.0953	0.2117	0.0380297	2.6e-08	30.9882		0.0071047	0.0188	0.7058		0.0160649	0.0192136	0.403086
ENSG00000054983	GALC	rs11159834	14	88498122	A	G	0.325	-0.1111	0.019884	2.31e-08	31.2191		-0.00359646	0.0104	0.7276		-0.00554689	0.0105927	0.600519
ENSG00000054983	GALC	rs365448	14	88411495	A	G	0.48	-0.2416	0.0160692	4.33e-51	226.05		-0.00369682	0.0098	0.7045		-0.00118818	0.0099722	0.905157
ENSG00000054983	GALC	rs4904425	14	88559615	A	G	0.171	-0.1769	0.0240386	1.85e-13	54.1548		-0.00230265	0.0131	0.8604		-0.00365824	0.0133251	0.783672
ENSG00000054983	GALC	rs7493001	14	88529064	A	G	0.491	-0.1102	0.0181484	1.26e-09	36.8711		-0.00170145	0.0098	0.8604		-0.0036915	0.0099722	0.711249
ENSG00000054983	GALC	rs8014798	14	88456559	A	C	0.096	-0.2205	0.031474	2.46e-12	49.081		-0.0196008	0.0172	0.2553		-0.0209167	0.0174884	0.231684
ENSG00000055147	FAM114A2	rs2560059	5	153410934	G	A	0.38	-0.05398	0.00647241	7.43e-17	69.5559		0.0258	0.0101	0.01067		0.0266354	0.010274	0.00952772
ENSG00000057608	GDI2	rs10795547	10	5827074	G	A	0.384	-0.02553	0.00442196	7.77e-09	33.3328		-0.00649884	0.0108	0.5468		-0.00522263	0.0109411	0.633121
ENSG00000059573	ALDH18A1	rs2275272	10	97388162	A	G	0.124	-0.1184	0.011742	6.54e-24	101.676		-0.00660174	0.0148	0.6534		-0.00895219	0.0150659	0.552378
ENSG00000060971	ACAA1	rs7625290	3	38178290	G	T	0.046	-0.1038	0.0184246	1.76e-08	31.7394		-0.040902	0.024	0.08883		-0.0295917	0.0243684	0.224615
ENSG00000060982	BCAT1	rs1872644	12	24967157	A	C	0.279	-0.0594	0.00948902	3.85e-10	39.1859		0.0200967	0.0108	0.06407		0.0226454	0.0109978	0.0394852
ENSG00000063761	ADCK1	rs10149767	14	78296468	C	T	0.155	0.08246	0.0126442	6.96e-11	42.5308		-0.0207042	0.0137	0.1316		-0.0197496	0.013937	0.156465
ENSG00000063761	ADCK1	rs11850022	14	78392008	T	C	0.232	0.0894	0.0120492	1.18e-13	55.0502		-0.0285024	0.0117	0.01474		-0.0266304	0.0119029	0.0252667
ENSG00000063761	ADCK1	rs176941	14	78175326	A	C	0.385	0.07726	0.0110936	3.3e-12	48.5025		-0.017197	0.01	0.08551		-0.0101099	0.010179	0.320607
ENSG00000063761	ADCK1	rs734654	14	78366967	G	A	0.446	-0.1155	0.0104935	3.54e-28	121.15		0.017604	0.0099	0.07515		0.0139798	0.0100756	0.165293
ENSG00000063854	HAGH	rs10500323	16	1907558	A	G	0.134	0.07434	0.00630444	4.31e-32	139.044		0.00269636	0.0145	0.8524		0.000345907	0.014739	0.981276
ENSG00000063854	HAGH	rs1624387	16	1858888	G	A	0.24	-0.03658	0.00532952	6.71e-12	47.1098		0.0170953	0.0115	0.1356		0.0141095	0.0116962	0.227688
ENSG00000065833	ME1	rs6901074	6	84173944	G	A	0.334	0.06579	0.0103835	2.36e-10	40.1451		0.0031951	0.0105	0.7606		0.00721654	0.0106791	0.499191
ENSG00000065882	TBC1D1	rs11736130	4	37965827	C	T	0.322	0.03978	0.00703332	1.55e-08	31.9896		0.0157026	0.0108	0.144		0.0171772	0.0109809	0.117751
ENSG00000065882	TBC1D1	rs12511756	4	37921167	G	A	0.28	0.05121	0.0073063	2.4e-12	49.1264		-0.001998	0.0113	0.8617		-0.00116264	0.0114894	0.919398
ENSG00000066084	DIP2B	rs2251603	12	51049653	A	G	0.341	-0.02503	0.00440189	1.3e-08	32.3328		-0.0011006	0.0103	0.9135		-0.00118024	0.0104807	0.910339
ENSG00000066557	LRRC40	rs476591	1	70614427	C	T	0.157	-0.04418	0.00718094	7.63e-10	37.852		-0.00740253	0.0139	0.5929		-0.00465641	0.0141272	0.741697
ENSG00000066629	EML1	rs732787	14	100217036	A	G	0.376	-0.03655	0.00637283	9.74e-09	32.8935		0.00809713	0.0103	0.4303		0.0123165	0.0105067	0.241095
ENSG00000066926	FECH	rs2269222	18	55233378	T	C	0.0531	-0.09209	0.0165682	2.73e-08	30.894		-0.015205	0.0246	0.5366		-0.0353158	0.0249563	0.157038
ENSG00000066926	FECH	rs2272783	18	55238820	G	A	0.047	-0.2204	0.0184937	9.58e-33	142.029		0.0138961	0.0243	0.5681		0.0112672	0.024631	0.647354
ENSG00000068976	PYGM	rs2073798	11	64511322	T	G	0.0969	-0.1486	0.022213	2.24e-11	44.7531		0.0171029	0.0171	0.316		0.0169038	0.0175881	0.336504
ENSG00000069849	ATP1B3	rs10935443	3	141594547	A	G	0.151	0.1618	0.0138803	2.12e-31	135.881		-0.00950503	0.0135	0.4798		-0.0146012	0.0137558	0.288481
ENSG00000069849	ATP1B3	rs6440052	3	141659241	C	T	0.273	0.07209	0.0127832	1.71e-08	31.8032		0.00969686	0.011	0.3758		0.00655055	0.011196	0.558496
ENSG00000069849	ATP1B3	rs6773662	3	141584475	G	A	0.233	-0.07432	0.0132581	2.08e-08	31.4231		-0.0141987	0.0116	0.2228		-0.00965724	0.0117995	0.413105
ENSG00000069998	CECR5	rs1034859	22	17630486	C	A	0.465	0.06522	0.011429	1.15e-08	32.5646		-0.018704	0.0102	0.06628		-0.0126928	0.0103608	0.220545
ENSG00000070081	NUCB2	rs1488933	11	17267029	T	C	0.407	-0.03184	0.00558484	1.19e-08	32.5031		-0.0144032	0.0099	0.1482		-0.0113372	0.0100756	0.2605
ENSG00000070081	NUCB2	rs739689	11	17417504	G	A	0.34	0.03421	0.00599597	1.16e-08	32.5527		-0.00489798	0.0105	0.6387		-0.00868299	0.0106791	0.416171
ENSG00000070540	WIPI1	rs2952289	17	66464414	C	T	0.205	-0.09307	0.0120676	1.24e-14	59.4809		-0.0141001	0.0124	0.2531		-0.0154523	0.0126098	0.220418
ENSG00000070540	WIPI1	rs918167	17	66436066	T	G	0.331	0.08008	0.0101742	3.52e-15	61.9509		0.0118001	0.0103	0.2532		0.0123979	0.0104807	0.236841
ENSG00000070610	GBA2	rs10814275	9	35758578	G	A	0.103	-0.06342	0.010849	5.05e-09	34.1722		0.0211011	0.0177	0.2315		0.0248426	0.0179332	0.165966
ENSG00000070610	GBA2	rs1570249	9	35752252	A	G	0.419	-0.07248	0.00580088	7.98e-36	156.116		0.0077995	0.0099	0.4346		0.0121397	0.0100756	0.228258
ENSG00000070610	GBA2	rs2857802	9	35679061	C	T	0.371	-0.0383	0.00664026	8.03e-09	33.2681		0.0123965	0.0102	0.2248		0.0110842	0.0103944	0.28626
ENSG00000071282	LMCD1	rs9810512	3	8570874	G	A	0.511	0.0459	0.00813232	1.66e-08	31.8564		-0.00269636	0.0098	0.7821		0.00132508	0.0099722	0.89429
ENSG00000071967	CYBRD1	rs13392902	2	172401763	G	A	0.114	0.1525	0.0257598	3.22e-09	35.0473		0.00959589	0.0154	0.5351		0.020108	0.0156694	0.199398
ENSG00000071967	CYBRD1	rs1473995	2	172442904	A	C	0.3	0.1343	0.0186144	5.4e-13	52.054		-0.00190181	0.0106	0.8558		-0.000549585	0.0107909	0.959381
ENSG00000071967	CYBRD1	rs2111718	2	172288337	G	A	0.149	0.128	0.0227727	1.9e-08	31.593		0.00300451	0.0137	0.8251		-0.00464239	0.013937	0.739061
ENSG00000071967	CYBRD1	rs2542941	2	172409721	C	T	0.326	0.2125	0.0171534	3.03e-35	153.468		-0.00109939	0.0105	0.9148		-0.00309144	0.0106791	0.77221
ENSG00000071967	CYBRD1	rs3821083	2	172412907	C	A	0.24	-0.1736	0.0200001	3.96e-18	75.3416		0.00439966	0.0115	0.7007		0.00686886	0.0116962	0.557019
ENSG00000072135	PTPN18	rs6713511	2	131121149	G	A	0.198	-0.223	0.0380713	4.7e-09	34.3095		0.00369682	0.0126	0.77		0.00222471	0.012825	0.862285
ENSG00000072756	TRNT1	rs3804783	3	3184442	T	C	0.141	0.05388	0.00859784	3.69e-10	39.2714		0.0156962	0.0142	0.2681		0.0168527	0.0144372	0.243086
ENSG00000072858	SIDT1	rs13074313	3	113273634	A	C	0.185	0.1256	0.0178756	2.12e-12	49.3694		-0.00399798	0.0128	0.7567		-0.00614649	0.013015	0.63674
ENSG00000072952	MRVI1	rs11042916	11	10705161	T	C	0.24	-0.1105	0.014063	3.92e-15	61.7403		0.0310044	0.012	0.009893		0.0246717	0.0121882	0.0429472
ENSG00000072952	MRVI1	rs1473538	11	10750532	A	G	0.438	-0.07449	0.0129829	9.6e-09	32.9194		0.00509699	0.0104	0.6224		0.000158074	0.0105675	0.988065
ENSG00000073008	PVR	rs714948	19	45165912	A	C	0.111	-0.085	0.0140711	1.53e-09	36.4907		-0.0162005	0.0171	0.3435		-0.00978976	0.0173526	0.572641
ENSG00000073578	SDHA	rs9312983	5	232969	A	G	0.0815	-0.0617	0.00980548	3.13e-10	39.5943		0.00699548	0.0188	0.7098		0.0108166	0.0192415	0.574013
ENSG00000074695	LMAN1	rs12604758	18	57009769	C	T	0.143	-0.03858	0.00702865	4.04e-08	30.1287		0.0203966	0.0142	0.1495		0.0168929	0.0144456	0.242235
ENSG00000075234	TTC38	rs11703435	22	46685563	A	G	0.1	-0.2076	0.0291957	1.16e-12	50.5611		-0.0128016	0.0165	0.4352		-0.0132394	0.0167649	0.429698
ENSG00000075234	TTC38	rs6008495	22	46677904	G	A	0.035	0.5373	0.0541262	3.18e-23	98.5414		0.0239956	0.0304	0.429		0.0163893	0.0311028	0.598236
ENSG00000075336	TIMM21	rs12956301	18	71834423	G	A	0.295	0.07059	0.00801122	1.24e-18	77.6406		0.025995	0.0107	0.01511		0.0208973	0.0108859	0.0548995
ENSG00000075336	TIMM21	rs17088751	18	71739413	A	G	0.104	0.06919	0.0117381	3.76e-09	34.7449		0.0338022	0.0161	0.03582		0.0341209	0.0163763	0.0372007
ENSG00000075711	DLG1	rs383443	3	196974318	C	T	0.172	-0.03425	0.00562105	1.11e-09	37.1267		0.0172988	0.0131	0.1859		0.0166213	0.0133251	0.212264
ENSG00000075711	DLG1	rs9880331	3	196950777	A	G	0.104	0.03933	0.00692981	1.38e-08	32.2111		-0.034695	0.0164	0.03441		-0.0405492	0.0166781	0.0150451
ENSG00000075975	MKRN2	rs11710163	3	12696288	G	A	0.081	0.06622	0.0110488	2.06e-09	35.921		0.0289037	0.0179	0.1067		0.0227721	0.0182037	0.210948
ENSG00000078070	MCCC1	rs12493050	3	182865073	G	A	0.208	-0.05662	0.008845	1.54e-10	40.9774		-0.00119928	0.0121	0.9203		0.00899469	0.0124373	0.469554
ENSG00000078070	MCCC1	rs4859156	3	182815090	T	G	0.359	-0.0802	0.00703059	3.84e-30	130.126		-0.00439966	0.0103	0.6647		0.000976451	0.0104724	0.925712
ENSG00000078070	MCCC1	rs9877549	3	182730173	C	T	0.071	-0.1433	0.0154305	1.59e-20	86.2447		0.0203966	0.0197	0.3025		0.0201576	0.0200228	0.314062
ENSG00000078304	PPP2R5C	rs7152695	14	102390094	A	G	0.0918	-0.1126	0.0128045	1.45e-18	77.3306		-0.00180162	0.0177	0.9187		0.000947533	0.0181796	0.958433
ENSG00000079257	LXN	rs3867391	3	158415840	G	T	0.219	0.1916	0.0184601	3.09e-25	107.727		-0.0159029	0.0117	0.1744		-0.0185318	0.0119029	0.119492
ENSG00000079691	LRRC16A	rs1543603	6	25413922	A	G	0.234	0.03707	0.00624503	2.92e-09	35.2351		-0.017604	0.0124	0.1549		-0.0151354	0.0127282	0.234389
ENSG00000079739	PGM1	rs4643	1	64125439	C	A	0.184	-0.08403	0.0109527	1.69e-14	58.8608		0.0316971	0.0127	0.01242		0.0340871	0.0129284	0.00837409
ENSG00000080815	PSEN1	rs17781801	14	73616635	A	G	0.0905	-0.07535	0.0136096	3.09e-08	30.6532		0.000899595	0.0174	0.9587		-0.00738401	0.0176786	0.676181
ENSG00000080819	CPOX	rs1131857	3	98307696	G	T	0.137	-0.1778	0.0139756	4.45e-37	161.854		0.0174005	0.0144	0.2279		0.0232547	0.0146523	0.11249
ENSG00000081014	AP4E1	rs11630203	15	51113071	T	C	0.106	0.07313	0.013199	3.02e-08	30.6979		-0.0176957	0.0163	0.2787		-0.0192496	0.0165747	0.245486
ENSG00000081760	AACS	rs10846823	12	125569795	C	T	0.141	0.1002	0.0162657	7.27e-10	37.9481		-0.0102968	0.0149	0.4882		-0.0154349	0.0151442	0.308112
ENSG00000081760	AACS	rs10846840	12	125690629	T	C	0.32	0.07208	0.0127101	1.42e-08	32.1612		-0.0199986	0.0107	0.06127		-0.0183666	0.0108775	0.0913175
ENSG00000083099	LYRM2	rs17294425	6	90442119	C	T	0.223	-0.1338	0.0154569	4.87e-18	74.932		0.0041988	0.0119	0.7229		0.00531223	0.0120931	0.660459
ENSG00000084073	ZMPSTE24	rs6682701	1	40736487	A	G	0.436	-0.04241	0.00566543	7.11e-14	56.0365		-0.015002	0.0099	0.1298		-0.0172337	0.0100672	0.0869217
ENSG00000084207	GSTP1	rs7941648	11	67347595	T	C	0.435	-0.09377	0.00903252	3.01e-25	107.773		-0.00280393	0.0098	0.7726		0.00169727	0.00999821	0.865201
ENSG00000085117	CD82	rs7935166	11	44636547	A	G	0.137	0.1989	0.0241911	2e-16	67.6018		0.00590255	0.0152	0.7001		0.0093259	0.0154882	0.547089
ENSG00000085491	SLC25A24	rs1419000	1	108682900	T	C	0.26	0.06222	0.0103202	1.65e-09	36.3483		-0.025205	0.0112	0.02415		-0.0240086	0.0114029	0.035249
ENSG00000085491	SLC25A24	rs1777448	1	108661274	C	T	0.372	-0.07245	0.00929109	6.3e-15	60.8056		0.0207028	0.0102	0.04268		0.00887732	0.0103773	0.3923
ENSG00000085491	SLC25A24	rs533233	1	108739104	G	A	0.231	-0.1478	0.00934277	2.28e-56	250.264		0.0129029	0.0116	0.2679		0.00796649	0.011808	0.499885
ENSG00000085491	SLC25A24	rs6702877	1	108755434	A	G	0.365	0.09166	0.0091372	1.11e-23	100.631		-0.0120017	0.0102	0.2415		-0.0133176	0.0103773	0.199375
ENSG00000085662	AKR1B1	rs918825	7	134144485	C	T	0.034	0.07335	0.0131336	2.34e-08	31.1912		0.0375046	0.0305	0.219		0.0429191	0.0310036	0.166259
ENSG00000085719	CPNE3	rs6415565	8	87512896	C	T	0.481	0.04415	0.00648233	9.7e-12	46.3873		0.00700447	0.0099	0.478		0.00525248	0.0100672	0.60185
ENSG00000086205	FOLH1	rs10839239	11	49243246	G	A	0.293	0.1476	0.0234396	3.03e-10	39.6527		0.00409839	0.0108	0.7053		-0.00848671	0.0109893	0.439952
ENSG00000087008	ACOX3	rs12507368	4	8363870	T	C	0.219	0.09773	0.0123223	2.17e-15	62.9031		-0.0034961	0.0123	0.7721		-0.00333678	0.0125148	0.789757
ENSG00000087008	ACOX3	rs2140336	4	8424831	A	G	0.502	-0.05601	0.00973111	8.63e-09	33.1289		0.0009995	0.0098	0.9148		-0.000594128	0.0099722	0.952491
ENSG00000087008	ACOX3	rs3115403	4	8540729	G	A	0.083	0.09756	0.017693	3.51e-08	30.4047		0.00210221	0.0182	0.9073		0.00162407	0.0184972	0.930035
ENSG00000087008	ACOX3	rs3796751	4	8378959	T	G	0.16	0.1103	0.0136275	5.78e-16	65.5117		-0.00450011	0.0139	0.7489		-0.00645054	0.0141438	0.648341
ENSG00000087008	ACOX3	rs4696796	4	8303557	G	A	0.448	-0.05384	0.00969997	2.85e-08	30.8084		0.00520351	0.01	0.603		0.00381133	0.0102142	0.709044
ENSG00000087008	ACOX3	rs7664433	4	8353015	T	C	0.268	-0.07394	0.0115897	1.77e-10	40.7019		0.0135971	0.0112	0.2254		0.0149094	0.0114029	0.191039
ENSG00000087157	PGS1	rs2090205	17	76386274	A	C	0.238	0.05495	0.00928996	3.32e-09	34.9871		0.0208021	0.0117	0.0742		0.0186932	0.0119114	0.116565
ENSG00000087253	LPCAT2	rs1393257	16	55586520	T	C	0.473	0.1207	0.0118586	2.48e-24	103.597		-0.00170145	0.0098	0.8594		0.00112389	0.0099722	0.910266
ENSG00000087274	ADD1	rs1263332	4	2948869	A	G	0.0695	-0.06787	0.0114392	2.97e-09	35.2018		-0.00290421	0.0215	0.8913		0.00657358	0.0218921	0.76397
ENSG00000087274	ADD1	rs2239728	4	2906453	G	T	0.201	-0.08567	0.00705452	6.17e-34	147.476		-0.0077995	0.0123	0.5244		-0.00131007	0.0125065	0.916573
ENSG00000087299	L2HGDH	rs12894758	14	50760030	T	C	0.286	-0.05558	0.00863436	1.22e-10	41.4359		0.0219963	0.0118	0.06091		0.0168608	0.0119504	0.158276
ENSG00000087884	AAMDC	rs10899403	11	77456343	C	T	0.299	0.1167	0.0175613	3.03e-11	44.1599		0.014799	0.0107	0.1651		0.0137224	0.0108859	0.207464
ENSG00000087884	AAMDC	rs3819211	11	77457757	G	A	0.104	-0.4111	0.0223369	1.21e-75	338.726		-0.0288012	0.0165	0.08076		-0.0272869	0.0167649	0.103606
ENSG00000087884	AAMDC	rs585721	11	77553638	C	T	0.382	-0.1293	0.0168213	1.51e-14	59.0851		-0.0121953	0.0101	0.2273		-0.0186465	0.0102824	0.0697644
ENSG00000087884	AAMDC	rs7936118	11	77721537	T	C	0.482	0.09178	0.0161093	1.22e-08	32.4596		0.0259016	0.01	0.00966		0.032195	0.010179	0.00156215
ENSG00000088205	DDX18	rs1433526	2	118618718	T	C	0.546	0.03833	0.00675552	1.4e-08	32.1929		-0.011597	0.0098	0.2361		-0.00498791	0.0099722	0.616947
ENSG00000088205	DDX18	rs2060332	2	118551825	C	A	0.309	0.04538	0.00766512	3.21e-09	35.0502		-0.0044003	0.0107	0.6779		-0.00121545	0.0108859	0.911098
ENSG00000088280	ASAP3	rs1555024	1	23786203	C	T	0.319	-0.05641	0.00987974	1.13e-08	32.6003		0.0114048	0.0106	0.281		0.016025	0.0107825	0.137225
ENSG00000088682	COQ9	rs223877	16	57509164	A	G	0.255	0.05284	0.00843921	3.82e-10	39.2032		0.00039992	0.0113	0.9716		0.000718615	0.0114978	0.950164
ENSG00000088992	TESC	rs7979277	12	117477533	T	C	0.131	-0.0862	0.0132165	6.93e-11	42.5384		-0.012599	0.0145	0.386		-0.0111669	0.0147473	0.448923
ENSG00000089041	P2RX7	rs1653598	12	121615283	C	T	0.395	0.3154	0.0294693	9.89e-27	114.547		0.000500125	0.01	0.9583		-0.000496646	0.010179	0.961086
ENSG00000089041	P2RX7	rs1963773	12	121601308	G	A	0.096	0.4451	0.0451929	6.93e-23	97.0007		0.00849599	0.0172	0.6221		0.00387795	0.0174967	0.824595
ENSG00000089041	P2RX7	rs208294	12	121600253	T	C	0.438	-0.1953	0.0297355	5.1e-11	43.1374		0.00560427	0.01	0.5729		0.00592297	0.010179	0.560647
ENSG00000089041	P2RX7	rs3751143	12	121622304	C	A	0.179	-0.4897	0.03333	7.21e-49	215.869		0.00959589	0.013	0.4616		0.00211134	0.0132217	0.873128
ENSG00000089041	P2RX7	rs503720	12	121605074	A	G	0.311	0.1999	0.0335265	2.49e-09	35.5508		-0.0110003	0.0108	0.3078		-0.0122328	0.0109893	0.265638
ENSG00000089597	GANAB	rs1058678	11	62361037	C	T	0.156	-0.03396	0.00570536	2.64e-09	35.4298		0.0442027	0.0143	0.001949		0.0487009	0.0145747	0.000833338
ENSG00000090615	GOLGA3	rs12303977	12	133401184	A	C	0.305	0.0412	0.00482683	1.39e-17	72.8569		-0.0235041	0.0107	0.02832		-0.0230658	0.0108943	0.0342403
ENSG00000090661	CERS4	rs36259	19	8326904	G	A	0.242	0.07001	0.0120948	7.11e-09	33.506		-0.00129916	0.0119	0.914		0.00264344	0.0121182	0.827322
ENSG00000091409	ITGA6	rs6433355	2	173251804	T	C	0.267	0.05147	0.00931096	3.24e-08	30.5576		-0.005103	0.0113	0.6511		-0.00625614	0.0115063	0.586638
ENSG00000091583	APOH	rs1801689	17	64210580	C	A	0.03	-0.5243	0.0685088	1.96e-14	58.5689		-0.0708032	0.0318	0.02614		-0.0708032	0.0323391	0.0285678
ENSG00000091640	SPAG7	rs16942615	17	4875628	G	A	0.069	0.1044	0.0150645	4.2e-12	48.0277		0.0135007	0.0193	0.4844		0.0097961	0.0196512	0.618132
ENSG00000091972	CD200	rs13079706	3	111995872	G	T	0.324	-0.2711	0.0409756	3.69e-11	43.7732		0.0135007	0.0105	0.1994		0.00856429	0.0106875	0.422937
ENSG00000091972	CD200	rs4682401	3	112083859	C	T	0.258	0.2624	0.043533	1.66e-09	36.3321		0.00950503	0.0112	0.3973		0.00380991	0.0113944	0.738102
ENSG00000091972	CD200	rs7647411	3	112063250	T	C	0.364	-0.6081	0.0357101	5.02e-65	289.98		-0.00470103	0.0101	0.6429		-0.00410327	0.0102824	0.689851
ENSG00000092068	SLC7A8	rs2013931	14	23607730	C	T	0.386	-0.05758	0.00990369	6.1e-09	33.8025		-0.00019998	0.0113	0.9847		-0.00111692	0.0114978	0.922614
ENSG00000092108	SCFD1	rs12434151	14	31029185	A	G	0.339	0.06455	0.00496139	1.07e-38	169.272		-0.00460057	0.0105	0.6633		-0.0075088	0.0106791	0.481974
ENSG00000092621	PHGDH	rs10923897	1	120297295	G	T	0.075	-0.103	0.0177965	7.14e-09	33.4969		-0.0204985	0.0194	0.29		-0.0164771	0.0197127	0.403234
ENSG00000093010	COMT	rs4680	22	19951271	G	A	0.487	0.1572	0.0111154	2.08e-45	200.011		-0.0044003	0.0099	0.6563		-0.00412165	0.0101017	0.683262
ENSG00000093010	COMT	rs4819853	22	19999760	G	A	0.346	-0.08212	0.0126023	7.21e-11	42.4618		-0.00630011	0.0102	0.5361		-0.00506757	0.0104212	0.626772
ENSG00000095261	PSMD5	rs12343516	9	123603469	A	C	0.424	0.0365	0.00519497	2.13e-12	49.3651		-0.0102019	0.0101	0.3122		-0.00538241	0.010274	0.600356
ENSG00000095380	NANS	rs10283737	9	100780063	G	T	0.294	-0.0527	0.0092285	1.13e-08	32.6106		0.00450011	0.0108	0.6736		0.00250807	0.0109809	0.819333
ENSG00000095380	NANS	rs16912590	9	100835163	G	A	0.233	-0.1181	0.00938218	2.47e-36	158.45		0.0062998	0.0116	0.5909		0.0076157	0.0117995	0.518653
ENSG00000095485	CWF19L1	rs11597086	10	101953705	C	A	0.427	0.08017	0.00892739	2.7e-19	80.6445		-0.023697	0.0098	0.01564		-0.024574	0.00998072	0.0138107
ENSG00000095713	CRTAC1	rs7922066	10	99785636	G	A	0.197	-0.05675	0.00924002	8.16e-10	37.7212		-0.0131038	0.0125	0.295		-0.00398643	0.0127216	0.754008
ENSG00000097021	ACOT7	rs3789498	1	6358604	C	T	0.142	-0.05779	0.00818331	1.64e-12	49.8709		-0.0177024	0.0144	0.2195		-0.0208888	0.0146694	0.154454
ENSG00000099256	PRTFDC1	rs274296	10	25236223	T	C	0.201	-0.08869	0.0145722	1.16e-09	37.0424		-0.00540458	0.0122	0.6553		0.00156501	0.0124199	0.899726
ENSG00000099810	MTAP	rs10757257	9	21806564	A	G	0.414	-0.07254	0.00690873	8.66e-26	110.245		0.018596	0.0107	0.08115		0.0232946	0.0108379	0.0316062
ENSG00000099968	BCL2L13	rs2535708	22	18184169	T	C	0.201	-0.1026	0.0103532	3.77e-23	98.2077		-0.00210221	0.0121	0.8651		-0.00273884	0.0123081	0.823906
ENSG00000099968	BCL2L13	rs5992090	22	18163795	T	C	0.106	0.08142	0.0134306	1.34e-09	36.7512		0.00990083	0.0158	0.5291		0.00814858	0.0160579	0.611839
ENSG00000099977	DDT	rs4822442	22	24221295	T	G	0.279	-0.1053	0.0150326	2.47e-12	49.0669		-0.00569619	0.011	0.6027		0.00302381	0.011196	0.7871
ENSG00000099977	DDT	rs4822466	22	24312204	G	A	0.456	-0.1563	0.0119596	4.95e-39	170.799		-0.0044003	0.0105	0.6779		-0.00447995	0.0106875	0.675088
ENSG00000099977	DDT	rs915591	22	24233462	T	C	0.0382	-0.3269	0.0292175	4.64e-29	125.183		-0.00729655	0.0274	0.7904		-0.0145844	0.0278007	0.599858
ENSG00000100003	SEC14L2	rs2240422	22	30700924	T	C	0.28	-0.054	0.00897063	1.75e-09	36.2361		-0.00820356	0.011	0.4544		-0.00449896	0.0111876	0.687583
ENSG00000100033	PRODH	rs2005883	22	18896464	T	C	0.136	-0.2067	0.0281183	1.97e-13	54.0384		0.0133011	0.0163	0.416		0.0130622	0.016681	0.433592
ENSG00000100033	PRODH	rs2238732	22	18915347	T	C	0.047	-0.3953	0.0545673	4.35e-13	52.4794		0.00179838	0.025	0.9411		0.00506512	0.0255492	0.84285
ENSG00000100033	PRODH	rs2540648	22	18967349	G	A	0.082	-0.2177	0.0381071	1.11e-08	32.6366		-0.0209001	0.0179	0.244		-0.020343	0.018273	0.265587
ENSG00000100116	GCAT	rs1894644	22	38202552	T	C	0.142	0.5163	0.0442093	1.64e-31	136.388		0.00249688	0.0147	0.8668		0.00213865	0.0149457	0.886216
ENSG00000100116	GCAT	rs4821721	22	38244216	C	T	0.104	0.3013	0.0537511	2.08e-08	31.4213		0.000300045	0.0168	0.985		0.00579705	0.0170916	0.734477
ENSG00000100116	GCAT	rs5756825	22	38199950	T	C	0.444	0.4295	0.0277504	4.94e-54	239.545		-0.00800193	0.01	0.4246		-0.00867831	0.0101706	0.393506
ENSG00000100243	CYB5R3	rs137087	22	42981349	T	C	0.197	-0.07383	0.00796209	1.82e-20	85.9828		-0.000900405	0.0125	0.9454		-0.000342521	0.0127302	0.978534
ENSG00000100243	CYB5R3	rs8190423	22	43031657	A	G	0.0967	-0.06844	0.0110453	5.78e-10	38.3941		0.0120965	0.0167	0.4693		0.0204992	0.0170052	0.228023
ENSG00000100266	PACSIN2	rs17415203	22	43455592	A	G	0.122	0.05125	0.00921582	2.68e-08	30.9257		-0.00329542	0.015	0.827		-0.00317594	0.0152559	0.83509
ENSG00000100266	PACSIN2	rs738535	22	43203137	T	C	0.451	0.03383	0.00566173	2.3e-09	35.7031		0.00249688	0.0099	0.8024		-0.00379659	0.0100672	0.706081
ENSG00000100299	ARSA	rs131715	22	51066921	A	G	0.422	0.08777	0.0135073	8.14e-11	42.2236		-0.00660174	0.0102	0.5203		-0.00361595	0.0103773	0.727505
ENSG00000100299	ARSA	rs6151429	22	51063477	C	T	0.079	-0.2231	0.0241292	2.33e-20	85.4896		-0.0503984	0.0182	0.005696		-0.045979	0.0185745	0.0133092
ENSG00000100304	TTLL12	rs138908	22	43548155	G	T	0.398	0.05843	0.00757654	1.24e-14	59.4744		-0.0259991	0.0102	0.0106		-0.0213395	0.0104032	0.0402433
ENSG00000100304	TTLL12	rs6973	22	43559137	T	G	0.248	-0.08165	0.00893713	6.48e-20	83.4673		0.0304031	0.0116	0.008558		0.0252283	0.011843	0.0331531
ENSG00000100347	SAMM50	rs5764034	22	44325855	A	C	0.398	0.03772	0.00562901	2.07e-11	44.9034		0.00679685	0.0101	0.5032		0.0095861	0.010274	0.350795
ENSG00000100360	IFT27	rs2009667	22	37171611	A	G	0.446	0.04416	0.00620222	1.08e-12	50.6948		0.00929665	0.0115	0.4184		0.00539348	0.0116484	0.643348
ENSG00000100360	IFT27	rs738518	22	37119800	C	T	0.272	0.04064	0.00698163	5.85e-09	33.8839		0.0130042	0.0111	0.2423		0.00663392	0.0112995	0.557136
ENSG00000100445	SDR39U1	rs737246	14	24927313	A	G	0.0278	-0.3461	0.053892	1.34e-10	41.2434		-0.0322959	0.0339	0.3407		-0.0475462	0.0343641	0.166481
ENSG00000100577	GSTZ1	rs17750404	14	77699933	T	C	0.268	0.1575	0.0266639	3.49e-09	34.891		-0.0177974	0.0112	0.1111		-0.0194307	0.0114202	0.088862
ENSG00000100577	GSTZ1	rs17824034	14	77878683	A	G	0.469	-0.1544	0.0241887	1.74e-10	40.7446		-0.005103	0.0098	0.6026		-0.00995929	0.0099722	0.317937
ENSG00000100577	GSTZ1	rs2111699	14	77788597	G	A	0.317	0.3764	0.0228736	7.64e-61	270.788		-0.00819632	0.0105	0.4326		-0.00596464	0.0106875	0.57678
ENSG00000100577	GSTZ1	rs384491	14	77723469	A	C	0.288	-0.1552	0.026276	3.49e-09	34.8871		0.0183997	0.011	0.09315		0.0183599	0.0112046	0.101296
ENSG00000100577	GSTZ1	rs4903575	14	77842048	G	A	0.39	-0.1849	0.0253895	3.28e-13	53.0354		-9.9995e-05	0.0103	0.9906		-0.00228819	0.0104892	0.827315
ENSG00000100577	GSTZ1	rs4903582	14	77871777	T	C	0.142	-0.1919	0.0351276	4.68e-08	29.8437		-0.00450011	0.0144	0.7558		0.00206848	0.0146523	0.887735
ENSG00000100577	GSTZ1	rs8009733	14	77740127	T	C	0.487	-0.15	0.0236145	2.13e-10	40.3483		-0.00230265	0.0099	0.8127		0.000205992	0.0100841	0.983702
ENSG00000100577	GSTZ1	rs8015231	14	77769906	G	T	0.129	0.2772	0.0387673	8.65e-13	51.1276		-0.0311013	0.0152	0.0404		-0.0252471	0.0154543	0.10233
ENSG00000100580	TMED8	rs1061638	14	77928525	A	G	0.318	0.03737	0.00624182	2.14e-09	35.8446		0.00249688	0.0106	0.8137		0.00142316	0.0107909	0.895075
ENSG00000100580	TMED8	rs17105724	14	77810543	G	A	0.222	0.05194	0.00684596	3.28e-14	57.5619		-0.00669752	0.0121	0.5782		-0.00848951	0.0123251	0.490949
ENSG00000100612	DHRS7	rs441282	14	60607985	G	A	0.161	-0.05807	0.00823641	1.78e-12	49.7082		-0.0106036	0.0136	0.4362		-0.00156408	0.0139615	0.910801
ENSG00000100714	MTHFD1	rs11158538	14	64859191	T	C	0.451	-0.03826	0.00593711	1.16e-10	41.5279		-0.00680309	0.0099	0.4903		-0.0110649	0.0100756	0.272121
ENSG00000100934	SEC23A	rs10139666	14	39493157	G	A	0.11	0.03831	0.00634237	1.54e-09	36.4856		-0.0018982	0.0159	0.9061		-2.70361e-05	0.0161779	0.998667
ENSG00000100983	GSS	rs2236271	20	33523840	A	C	0.376	-0.0559	0.0099176	1.74e-08	31.7695		0.00279609	0.01	0.7809		0.00554524	0.010179	0.58591
ENSG00000100994	PYGB	rs11699316	20	25199992	A	G	0.139	-0.07856	0.01311	2.07e-09	35.9085		0.00479847	0.0145	0.7422		0.00683053	0.0147557	0.643431
ENSG00000100997	ABHD12	rs746748	20	25282967	T	C	0.0648	-0.09941	0.0127115	5.26e-15	61.1599		0.00299551	0.0208	0.8853		0.00817391	0.0211268	0.698832
ENSG00000101298	SNPH	rs11905792	20	1270205	A	G	0.316	-0.02609	0.00477022	4.52e-08	29.9138		-0.0034961	0.011	0.7497		-0.00106759	0.0111793	0.92392
ENSG00000101473	ACOT8	rs7270170	20	44526783	A	G	0.446	0.0565	0.00799793	1.61e-12	49.9047		0.00580313	0.01	0.5596		0.00831177	0.010179	0.414179
ENSG00000102547	CAB39L	rs2407609	13	49894824	G	A	0.321	0.07458	0.0112177	2.96e-11	44.2015		-0.0034042	0.0106	0.7497		-0.00491628	0.0107909	0.648682
ENSG00000102547	CAB39L	rs4941638	13	49945054	C	A	0.512	0.1289	0.00975459	7.26e-40	174.618		-0.00229736	0.0098	0.8152		-0.00317439	0.0100641	0.752446
ENSG00000102547	CAB39L	rs6561510	13	49834810	T	C	0.227	-0.09576	0.0112833	2.12e-17	72.0271		0.00489798	0.0118	0.675		0.00223097	0.0119979	0.852487
ENSG00000102547	CAB39L	rs9591258	13	49986768	T	C	0.322	0.07738	0.0106865	4.46e-13	52.4308		0.0036035	0.0106	0.7304		-0.000220803	0.0109134	0.983858
ENSG00000102743	SLC25A15	rs7337312	13	41353297	A	G	0.511	-0.1146	0.0157033	2.92e-13	53.2583		-0.00769957	0.0098	0.4312		-0.00543129	0.0099722	0.585999
ENSG00000102763	VWA8	rs7334298	13	42461622	T	C	0.253	0.1275	0.0217282	4.41e-09	34.4328		0.0071047	0.0112	0.5281		0.00985385	0.0113944	0.387149
ENSG00000102763	VWA8	rs9594643	13	42451776	G	A	0.308	-0.215	0.0209823	1.22e-24	104.996		-0.00880116	0.0106	0.4089		-0.0124254	0.0107825	0.24917
ENSG00000102967	DHODH	rs5467	16	72088280	T	C	0.209	-0.08825	0.0128464	6.44e-12	47.1918		0.0167981	0.0121	0.165		0.0135737	0.0123081	0.2701
ENSG00000102967	DHODH	rs7184117	16	72049212	T	G	0.0514	-0.2472	0.0219589	2.13e-29	126.729		0.0161981	0.024	0.4998		0.0175104	0.0244011	0.473
ENSG00000103121	CMC2	rs9921914	16	81056111	A	C	0.228	-0.158	0.0126371	7.2e-36	156.322		0.0235017	0.0117	0.04549		0.0209138	0.0119029	0.0789125
ENSG00000103150	MLYCD	rs9923900	16	83967469	A	G	0.293	-0.05728	0.00749702	2.17e-14	58.3752		-0.00369682	0.0108	0.7346		-0.00692118	0.0109978	0.529135
ENSG00000103154	NECAB2	rs2292326	16	84028123	C	T	0.138	-0.1456	0.0223367	7.1e-11	42.4898		0.0133994	0.015	0.3693		0.00591485	0.0154021	0.700957
ENSG00000103356	EARS2	rs375237	16	23462639	A	C	0.147	-0.2554	0.0157256	2.58e-59	263.771		0.0350003	0.0139	0.01181		0.0357975	0.0141438	0.0113749
ENSG00000103485	QPRT	rs2071420	16	29674823	G	A	0.087	0.1745	0.0254383	6.9e-12	47.056		0.0243029	0.0191	0.2021		0.0260551	0.0195809	0.183307
ENSG00000103485	QPRT	rs9933310	16	29690904	G	A	0.367	-0.1827	0.0139053	1.97e-39	172.63		0.00969686	0.0103	0.3481		0.0121661	0.0104892	0.246105
ENSG00000103642	LACTB	rs2729835	15	63433766	G	A	0.32	-0.1185	0.0101943	3.11e-31	135.121		0.00500249	0.0105	0.6354		0.0103384	0.0106875	0.333376
ENSG00000103811	CTSH	rs12148472	15	79231478	C	T	0.129	-0.3385	0.0271206	9.45e-36	155.783		0.0174005	0.0152	0.2531		0.0199884	0.0154711	0.196362
ENSG00000103876	FAH	rs11555096	15	80472526	T	C	0.0204	-0.4443	0.0413033	5.49e-27	115.713		0.0270995	0.0368	0.4614		0.0419929	0.0372287	0.259333
ENSG00000103876	FAH	rs1370276	15	80450328	T	C	0.358	0.08363	0.0122059	7.3e-12	46.9445		-0.0105959	0.0102	0.3007		-0.0132234	0.0103773	0.202573
ENSG00000103876	FAH	rs8042782	15	80443953	G	T	0.364	-0.109	0.0121592	3.12e-19	80.3606		-0.0131038	0.0105	0.2122		-0.0182822	0.0106791	0.0869039
ENSG00000103966	EHD4	rs17739167	15	42235032	G	A	0.293	-0.0483	0.00805262	2e-09	35.9766		0.00940408	0.0109	0.3874		0.00960314	0.0111186	0.387754
ENSG00000104325	DECR1	rs1805868	8	91043642	G	A	0.365	-0.056	0.0095106	3.91e-09	34.6705		0.00619918	0.0103	0.5466		0.00552165	0.0104807	0.598306
ENSG00000104325	DECR1	rs1805890	8	91064635	G	A	0.047	-0.1245	0.0185787	2.07e-11	44.9064		0.0143018	0.0236	0.5441		0.0121136	0.0239472	0.612965
ENSG00000104381	GDAP1	rs16938888	8	75265600	T	C	0.33	0.03665	0.0064885	1.62e-08	31.905		0.00299551	0.0104	0.7768		-0.000469724	0.0105757	0.964573
ENSG00000104427	ZC2HC1A	rs2369440	8	79621709	G	A	0.255	0.03734	0.00599597	4.74e-10	38.782		-0.00149888	0.0112	0.896		0.000213717	0.0114029	0.985047
ENSG00000104524	PYCRL	rs11549789	8	144689289	T	C	0.0618	-0.1421	0.0195938	4.1e-13	52.5958		0.0116024	0.0213	0.586		0.0171763	0.0217377	0.429432
ENSG00000104524	PYCRL	rs12546272	8	144656187	C	T	0.242	0.07356	0.0123399	2.51e-09	35.5353		0.000100005	0.0117	0.9919		0.00189189	0.0119556	0.874265
ENSG00000104763	ASAH1	rs4377998	8	17923339	C	T	0.475	-0.07133	0.0112325	2.15e-10	40.3266		-0.0183997	0.0099	0.06297		-0.0138582	0.0100672	0.168644
ENSG00000104823	ECH1	rs2229259	19	39307103	T	C	0.103	-0.1537	0.0171864	3.78e-19	79.9794		-0.00260339	0.0163	0.8715		-0.00224484	0.0166087	0.892485
ENSG00000104980	TIMM44	rs11542187	19	7992976	C	T	0.041	-0.1037	0.0153914	1.61e-11	45.3943		-0.0439978	0.0271	0.1043		-0.0397359	0.0276326	0.150432
ENSG00000105251	SHD	rs4740	19	4236996	A	G	0.292	0.08171	0.0130409	3.71e-10	39.2586		0.0152038	0.0109	0.1618		0.0166359	0.0110926	0.133685
ENSG00000105397	TYK2	rs12720356	19	10469975	C	A	0.091	-0.2163	0.022294	2.95e-22	94.1319		0.011597	0.0178	0.516		0.0194006	0.0181429	0.284925
ENSG00000105397	TYK2	rs280519	19	10472933	A	G	0.48	0.07052	0.0127766	3.4e-08	30.4645		0.00459941	0.01	0.6487		0.00591168	0.0101876	0.561724
ENSG00000105397	TYK2	rs378395	19	10426422	C	A	0.471	0.0712	0.0125993	1.59e-08	31.935		0.0129029	0.01	0.199		0.0209056	0.0102052	0.0405079
ENSG00000105447	GRWD1	rs1643487	19	48949286	G	T	0.099	-0.07346	0.0133128	3.43e-08	30.4483		0.0138961	0.0174	0.4244		0.00927806	0.0177205	0.600572
ENSG00000105447	GRWD1	rs2302951	19	48954421	A	G	0.141	-0.07912	0.0116684	1.2e-11	45.978		-0.00950503	0.0148	0.519		-0.0152808	0.0150575	0.310187
ENSG00000105499	PLA2G4C	rs16981247	19	48600091	T	C	0.243	0.148	0.0211609	2.67e-12	48.9165		0.0192044	0.0118	0.104		0.0251379	0.0120063	0.0362844
ENSG00000105499	PLA2G4C	rs2303744	19	48602948	C	T	0.213	0.123	0.0211169	5.72e-09	33.9273		0.0166986	0.0126	0.1864		0.0215155	0.0128083	0.0929932
ENSG00000105607	GCDH	rs8012	19	13010520	A	G	0.444	-0.1164	0.0121052	6.86e-22	92.4617		-0.0156011	0.01	0.1195		-0.0191847	0.0102814	0.0620462
ENSG00000105650	PDE4C	rs172043	19	18351674	A	G	0.32	0.1072	0.0194009	3.29e-08	30.5313		-0.0112025	0.0104	0.2834		-0.0119186	0.0105841	0.260129
ENSG00000105726	ATP13A1	rs2304130	19	19789528	G	A	0.088	0.07169	0.00993294	5.3e-13	52.0909		0.00830439	0.0178	0.6398		0.0211676	0.0181171	0.242654
ENSG00000105755	ETHE1	rs17724968	19	43995239	T	C	0.0825	0.1067	0.0153296	3.39e-12	48.447		-0.00900038	0.0185	0.6256		-0.00159292	0.0188072	0.932502
ENSG00000105755	ETHE1	rs2102954	19	44029744	G	T	0.198	-0.08091	0.0095248	1.99e-17	72.1594		-0.00679685	0.0124	0.5872		-0.00635906	0.0126182	0.614291
ENSG00000105793	GTPBP10	rs12704526	7	89979227	G	A	0.055	0.2609	0.0363177	6.78e-13	51.6073		-0.0172995	0.0226	0.443		-0.0227967	0.0229542	0.320643
ENSG00000105793	GTPBP10	rs42659	7	89981958	A	G	0.419	0.1845	0.0155067	1.21e-32	141.564		-0.00530404	0.0107	0.6186		-0.00271524	0.0108379	0.802177
ENSG00000105854	PON2	rs10487132	7	95020305	G	A	0.407	0.07568	0.0106494	1.19e-12	50.5024		-0.00659818	0.01	0.5077		-0.00958397	0.0102615	0.350316
ENSG00000105854	PON2	rs7785846	7	95033841	T	C	0.243	-0.1577	0.0113972	1.53e-43	191.455		0.00529595	0.0114	0.638		0.00521632	0.0115928	0.652738
ENSG00000105928	DFNA5	rs1476520	7	24796229	C	T	0.473	0.03951	0.0069279	1.18e-08	32.5245		0.0198966	0.0098	0.04167		0.0131661	0.0099722	0.186743
ENSG00000105928	DFNA5	rs2237306	7	24757202	A	C	0.146	0.0852	0.00925044	3.25e-20	84.831		0.041401	0.014	0.003146		0.0288965	0.0143759	0.0444247
ENSG00000105928	DFNA5	rs754555	7	24758753	T	C	0.156	-0.05335	0.0091883	6.39e-09	33.7131		0.00600195	0.0138	0.6612		0.0028566	0.0140321	0.838684
ENSG00000106049	HIBADH	rs1404282	7	27585451	A	C	0.272	0.07271	0.00680774	1.26e-26	114.073		-0.015205	0.011	0.1659		-0.0216161	0.0111876	0.0533423
ENSG00000106049	HIBADH	rs17155705	7	27775705	C	A	0.104	-0.068	0.0109841	5.99e-10	38.3256		0.0401035	0.0163	0.01374		0.0474695	0.0165747	0.00418359
ENSG00000106049	HIBADH	rs42101	7	27716345	A	C	0.474	0.03814	0.00633767	1.77e-09	36.2161		-0.0282966	0.0098	0.003855		-0.0334714	0.0099722	0.000789434
ENSG00000106066	CPVL	rs1403408	7	29154703	G	A	0.291	-0.1854	0.0325033	1.17e-08	32.536		-0.0124028	0.011	0.258		-0.0152683	0.0111876	0.172334
ENSG00000106066	CPVL	rs245883	7	29187946	A	G	0.457	0.2157	0.0281551	1.84e-14	58.693		0.0028958	0.0099	0.7727		0.0066004	0.0100756	0.512411
ENSG00000106066	CPVL	rs506511	7	29066318	G	T	0.497	0.177	0.0283016	4e-10	39.1133		0.00930314	0.0098	0.3422		0.00663417	0.0099722	0.50588
ENSG00000106077	ABHD11	rs6460052	7	73151644	G	A	0.492	0.1203	0.0110519	1.36e-27	118.483		-0.00899938	0.0108	0.4055		-0.00577502	0.0109262	0.59712
ENSG00000106460	TMEM106B	rs5011432	7	12268668	C	A	0.416	-0.2783	0.0251213	1.6e-28	122.728		0.0146975	0.0099	0.138		0.00171765	0.0100756	0.864635
ENSG00000106460	TMEM106B	rs6952272	7	12200060	T	C	0.196	-0.1873	0.0315227	2.82e-09	35.3044		0.00380276	0.0122	0.7582		-0.00519782	0.0124285	0.675788
ENSG00000106460	TMEM106B	rs6978857	7	12232665	G	A	0.128	0.2528	0.0405688	4.62e-10	38.8302		-0.0071047	0.0147	0.6277		0.00933957	0.0149457	0.532038
ENSG00000106460	TMEM106B	rs7457114	7	12301586	A	G	0.226	0.1924	0.0339054	1.39e-08	32.2012		0	0.012	0.999		0.00410272	0.0122047	0.736751
ENSG00000106477	CEP41	rs1990790	7	130033630	T	C	0.512	-0.03694	0.00514854	7.24e-13	51.4785		0.000699755	0.01	0.945		-0.00184858	0.0101706	0.855773
ENSG00000106524	ANKMY2	rs7797003	7	16661137	T	C	0.212	0.07011	0.00784824	4.14e-19	79.8023		-0.010697	0.0122	0.3798		-0.0100992	0.0124031	0.415502
ENSG00000106605	BLVRA	rs13233084	7	43719868	C	T	0.208	0.02625	0.00481154	4.88e-08	29.7639		-0.0204985	0.012	0.08836		-0.011101	0.0122047	0.363049
ENSG00000106605	BLVRA	rs17246016	7	43838444	C	T	0.118	-0.05069	0.00649473	5.96e-15	60.9147		-0.00689617	0.0152	0.6496		-0.00554058	0.0154796	0.720397
ENSG00000106665	CLIP2	rs10949838	7	73810096	A	G	0.513	-0.02423	0.00404988	2.19e-09	35.795		0.00380276	0.0104	0.7131		0.0107723	0.0106191	0.310378
ENSG00000106771	TMEM245	rs10123957	9	111860418	C	T	0.479	-0.06381	0.00824951	1.03e-14	59.8303		-0.0129952	0.0098	0.1851		-0.00877274	0.0099722	0.379011
ENSG00000106771	TMEM245	rs489283	9	111799369	T	G	0.177	0.06684	0.0105456	2.33e-10	40.1726		-0.00290421	0.0129	0.8227		-0.00445818	0.0131439	0.734472
ENSG00000106853	PTGR1	rs10759503	9	114385055	A	G	0.0794	-0.1859	0.0334385	2.71e-08	30.9076		-0.0208968	0.0185	0.2594		-0.0279852	0.0188156	0.136924
ENSG00000106853	PTGR1	rs17320055	9	114341376	T	C	0.35	-0.09469	0.0168429	1.89e-08	31.6064		0.00590255	0.0104	0.5729		0.0070191	0.0105841	0.50722
ENSG00000106853	PTGR1	rs3818295	9	114348193	T	C	0.0725	-0.1986	0.0324371	9.2e-10	37.4865		0.0250048	0.0189	0.1858		0.0215396	0.0192375	0.262857
ENSG00000106853	PTGR1	rs6477828	9	114352627	A	G	0.436	-0.1049	0.0167991	4.25e-10	38.9923		0.00350385	0.0099	0.7231		0.00390226	0.0100756	0.698536
ENSG00000106853	PTGR1	rs7035109	9	114362831	A	G	0.371	-0.1591	0.0172885	3.49e-20	84.6888		0.0141001	0.0102	0.1661		0.0135032	0.0103773	0.193182
ENSG00000106853	PTGR1	rs7851745	9	114287818	G	T	0.265	0.1082	0.0182362	2.97e-09	35.2035		-0.0105046	0.0112	0.3449		-0.0113816	0.0113861	0.317499
ENSG00000107020	PLGRKT	rs2890658	9	5465130	A	C	0.0921	-0.1382	0.0249035	2.87e-08	30.7961		-0.0383043	0.0182	0.03516		-0.0361521	0.0185054	0.0507491
ENSG00000107021	TBC1D13	rs2900269	9	131569878	G	T	0.256	0.04534	0.0066123	7.04e-12	47.0173		-0.018596	0.0116	0.1096		-0.0146534	0.0117912	0.213965
ENSG00000107566	ERLIN1	rs2862954	10	101912064	T	C	0.52	0.09299	0.00797083	1.89e-31	136.102		0.0250048	0.0097	0.009943		0.0239311	0.00997054	0.016387
ENSG00000107651	SEC23IP	rs2475301	10	121668038	T	C	0.334	0.04293	0.0067107	1.58e-10	40.9248		-0.00130085	0.0104	0.8973		0.0014884	0.0105841	0.888166
ENSG00000107651	SEC23IP	rs2901218	10	121692908	C	A	0.202	-0.07596	0.00731648	2.99e-25	107.787		0.0138049	0.012	0.2495		0.0181848	0.0122131	0.136498
ENSG00000107669	ATE1	rs4366424	10	123527045	C	T	0.114	-0.0516	0.00894264	7.92e-09	33.2941		-0.00890027	0.0158	0.5727		-0.0184963	0.0160579	0.249382
ENSG00000107669	ATE1	rs4752611	10	123614855	A	G	0.346	0.04237	0.006315	1.95e-11	45.0163		-0.00020002	0.0103	0.9817		-0.00167464	0.0104807	0.873052
ENSG00000107669	ATE1	rs6585775	10	123751997	A	C	0.385	0.03344	0.00609416	4.08e-08	30.1096		-0.0037972	0.0101	0.7041		-0.00391665	0.0102824	0.703272
ENSG00000107669	ATE1	rs7092052	10	123615028	A	G	0.0823	-0.1048	0.0109638	1.19e-21	91.3693		-0.0263953	0.0184	0.1529		-0.0321711	0.0186715	0.0848884
ENSG00000107819	SFXN3	rs7099531	10	102829196	G	T	0.154	-0.08796	0.0110753	1.99e-15	63.0753		0.00619918	0.014	0.6568		0.00440719	0.0142388	0.756926
ENSG00000107819	SFXN3	rs807050	10	102793508	C	A	0.376	0.05439	0.00820979	3.47e-11	43.8909		0.00300451	0.0104	0.7744		-0.00097752	0.0105757	0.926356
ENSG00000107897	ACBD5	rs7918793	10	27497191	A	G	0.0416	-0.1203	0.0165921	4.15e-13	52.5689		-0.00569619	0.0252	0.8215		-0.00203178	0.0256002	0.936742
ENSG00000107902	LHPP	rs4315021	10	126175039	T	C	0.156	0.06703	0.0112611	2.64e-09	35.4305		0.0155977	0.0141	0.2679		0.0195395	0.0144034	0.17491
ENSG00000107902	LHPP	rs4962386	10	126266756	A	G	0.449	0.06777	0.00886735	2.13e-14	58.41		0.00649884	0.0098	0.5063		0.00757546	0.00998939	0.448241
ENSG00000107902	LHPP	rs6597835	10	126231481	G	A	0.246	-0.06968	0.0118169	3.71e-09	34.7704		-0.00799793	0.0116	0.4878		-0.0070831	0.011808	0.548601
ENSG00000107951	MTPAP	rs11818836	10	30641134	T	C	0.463	-0.07053	0.00788181	3.61e-19	80.0748		9.9995e-05	0.0099	0.9906		-0.00185043	0.0100672	0.854164
ENSG00000107959	PITRM1	rs12268267	10	3165316	T	C	0.122	0.344	0.0466888	1.73e-13	54.2865		-0.0176957	0.0154	0.25		-0.0202044	0.0156445	0.196543
ENSG00000107959	PITRM1	rs2388556	10	3191823	T	C	0.175	-0.3728	0.0349551	1.48e-26	113.745		0.00380276	0.0129	0.77		0.000934061	0.0131268	0.943273
ENSG00000107959	PITRM1	rs4880592	10	3173581	G	A	0.374	-0.3583	0.0274061	4.65e-39	170.922		0.0122042	0.0101	0.2286		0.0124033	0.0102824	0.227717
ENSG00000107959	PITRM1	rs6602036	10	3219794	A	G	0.332	0.2524	0.0297294	2.07e-17	72.0786		-0.000900405	0.0103	0.9321		-0.00245437	0.0104892	0.814993
ENSG00000108010	GLRX3	rs11017104	10	131938395	C	T	0.109	-0.05996	0.00962188	4.62e-10	38.8332		-0.0125015	0.0157	0.4283		-0.0168417	0.0159546	0.29115
ENSG00000108064	TFAM	rs9971104	10	60142800	T	G	0.181	-0.05267	0.00816042	1.09e-10	41.6583		-0.022399	0.013	0.08392		-0.0153119	0.0132302	0.24713
ENSG00000108187	PBLD	rs10762201	10	70040111	A	G	0.248	0.1748	0.0139701	6.39e-36	156.561		-0.00329542	0.0114	0.7703		-0.00672118	0.0116097	0.562638
ENSG00000108187	PBLD	rs4525104	10	69975867	T	C	0.408	-0.0761	0.0129371	4.05e-09	34.6015		0.00880116	0.01	0.3782		0.0101933	0.0101706	0.316228
ENSG00000108439	PNPO	rs11079800	17	45965966	T	C	0.292	-0.1028	0.0142575	5.59e-13	51.9876		-0.00999983	0.0108	0.352		-0.00956156	0.0109893	0.384255
ENSG00000108439	PNPO	rs1468270	17	46125191	T	C	0.209	-0.1212	0.0156094	8.19e-15	60.2883		-0.000900405	0.0119	0.9427		-0.0030093	0.0121097	0.803745
ENSG00000108439	PNPO	rs17679445	17	46022065	A	G	0.0682	-0.353	0.0190691	1.66e-76	342.68		0.00430074	0.0194	0.8258		0.00577285	0.0197209	0.769731
ENSG00000108439	PNPO	rs7211859	17	45986282	A	C	0.338	0.08099	0.0140664	8.53e-09	33.151		-0.00080032	0.0104	0.938		-0.00390616	0.0105757	0.711866
ENSG00000108439	PNPO	rs886444	17	46051911	A	G	0.4	-0.08421	0.0129444	7.74e-11	42.3217		0.00129916	0.01	0.8933		0.00563933	0.0101706	0.579254
ENSG00000108592	FTSJ3	rs28386778	17	61964815	T	C	0.383	-0.05368	0.00892979	1.84e-09	36.1362		0.011296	0.0101	0.2615		0.0107787	0.0102824	0.294518
ENSG00000108963	DPH1	rs11653030	17	1941152	T	C	0.0897	-0.1489	0.0257256	7.12e-09	33.501		0.0155977	0.0177	0.3776		0.0215716	0.0180308	0.231549
ENSG00000109610	SOD3	rs2284659	4	24794797	T	G	0.345	0.1104	0.0150288	2.04e-13	53.9622		0.00109939	0.0104	0.9174		-0.00356017	0.0106759	0.738773
ENSG00000109854	HTATIP2	rs10833312	11	20386301	A	C	0.446	-0.07691	0.0134899	1.19e-08	32.5048		0.00679685	0.0098	0.4915		0.00946582	0.0099722	0.342508
ENSG00000110002	VWA5A	rs2508888	11	124082810	G	T	0.116	-0.08542	0.0108534	3.54e-15	61.9423		0.0180011	0.0154	0.2425		0.0185582	0.015661	0.23602
ENSG00000110002	VWA5A	rs3824997	11	124016820	G	A	0.381	0.04415	0.00731949	1.62e-09	36.3831		-0.0154993	0.0103	0.1329		-0.00920583	0.0104724	0.379369
ENSG00000110063	DCPS	rs11220426	11	126125154	T	C	0.102	-0.08083	0.012579	1.31e-10	41.2908		-0.0123965	0.0166	0.4539		-0.0195631	0.0168683	0.246147
ENSG00000110090	CPT1A	rs4460815	11	68479972	G	A	0.373	0.04874	0.0083325	4.93e-09	34.2153		0.0292949	0.0102	0.004025		0.0253933	0.0103858	0.0144853
ENSG00000110315	RNF141	rs12448	11	10533952	C	T	0.315	0.08457	0.00902447	7.17e-21	87.8192		-0.00330453	0.0105	0.752		-0.00438115	0.0106875	0.681856
ENSG00000110514	MADD	rs11570115	11	47354905	C	T	0.106	-0.08481	0.00983928	6.72e-18	74.2964		-0.00019998	0.0163	0.9906		-0.000160161	0.0167795	0.992384
ENSG00000110514	MADD	rs11606287	11	47407439	A	C	0.359	-0.03965	0.00631199	3.35e-10	39.4597		-0.00270365	0.0103	0.7901		-0.0050541	0.0105723	0.632612
ENSG00000110801	PSMD9	rs1169081	12	122405912	T	G	0.29	-0.04383	0.00563673	7.5e-15	60.4628		0.00699548	0.0108	0.5166		0.00416631	0.0109893	0.704594
ENSG00000110871	COQ5	rs10774555	12	120971978	A	G	0.323	0.06722	0.00926157	3.93e-13	52.6778		0.0281014	0.0106	0.008099		0.0222864	0.0107825	0.0387429
ENSG00000110880	CORO1C	rs1861642	12	109032489	T	C	0.458	-0.0412	0.00494067	7.5e-17	69.5381		0.00079968	0.0101	0.9401		4.37982e-05	0.0102656	0.996596
ENSG00000111275	ALDH2	rs4648328	12	112222788	T	C	0.172	-0.09629	0.0115609	8.16e-17	69.3712		0.00580313	0.013	0.6527		0.00424916	0.0132217	0.747925
ENSG00000111696	NT5DC3	rs3751204	12	104171455	T	C	0.289	-0.09058	0.0106621	1.97e-17	72.1737		-0.00329542	0.0108	0.7573		-0.00727745	0.0109893	0.507822
ENSG00000111696	NT5DC3	rs7314150	12	104213731	G	A	0.112	0.1073	0.0151888	1.61e-12	49.906		0.000900405	0.0156	0.952		0.000422267	0.0158762	0.978781
ENSG00000111801	BTN3A3	rs10946813	6	26345141	A	G	0.396	0.06482	0.0104987	6.65e-10	38.1195		-0.0121029	0.01	0.2266		-0.00322414	0.010179	0.751438
ENSG00000111832	RWDD1	rs11961321	6	116893146	A	C	0.225	-0.0496	0.00763319	8.14e-11	42.2232		0.0243023	0.0118	0.04004		0.0164167	0.0120063	0.171519
ENSG00000111906	HDDC2	rs1555373	6	125509459	T	C	0.179	-0.0793	0.0133629	2.95e-09	35.2164		0.00519647	0.0139	0.7071		0.00798572	0.0142527	0.575278
ENSG00000111906	HDDC2	rs1934990	6	125666821	A	C	0.0646	-0.1578	0.0197842	1.51e-15	63.6176		0.0140015	0.0213	0.5107		0.0232795	0.0216435	0.282111
ENSG00000111906	HDDC2	rs3823219	6	125569863	T	C	0.478	-0.1031	0.0100449	1.03e-24	105.348		0.00079968	0.0099	0.9381		0.00175653	0.0100672	0.861488
ENSG00000111906	HDDC2	rs521717	6	125472813	G	A	0.294	-0.07245	0.0117876	7.93e-10	37.7769		-0.0147999	0.0109	0.1755		-0.0161521	0.0110926	0.145362
ENSG00000111906	HDDC2	rs7766584	6	125555960	C	T	0.027	-0.2087	0.0342083	1.06e-09	37.2205		-0.00750179	0.0343	0.8268		-0.00407603	0.034709	0.906516
ENSG00000111906	HDDC2	rs987168	6	125620878	C	T	0.182	-0.2113	0.0124854	3e-64	286.414		0.0062998	0.0131	0.6312		0.00530303	0.0133168	0.690467
ENSG00000111907	TPD52L1	rs3799721	6	125583809	G	A	0.08	-0.1649	0.0251562	5.56e-11	42.9686		0.0268985	0.019	0.1558		0.0303637	0.0193241	0.116115
ENSG00000111907	TPD52L1	rs3799732	6	125574509	C	T	0.358	-0.0897	0.0134525	2.6e-11	44.461		0.0011006	0.0102	0.9159		0.00432497	0.0103773	0.676846
ENSG00000112031	MTRF1L	rs766127	6	153313832	G	A	0.31	-0.1039	0.0129875	1.24e-15	64		-0.00799793	0.0106	0.4522		-0.00855581	0.0107825	0.427491
ENSG00000112096	SOD2	rs9365085	6	160085841	T	C	0.236	0.08839	0.0105573	5.65e-17	70.0972		0.0267004	0.0115	0.02057		0.0270191	0.0117046	0.0209757
ENSG00000112294	ALDH5A1	rs2753922	6	24417666	A	G	0.359	0.04789	0.00841122	1.24e-08	32.4169		0.00299551	0.0102	0.7693		-0.00480809	0.0103773	0.643131
ENSG00000112294	ALDH5A1	rs7775073	6	24499551	G	A	0.345	-0.07794	0.00801835	2.47e-22	94.4824		0.00470103	0.0103	0.6477		0.00820574	0.0104807	0.433665
ENSG00000112339	HBS1L	rs13214669	6	135299959	C	T	0.371	0.04046	0.00467739	5.14e-18	74.8246		0.00540458	0.0101	0.5924		0.000468172	0.010274	0.963654
ENSG00000112584	FAM120B	rs9366199	6	170609163	T	C	0.142	-0.07145	0.0119438	2.2e-09	35.7865		0.0109004	0.0142	0.4425		0.00950513	0.0144456	0.51054
ENSG00000112763	BTN2A1	rs10456045	6	26404958	A	G	0.293	-0.1896	0.0150649	2.54e-36	158.396		-0.028595	0.0108	0.008465		-0.0213862	0.0109893	0.051642
ENSG00000112763	BTN2A1	rs13195509	6	26463660	A	G	0.111	-0.2471	0.0235965	1.16e-25	109.661		-0.0759959	0.0163	2.996e-06		-0.0504701	0.0165664	0.00231499
ENSG00000112763	BTN2A1	rs9461249	6	26383386	C	T	0.103	-0.2324	0.0269774	7.02e-18	74.2116		0.0172988	0.0168	0.3043		0.0154668	0.0172275	0.369295
ENSG00000113272	THG1L	rs2270818	5	157158439	A	C	0.157	0.1093	0.0175806	5.07e-10	38.6521		0.00019998	0.0138	0.9913		-0.00525382	0.0140404	0.708261
ENSG00000113273	ARSB	rs12522878	5	78139633	A	G	0.286	-0.1686	0.0145191	3.57e-31	134.845		-0.00739729	0.0108	0.4949		-0.00166179	0.0109893	0.879802
ENSG00000113273	ARSB	rs163132	5	78285921	C	T	0.243	0.0929	0.0161328	8.49e-09	33.1598		0.00700447	0.0115	0.5413		0.00728312	0.0117046	0.53378
ENSG00000113273	ARSB	rs751508	5	78151061	T	C	0.185	0.1225	0.0183006	2.18e-11	44.8066		0.0218006	0.0126	0.08405		0.0238727	0.012825	0.0626857
ENSG00000113273	ARSB	rs784589	5	78131547	C	A	0.212	0.1195	0.0168948	1.51e-12	50.0299		0.0112025	0.0122	0.3559		0.00905034	0.0124199	0.466187
ENSG00000113296	THBS4	rs4703797	5	79365009	G	A	0.33	0.09201	0.0146035	2.97e-10	39.6969		-0.00390238	0.0105	0.7123		-0.00609057	0.0106791	0.568456
ENSG00000113361	CDH6	rs7723322	5	31219952	G	A	0.305	-0.04722	0.00788238	2.09e-09	35.887		-0.00299551	0.0106	0.7809		-0.00458754	0.0107825	0.670499
ENSG00000113391	FAM172A	rs9314093	5	93333347	A	G	0.13	0.06122	0.00938014	6.73e-11	42.5959		-0.0309954	0.0149	0.03801		-0.0237461	0.0151442	0.116881
ENSG00000113441	LNPEP	rs18059	5	96352068	T	C	0.469	0.03539	0.00542658	6.96e-11	42.5313		0.0172995	0.0101	0.08561		0.0190515	0.0102575	0.0632649
ENSG00000113552	GNPDA1	rs164080	5	141391532	A	G	0.458	-0.03469	0.00538646	1.19e-10	41.4765		-0.0114048	0.0121	0.346		-0.0115242	0.0122165	0.34551
ENSG00000113734	BNIP1	rs11950792	5	172610244	T	C	0.0982	-0.06586	0.0116489	1.57e-08	31.9649		0.00600195	0.017	0.7242		0.0101047	0.0172817	0.558747
ENSG00000113734	BNIP1	rs35387209	5	172560793	T	C	0.129	-0.09443	0.00862349	6.62e-28	119.91		0.0164047	0.0146	0.26		0.0207449	0.0148507	0.162445
ENSG00000114021	NIT2	rs17279967	3	100054490	T	G	0.254	0.1248	0.0141073	9.03e-19	78.2603		-0.00999983	0.0115	0.3835		-0.00956156	0.0116879	0.413314
ENSG00000114021	NIT2	rs2289506	3	100064902	T	C	0.329	-0.2157	0.0110355	4.46e-85	382.047		0.0133998	0.0105	0.1983		0.0150718	0.0106791	0.158145
ENSG00000114021	NIT2	rs6772774	3	99970995	G	A	0.252	-0.1065	0.0154235	5.02e-12	47.6797		0.00240289	0.0113	0.8353		-0.00285218	0.0114978	0.804086
ENSG00000114115	RBP1	rs2071387	3	139257603	G	A	0.185	0.09127	0.0154174	3.22e-09	35.0456		0.0172988	0.0127	0.1735		0.0140722	0.01292	0.276073
ENSG00000114354	TFG	rs4928081	3	100411361	G	A	0.342	-0.03087	0.0040711	3.38e-14	57.4976		-0.0111971	0.0104	0.2831		-0.00904859	0.0105757	0.392219
ENSG00000114491	UMPS	rs16835912	3	124445904	C	A	0.418	-0.0518	0.00733082	1.59e-12	49.9292		-0.0136958	0.01	0.1698		-0.0148523	0.0101876	0.144873
ENSG00000114491	UMPS	rs4141663	3	124551967	T	C	0.422	-0.04221	0.00716074	3.76e-09	34.7468		-0.00969686	0.0099	0.3281		-0.00635383	0.0100841	0.528641
ENSG00000114491	UMPS	rs6768588	3	124487335	G	A	0.206	0.1044	0.00806283	2.4e-38	167.659		0.00429923	0.0123	0.728		0.00226717	0.0125065	0.856148
ENSG00000114698	PLSCR4	rs3762687	3	145938481	C	T	0.341	0.1499	0.0133034	1.89e-29	126.963		-0.00960374	0.0103	0.3497		-0.0137467	0.0104724	0.189297
ENSG00000114904	NEK4	rs13064064	3	52657002	C	T	0.389	-0.1561	0.0229436	1.02e-11	46.2895		-0.0280042	0.01	0.004924		-0.0185251	0.0101706	0.0685405
ENSG00000114956	DGUOK	rs7570375	2	74146977	G	A	0.037	-0.1394	0.0228644	1.08e-09	37.1711		-0.00420116	0.0296	0.888		0.00515745	0.0299868	0.863445
ENSG00000115073	ACTR1B	rs11692435	2	98275354	A	G	0.0843	-0.1231	0.0114463	5.64e-27	115.661		0.0107025	0.0176	0.5437		0.00257882	0.0178936	0.885406
ENSG00000115129	TP53I3	rs1134516	2	24342532	A	G	0.158	-0.1827	0.0165513	2.5e-28	121.846		0.00669752	0.0135	0.6219		0.00359168	0.0137303	0.793639
ENSG00000115145	STAM2	rs4664089	2	153045036	G	A	0.225	-0.04242	0.0061547	5.49e-12	47.5037		-0.0251023	0.0117	0.03259		-0.0231915	0.0119114	0.0515344
ENSG00000115255	REEP6	rs2656885	19	1494453	C	T	0.35	-0.07554	0.0113346	2.66e-11	44.4162		0.00120072	0.0109	0.9157		0.00355117	0.0111552	0.750225
ENSG00000115828	QPCT	rs10179447	2	37578208	G	A	0.486	0.08582	0.0133563	1.32e-10	41.2862		-0.0161981	0.0099	0.1027		-0.0191037	0.0100756	0.0579557
ENSG00000115840	SLC25A12	rs7608403	2	172646765	C	A	0.281	0.04892	0.0073248	2.41e-11	44.6048		0.0328952	0.011	0.002728		0.0290338	0.0111793	0.00940161
ENSG00000115902	SLC1A4	rs6754629	2	65142110	C	T	0.386	0.07418	0.0130567	1.34e-08	32.278		-0.0155977	0.0101	0.1221		-0.0197406	0.010274	0.054678
ENSG00000116005	PCYOX1	rs2706762	2	70488470	T	C	0.145	-0.04327	0.00704988	8.37e-10	37.6713		-0.00879859	0.014	0.5305		-0.00151278	0.0142305	0.91534
ENSG00000116120	FARSB	rs12694580	2	223437363	A	G	0.135	-0.08259	0.011424	4.85e-13	52.2659		-0.00540458	0.0147	0.7128		-0.0114981	0.0149457	0.441702
ENSG00000116120	FARSB	rs13388047	2	223435073	C	A	0.367	0.05003	0.0074594	1.99e-11	44.9835		-0.00689617	0.0102	0.4971		-0.000363658	0.010369	0.972023
ENSG00000116299	KIAA1324	rs645128	1	109734541	C	T	0.131	-0.05622	0.00960078	4.75e-09	34.2901		-0.0152038	0.015	0.3108		-0.0249998	0.0152559	0.101275
ENSG00000116353	MECR	rs547976	1	29503214	A	G	0.277	0.04904	0.00769698	1.87e-10	40.5938		-0.0159973	0.011	0.1453		-0.0171107	0.0111876	0.126157
ENSG00000116791	CRYZ	rs17552114	1	75172652	C	T	0.048	-0.4266	0.0448488	1.87e-21	90.4774		0.0117993	0.0241	0.6233		0.00638281	0.0244879	0.794362
ENSG00000116791	CRYZ	rs1875840	1	75259995	T	C	0.0693	0.3194	0.0411738	8.67e-15	60.1766		-0.0124978	0.021	0.5509		-0.00752105	0.0212937	0.723934
ENSG00000116791	CRYZ	rs277368	1	75230606	T	C	0.243	0.2211	0.0241839	6.11e-20	83.5843		-0.00160128	0.0114	0.8869		-0.00841182	0.0115928	0.468079
ENSG00000116791	CRYZ	rs7547190	1	75252764	T	C	0.141	-0.2006	0.0321412	4.34e-10	38.9527		0.018596	0.0143	0.1939		0.0172007	0.0145489	0.2371
ENSG00000116852	KIF21B	rs4915471	1	200934432	T	C	0.319	-0.06503	0.00836868	7.81e-15	60.3828		0.0117013	0.0106	0.2737		0.00712045	0.0107825	0.509015
ENSG00000116852	KIF21B	rs502658	1	200930005	C	T	0.183	0.09728	0.0105208	2.32e-20	85.4967		-0.00840458	0.0126	0.5051		-0.0131435	0.012825	0.305443
ENSG00000116874	WARS2	rs12029198	1	119580252	C	T	0.042	-0.2145	0.0199281	5.11e-27	115.857		0.0208968	0.0253	0.4079		0.0358289	0.0257199	0.163607
ENSG00000116874	WARS2	rs1341580	1	119657057	G	T	0.432	-0.04865	0.00880374	3.28e-08	30.5373		-0.0009995	0.0098	0.9162		-0.00235172	0.0099722	0.813566
ENSG00000116885	OSCP1	rs12070076	1	36872665	C	T	0.224	-0.08911	0.00978072	8.18e-20	83.0063		-0.0036035	0.0119	0.761		-0.00826184	0.0121013	0.494782
ENSG00000116885	OSCP1	rs4462104	1	36975893	C	T	0.206	-0.05918	0.0105924	2.31e-08	31.2148		-0.0107025	0.0129	0.4094		-0.0116594	0.0131101	0.37382
ENSG00000116981	NT5C1A	rs9662128	1	40150156	A	G	0.328	0.08875	0.0108696	3.22e-16	66.6668		0.0121953	0.0106	0.2499		0.00371283	0.0107909	0.730794
ENSG00000117054	ACADM	rs11161521	1	76216330	C	T	0.296	0.1303	0.0126071	4.87e-25	106.821		0.00709511	0.0107	0.5085		0.00661697	0.0108859	0.543287
ENSG00000117054	ACADM	rs11578480	1	76208989	G	T	0.278	-0.1198	0.014095	1.91e-17	72.241		-0.00590255	0.0108	0.5851		-0.00884822	0.0109978	0.42108
ENSG00000117280	RAB7L1	rs823114	1	205719532	G	A	0.455	-0.05564	0.0100891	3.49e-08	30.4137		0.00300451	0.0098	0.7626		0.00432041	0.0100641	0.667714
ENSG00000117305	HMGCL	rs11591202	1	24102080	C	A	0.333	0.05041	0.00679274	1.16e-13	55.0736		-0.0044003	0.0105	0.6725		-0.0100146	0.0106791	0.348359
ENSG00000117448	AKR1A1	rs2229540	1	46032311	G	A	0.058	-0.3261	0.0206117	2.22e-56	250.308		0.0164953	0.0207	0.4273		0.0170922	0.0210154	0.416037
ENSG00000117480	FAAH	rs1535737	1	46897698	T	C	0.428	0.09254	0.0129225	8e-13	51.2821		0.00610135	0.0105	0.5639		0.00765341	0.0107048	0.474639
ENSG00000117480	FAAH	rs324420	1	46870761	A	C	0.206	-0.1514	0.0148859	2.68e-24	103.443		-0.0153979	0.0122	0.2077		-0.0146007	0.0124199	0.23976
ENSG00000117480	FAAH	rs522025	1	46815798	G	T	0.041	-0.1773	0.0296938	2.36e-09	35.6522		-0.0346043	0.0263	0.1886		-0.0405378	0.0267536	0.129715
ENSG00000117480	FAAH	rs7520850	1	46883668	A	G	0.105	0.1057	0.0190044	2.67e-08	30.9344		0.00669752	0.0164	0.6831		0.00378929	0.0166781	0.820267
ENSG00000117593	DARS2	rs2273366	1	173724942	G	A	0.279	-0.1083	0.00869736	1.36e-35	155.054		-0.00499749	0.0109	0.6491		-0.00225137	0.0110926	0.839166
ENSG00000117691	NENF	rs4804	1	212619339	C	T	0.407	-0.04796	0.00711574	1.58e-11	45.4274		0.0108992	0.01	0.2744		0.00663955	0.0101706	0.513873
ENSG00000117748	RPA2	rs17257252	1	28220484	A	C	0.23	0.05574	0.00870753	1.54e-10	40.9774		0.00169856	0.0117	0.8837		0.0019774	0.0119114	0.868149
ENSG00000117791	2023-03-02	rs6697965	1	220943801	C	T	0.214	-0.06131	0.0109725	2.3e-08	31.2213		0.00339576	0.0121	0.782		0.00610233	0.0123081	0.620036
ENSG00000117899	MESDC2	rs3743041	15	81270240	C	T	0.142	0.04655	0.00692134	1.75e-11	45.2334		0.00729655	0.0145	0.6141		0.00367234	0.0147557	0.803457
ENSG00000118596	SLC16A7	rs10506399	12	60174493	A	G	0.248	-0.1133	0.0104808	3.08e-27	116.861		-0.0075988	0.0113	0.4992		-0.00226303	0.0115063	0.84408
ENSG00000118777	ABCG2	rs2231142	4	89052323	T	G	0.112	-0.1803	0.0232882	9.78e-15	59.9404		0.0227004	0.0156	0.1457		0.0205519	0.0158678	0.195252
ENSG00000118939	UCHL3	rs17704212	13	76223853	T	C	0.284	-0.05162	0.00906569	1.24e-08	32.4216		-0.0208968	0.011	0.05776		-0.0251586	0.0111876	0.0245258
ENSG00000118939	UCHL3	rs7982613	13	76170513	A	G	0.469	0.08138	0.00815332	1.84e-23	99.6246		0.0143959	0.0098	0.1413		0.0202486	0.0099722	0.0423053
ENSG00000118961	C2orf43	rs11903198	2	20880345	C	T	0.331	0.05757	0.0103883	2.99e-08	30.7117		0.0031951	0.0105	0.7628		0.000209307	0.0106791	0.984363
ENSG00000118961	C2orf43	rs13385191	2	20888265	G	A	0.236	-0.1323	0.0105723	6.27e-36	156.596		0.0041988	0.0115	0.7125		0.0031621	0.0117046	0.787037
ENSG00000119242	CCDC92	rs4930726	12	124428331	C	T	0.339	-0.03361	0.00491695	8.17e-12	46.7246		0.027402	0.0103	0.007852		0.0229813	0.0104807	0.0283274
ENSG00000119383	PPP2R4	rs3118634	9	131905854	A	G	0.0763	-0.09782	0.0121584	8.59e-16	64.7295		0.0350968	0.0188	0.06173		0.0216364	0.0191341	0.258149
ENSG00000119431	HDHD3	rs1043836	9	116136198	C	T	0.359	-0.09942	0.0103776	9.68e-22	91.7812		-0.0160013	0.0104	0.1243		-0.0163599	0.0105675	0.121591
ENSG00000119471	HSDL2	rs7852741	9	115156389	T	C	0.156	0.06634	0.00818085	5.1e-16	65.7588		-0.00190181	0.0134	0.8858		-0.0035351	0.0136353	0.795434
ENSG00000119640	ACYP1	rs10142770	14	75525449	A	G	0.481	-0.08261	0.00982026	4.02e-17	70.7651		0.011296	0.01	0.258		0.00986105	0.0101623	0.331869
ENSG00000119723	COQ6	rs3764859	14	74425056	A	C	0.475	0.08344	0.0109256	2.22e-14	58.3254		0.00139902	0.0098	0.8893		0.00267134	0.0099722	0.788793
ENSG00000119922	IFIT2	rs1727	10	91066769	C	A	0.261	-0.1093	0.0172926	2.61e-10	39.9503		0.00409839	0.0113	0.7171		0.0112259	0.0114978	0.328889
ENSG00000120217	CD274	rs1536926	9	5463988	G	T	0.501	0.0946	0.0127315	1.08e-13	55.2107		0.00429923	0.0099	0.661		0.0034222	0.0101579	0.736191
ENSG00000120265	PCMT1	rs1112730	6	150087519	A	G	0.368	-0.06032	0.00535465	1.95e-29	126.9		-0.017604	0.0102	0.08445		-0.0226216	0.0103773	0.0292648
ENSG00000120265	PCMT1	rs9383862	6	150168356	C	A	0.085	-0.05693	0.00884613	1.23e-10	41.4167		0.0123965	0.0174	0.4745		0.00912976	0.0177205	0.606407
ENSG00000120306	CYSTM1	rs269782	5	139545302	A	G	0.211	-0.1153	0.0153203	5.23e-14	56.6401		-0.0186019	0.0121	0.1251		-0.0132258	0.0123081	0.28257
ENSG00000120451	SNX19	rs6590535	11	130769033	C	T	0.191	-0.07657	0.012923	3.12e-09	35.1067		0.0344051	0.0125	0.005901		0.0387851	0.0127388	0.00232955
ENSG00000120526	NUDCD1	rs7012304	8	110168012	C	T	0.499	0.04597	0.00607703	3.89e-14	57.2224		-0.00489798	0.0098	0.6147		-0.00262672	0.0100843	0.794497
ENSG00000120910	PPP3CC	rs2469747	8	22355313	A	G	0.468	-0.04594	0.00558941	2.05e-16	67.5538		-0.00889948	0.0099	0.3661		-0.00316398	0.0100672	0.753303
ENSG00000120913	PDLIM2	rs3735894	8	22454826	G	A	0.336	-0.08316	0.0113239	2.08e-13	53.9308		-0.0222017	0.0105	0.03424		-0.0207271	0.0107894	0.0547249
ENSG00000120915	EPHX2	rs2741342	8	27330096	T	C	0.242	-0.2713	0.0240397	1.55e-29	127.362		-0.0116982	0.0117	0.3185		-0.0174308	0.0119029	0.143081
ENSG00000120915	EPHX2	rs3779635	8	27284692	T	C	0.426	0.1363	0.0223565	1.08e-09	37.1693		0.0103958	0.0099	0.2926		0.0129044	0.0100756	0.200277
ENSG00000120915	EPHX2	rs7018249	8	27372189	A	G	0.171	0.2802	0.0292575	9.99e-22	91.7195		-0.00690378	0.0132	0.6028		0.00225604	0.0135874	0.868126
ENSG00000121060	TRIM25	rs2525994	17	54976922	C	A	0.266	-0.05946	0.00878143	1.28e-11	45.8479		-0.0271968	0.0124	0.0285		-0.0254049	0.0125471	0.0428916
ENSG00000121691	CAT	rs2284369	11	34468936	G	A	0.22	-0.1305	0.0185361	1.92e-12	49.566		-0.00019998	0.0119	0.9864		0.00011846	0.0121097	0.992195
ENSG00000121769	FABP3	rs17495262	1	31837632	T	C	0.148	-0.0781	0.0137702	1.41e-08	32.1678		0.0291024	0.0137	0.0345		0.0305745	0.0139455	0.0283484
ENSG00000122012	SV2C	rs4490566	5	75306047	C	T	0.163	0.1662	0.0264364	3.24e-10	39.5237		-0.00750179	0.0137	0.586		-0.00112992	0.0139287	0.935345
ENSG00000122085	MTERFD2	rs2108485	2	242021742	T	G	0.165	-0.1165	0.017467	2.56e-11	44.4852		0.0165031	0.0135	0.222		0.0216815	0.0138678	0.11795
ENSG00000122359	ANXA11	rs12763624	10	81924830	T	C	0.241	-0.07787	0.00874923	5.57e-19	79.2138		-0.00559563	0.0114	0.6219		-0.00420345	0.0116097	0.717304
ENSG00000122574	WIPF3	rs174917	7	29849897	A	G	0.106	-0.1226	0.0190377	1.2e-10	41.4717		-0.0227979	0.0165	0.1673		-0.0153904	0.0167731	0.358847
ENSG00000122643	NT5C3A	rs3915352	7	33138472	C	T	0.198	0.04092	0.00721246	1.4e-08	32.1888		-0.00370314	0.0121	0.7625		-0.000518276	0.0123165	0.966435
ENSG00000122729	ACO1	rs1133071	9	32455674	G	A	0.303	0.05915	0.00839453	1.84e-12	49.6497		-0.00149888	0.0107	0.8877		-0.0040476	0.0108859	0.710026
ENSG00000122971	ACADS	rs1039302	12	121236258	T	C	0.161	0.1272	0.0228565	2.62e-08	30.971		0.00610135	0.0134	0.6508		0.00550448	0.0136353	0.686438
ENSG00000122971	ACADS	rs1800556	12	121175678	T	C	0.0459	-0.2252	0.0399634	1.75e-08	31.755		-0.0478046	0.0244	0.05021		-0.0352195	0.0247898	0.155396
ENSG00000122971	ACADS	rs2014355	12	121175524	C	T	0.253	-0.2508	0.0176419	7.28e-46	202.099		0.00849599	0.0114	0.4515		0.00817729	0.0115928	0.480575
ENSG00000122971	ACADS	rs4767920	12	121065277	G	A	0.158	-0.1956	0.0236931	1.51e-16	68.1544		0.0010005	0.0136	0.94		0.00131894	0.0138421	0.924089
ENSG00000123106	CCDC91	rs12371059	12	28528308	T	C	0.277	0.04455	0.00627968	1.3e-12	50.3292		0.0320993	0.011	0.003564		0.0252496	0.0111876	0.0240129
ENSG00000123297	TSFM	rs10877019	12	58172929	T	C	0.324	-0.0915	0.00893559	1.31e-24	104.857		0.00580313	0.0105	0.583		0.0087488	0.0106791	0.412646
ENSG00000123360	PDE1B	rs10747699	12	54955324	T	C	0.29	-0.0362	0.00584968	6.08e-10	38.296		0.0102968	0.0111	0.3526		0.013086	0.011291	0.246464
ENSG00000123453	SARDH	rs886016	9	136555629	C	T	0.389	0.1207	0.0193942	4.86e-10	38.7321		0.00749804	0.0103	0.4641		0.005506	0.0105247	0.60087
ENSG00000124098	FAM210B	rs6024786	20	54890671	A	G	0.0984	-0.1019	0.0150884	1.44e-11	45.6102		0.0304031	0.017	0.07348		0.0251457	0.01729	0.145848
ENSG00000124164	VAPB	rs6026242	20	56981475	T	C	0.332	0.02858	0.00492339	6.44e-09	33.6974		0.00740253	0.0104	0.4765		0.00756185	0.0105841	0.474948
ENSG00000124164	VAPB	rs6128337	20	56994082	G	A	0.291	-0.02835	0.00514006	3.48e-08	30.4207		-0.00649884	0.0114	0.5674		-0.00172124	0.0115764	0.881802
ENSG00000124181	PLCG1	rs6016505	20	39678289	C	T	0.447	0.02579	0.00347379	1.14e-13	55.1183		-0.00840458	0.0099	0.3979		-0.00597496	0.0100672	0.552841
ENSG00000124181	PLCG1	rs6072269	20	39717363	A	C	0.15	-0.03128	0.00499394	3.76e-10	39.2326		0.0267977	0.0136	0.04976		0.020865	0.0138337	0.131484
ENSG00000124207	CSE1L	rs1556876	20	47716451	C	A	0.244	-0.04275	0.00619369	5.12e-12	47.6402		0.0130954	0.0113	0.2467		0.00923402	0.0114978	0.42191
ENSG00000124207	CSE1L	rs2295714	20	47739814	T	C	0.406	0.03673	0.00546789	1.85e-11	45.1235		-0.0121029	0.0099	0.224		-0.00497526	0.0100928	0.622048
ENSG00000124275	MTRR	rs10475399	5	7898094	A	G	0.338	0.08377	0.0128958	8.25e-11	42.1969		0.0028958	0.0103	0.7796		-0.00375422	0.0104807	0.720192
ENSG00000124299	PEPD	rs17530508	19	33860858	T	C	0.17	-0.07425	0.0109282	1.09e-11	46.1632		-0.00879859	0.0133	0.5075		-0.00477635	0.0135319	0.724111
ENSG00000124299	PEPD	rs3556	19	33878039	G	A	0.262	0.1178	0.00842796	2.15e-44	195.364		-0.001998	0.0112	0.8594		0.00114735	0.0114029	0.919853
ENSG00000124299	PEPD	rs4805877	19	33876394	G	A	0.405	0.0648	0.00819616	2.65e-15	62.5071		0.00260339	0.01	0.7931		0.00439528	0.0101876	0.666152
ENSG00000124299	PEPD	rs7250175	19	33988482	T	C	0.419	0.08464	0.00789394	8.01e-27	114.964		0.00239712	0.01	0.8106		-0.000511114	0.010179	0.959953
ENSG00000124370	MCEE	rs6725113	2	71345761	A	G	0.197	-0.2554	0.0158803	3.37e-58	258.657		0.000299955	0.0123	0.9834		-0.00169009	0.0125148	0.892574
ENSG00000124370	MCEE	rs6742205	2	71395236	A	C	0.0478	-0.1931	0.0353134	4.55e-08	29.901		0.0243999	0.0247	0.323		0.0216933	0.0250675	0.386821
ENSG00000124523	SIRT5	rs2804918	6	13584583	A	G	0.393	0.05388	0.00733007	1.97e-13	54.0305		0.0114047	0.0101	0.2559		0.00180892	0.010274	0.86024
ENSG00000124523	SIRT5	rs3757261	6	13599303	T	C	0.227	-0.06341	0.00898733	1.72e-12	49.7799		-0.00690378	0.0118	0.5571		0.0026515	0.0119979	0.825095
ENSG00000124532	MRS2	rs12523750	6	24399680	A	G	0.259	-0.07651	0.0130734	4.85e-09	34.2499		-0.00329542	0.0113	0.7692		0.000767077	0.0114894	0.94677
ENSG00000124532	MRS2	rs1321820	6	24420113	G	A	0.242	0.09856	0.0121044	3.87e-16	66.3002		0.00280393	0.0116	0.8112		0.00375849	0.0119092	0.75231
ENSG00000124532	MRS2	rs2744572	6	24490511	C	T	0.083	0.1405	0.0216253	8.19e-11	42.2113		0.0162005	0.0183	0.3759		0.021776	0.0186088	0.24192
ENSG00000124532	MRS2	rs9393554	6	24405768	C	T	0.333	0.06815	0.0119238	1.09e-08	32.6665		-0.0160013	0.0104	0.1244		-0.0141698	0.0106858	0.184828
ENSG00000124588	NQO2	rs1143684	6	3010390	C	T	0.205	-0.1766	0.0322687	4.43e-08	29.9515		-0.00720399	0.0122	0.5572		-0.00270581	0.0124114	0.827422
ENSG00000124588	NQO2	rs2070999	6	2999729	A	G	0.381	0.2162	0.0251771	8.91e-18	73.7395		0.00539542	0.0101	0.5967		0.00452032	0.010274	0.659952
ENSG00000124588	NQO2	rs3823091	6	2958172	T	C	0.232	0.1754	0.0286216	8.89e-10	37.5553		0.00740253	0.0123	0.5486		0.0164035	0.0125148	0.189952
ENSG00000124608	AARS2	rs2233434	6	44232920	G	A	0.042	-0.1861	0.0204888	1.06e-19	82.5011		0.0193969	0.0258	0.4528		0.028915	0.0262367	0.270427
ENSG00000124608	AARS2	rs651297	6	44260324	C	T	0.241	-0.05824	0.0104445	2.46e-08	31.0933		0.00769957	0.0116	0.5047		0.00507069	0.0117995	0.667387
ENSG00000124767	GLO1	rs1781735	6	38672079	T	G	0.488	-0.03701	0.0058557	2.61e-10	39.9467		-0.0204987	0.0098	0.03631		-0.0148036	0.0099722	0.13768
ENSG00000125166	GOT2	rs1616798	16	58773337	C	T	0.475	0.09228	0.0121532	3.13e-14	57.6546		-0.012699	0.0098	0.1974		-0.015368	0.0099722	0.123297
ENSG00000125246	CLYBL	rs3783185	13	100518580	A	G	0.292	0.3847	0.0242314	9.28e-57	252.05		0.0100988	0.0108	0.3493		0.00432305	0.0109809	0.693811
ENSG00000125246	CLYBL	rs4592516	13	100497731	A	C	0.355	0.2459	0.024701	2.4e-23	99.1033		0.0028958	0.0103	0.7765		-0.000249548	0.0104807	0.981004
ENSG00000125246	CLYBL	rs9300569	13	100508664	T	C	0.422	-0.1427	0.0242442	3.96e-09	34.6443		-0.0189994	0.0116	0.1005		-0.022942	0.0118252	0.0523691
ENSG00000125375	ATP5S	rs10483597	14	50751183	T	G	0.115	0.09111	0.0138291	4.45e-11	43.4054		-0.0243952	0.0156	0.1184		-0.0254689	0.0158594	0.108293
ENSG00000125375	ATP5S	rs2356243	14	50803358	A	C	0.425	-0.09037	0.0093898	6.32e-22	92.6266		-0.0011006	0.0099	0.9142		0.00363829	0.0100756	0.718026
ENSG00000125652	ALKBH7	rs7540	19	6374890	A	G	0.093	-0.2308	0.0342062	1.51e-11	45.5263		-0.000500125	0.0176	0.9758		-0.00237129	0.0179019	0.89462
ENSG00000125746	EML2	rs11670462	19	46148386	T	C	0.294	-0.06111	0.0104449	4.9e-09	34.2307		0.00999984	0.0109	0.3591		0.00669648	0.0111098	0.546674
ENSG00000125746	EML2	rs2334253	19	46116477	G	A	0.405	-0.05981	0.0101269	3.5e-09	34.8815		0.00150113	0.0104	0.8881		0.000148905	0.0105841	0.988775
ENSG00000125746	EML2	rs7252175	19	46133256	A	G	0.127	-0.08961	0.0138201	8.93e-11	42.0427		0.00699548	0.0152	0.6462		0.0092237	0.0154796	0.551267
ENSG00000125779	PANK2	rs16989000	20	3848416	C	A	0.378	0.04326	0.00510222	2.28e-17	71.8877		0.00959589	0.0103	0.3503		0.00700709	0.0104807	0.50377
ENSG00000125818	PSMF1	rs6039915	20	1092806	C	T	0.116	-0.06547	0.00920809	1.16e-12	50.5528		0.0281012	0.0158	0.07519		0.0264692	0.0160497	0.0991072
ENSG00000125877	ITPA	rs2281494	20	3235494	G	A	0.199	-0.3695	0.0328409	2.28e-29	126.59		0.002002	0.0125	0.8742		-0.00644132	0.0127049	0.612159
ENSG00000125877	ITPA	rs2295547	20	3172246	C	A	0.317	0.1786	0.0267476	2.44e-11	44.5855		-0.000699755	0.0107	0.9448		-0.00089891	0.0108775	0.934138
ENSG00000125877	ITPA	rs6037506	20	3199769	T	C	0.4	0.1715	0.0271613	2.72e-10	39.8682		-0.00470103	0.0103	0.6502		0.000953669	0.0104724	0.927441
ENSG00000125877	ITPA	rs6139030	20	3187733	C	T	0.076	-0.7584	0.0449352	6.57e-64	284.855		0.0322959	0.0192	0.09282		0.023816	0.0195142	0.222298
ENSG00000126522	ASL	rs365896	7	65510697	A	G	0.449	-0.05297	0.00951424	2.59e-08	30.9964		-0.0163022	0.0099	0.0995		-0.0125172	0.0100672	0.213733
ENSG00000126522	ASL	rs908915	7	65614651	G	T	0.369	-0.09979	0.00908156	4.35e-28	120.741		-0.0129952	0.0101	0.1997		-0.0115999	0.010274	0.258871
ENSG00000126602	TRAP1	rs2791	16	3708170	T	C	0.0404	-0.23	0.0251967	6.97e-20	83.3237		-0.016902	0.026	0.5156		-0.00662819	0.0263707	0.801546
ENSG00000126602	TRAP1	rs7190673	16	3665303	G	T	0.257	-0.08958	0.0121106	1.4e-13	54.713		-0.000299955	0.0115	0.9823		0.00674931	0.0117046	0.564183
ENSG00000126790	L3HYPDH	rs17834074	14	59891983	A	G	0.0975	-0.2644	0.0307654	8.4e-18	73.858		-0.0243029	0.0172	0.1591		-0.0293991	0.017472	0.0924439
ENSG00000126790	L3HYPDH	rs2145042	14	59998301	C	T	0.406	-0.1738	0.0198831	2.31e-18	76.4067		-0.0153023	0.0099	0.1223		-0.0155811	0.0100756	0.122002
ENSG00000127415	IDUA	rs3796622	4	983060	T	C	0.356	-0.1142	0.0177709	1.31e-10	41.2965		-0.0031951	0.0107	0.7632		-0.00327473	0.0109296	0.764467
ENSG00000127415	IDUA	rs4647939	4	1019312	A	G	0.468	0.1077	0.0163596	4.6e-11	43.3397		0.00840458	0.0102	0.4101		0.00952113	0.0104304	0.361335
ENSG00000127884	ECHS1	rs1049951	10	135184126	G	A	0.062	0.1332	0.0184808	5.7e-13	51.9478		0.0242005	0.023	0.2929		0.0223685	0.0238893	0.349098
ENSG00000127884	ECHS1	rs4838721	10	135160950	C	T	0.186	0.05255	0.00932669	1.76e-08	31.7461		-0.00059982	0.0137	0.9644		0.000315011	0.0140264	0.982082
ENSG00000128059	PPAT	rs6836118	4	57370915	T	C	0.117	0.07378	0.00911366	5.7e-16	65.5378		0.0153023	0.0157	0.3288		0.0241037	0.0159628	0.131045
ENSG00000128335	APOL2	rs7289037	22	36608390	A	G	0.074	-0.2158	0.0282951	2.41e-14	58.1675		0.0133998	0.0194	0.4906		0.0216845	0.0199211	0.276365
ENSG00000128595	CALU	rs1043550	7	128409225	G	A	0.408	0.04662	0.0059732	5.96e-15	60.9159		-0.0156962	0.0098	0.1097		-0.0189228	0.00998072	0.0579686
ENSG00000128829	EIF2AK4	rs8041057	15	40330629	C	T	0.292	-0.0514	0.00825949	4.87e-10	38.7275		-0.012699	0.0111	0.2525		-0.0134563	0.011291	0.23335
ENSG00000128928	IVD	rs10518693	15	40700022	T	C	0.393	0.113	0.0113021	1.55e-23	99.9628		0.00149888	0.01	0.8846		0.00141925	0.010179	0.889111
ENSG00000128928	IVD	rs17671250	15	40673124	C	T	0.126	-0.1071	0.0159476	1.87e-11	45.1012		0.0129029	0.0148	0.3846		0.015095	0.0150409	0.315572
ENSG00000128928	IVD	rs4244577	15	40643706	G	A	0.078	0.1382	0.0195478	1.55e-12	49.9828		0.0306036	0.0192	0.1116		0.0341082	0.0195225	0.080616
ENSG00000128928	IVD	rs4575496	15	40649590	C	T	0.275	0.08443	0.012945	6.93e-11	42.5392		-0.0167981	0.0111	0.1317		-0.0145268	0.0112995	0.198575
ENSG00000129003	VPS13C	rs12442569	15	62175134	A	G	0.027	-0.09558	0.0143188	2.47e-11	44.5575		-0.0127003	0.0339	0.7085		-0.0232939	0.034326	0.497387
ENSG00000129003	VPS13C	rs4775447	15	62170347	C	T	0.462	0.02865	0.00473619	1.46e-09	36.5924		0.0104039	0.0098	0.2855		0.0127148	0.0099722	0.202302
ENSG00000129151	BBOX1	rs4923411	11	27053357	A	G	0.416	0.09847	0.0167106	3.8e-09	34.7235		0.00850374	0.01	0.3941		0.0081853	0.010179	0.421318
ENSG00000129151	BBOX1	rs7106917	11	27053592	G	A	0.068	0.25	0.0316412	2.77e-15	62.4272		0.0062998	0.0209	0.7619		0.0106798	0.0213879	0.617539
ENSG00000129158	SERGEF	rs11024400	11	17814359	T	G	0.103	-0.1148	0.0180051	1.82e-10	40.653		-0.0246001	0.0164	0.1335		-0.012015	0.0166781	0.471274
ENSG00000129158	SERGEF	rs12292915	11	18038118	C	A	0.442	0.07304	0.0104526	2.79e-12	48.8284		0.00310481	0.0099	0.7525		0.00115279	0.0100756	0.90891
ENSG00000129219	PLD2	rs3867173	17	4710957	G	T	0.269	-0.07095	0.0118347	2.03e-09	35.941		0.00820356	0.0119	0.4911		-0.000756678	0.0121013	0.950142
ENSG00000129235	TXNDC17	rs2165844	17	6481494	C	T	0.389	0.03479	0.00624905	2.59e-08	30.9942		0	0.01	0.9986		-0.0057355	0.010179	0.573119
ENSG00000129515	SNX6	rs7161203	14	35087218	C	A	0.363	-0.02498	0.00418984	2.49e-09	35.5459		-0.0158045	0.0103	0.1233		-0.0141711	0.0104724	0.175994
ENSG00000130348	QRSL1	rs898896	6	107063162	C	T	0.304	0.05683	0.00923773	7.65e-10	37.8464		0.0034961	0.0106	0.7399		0.00154408	0.0107909	0.886219
ENSG00000130479	MAP1S	rs10415815	19	17827442	G	A	0.351	-0.04727	0.00684547	5.01e-12	47.6831		-0.018596	0.0104	0.0738		-0.025367	0.0105927	0.0166305
ENSG00000130479	MAP1S	rs12979056	19	17862131	A	G	0.454	-0.0576	0.006476	5.88e-19	79.11		-0.000100005	0.01	0.9912		-0.00057757	0.010179	0.954751
ENSG00000130489	SCO2	rs5770871	22	50978262	A	G	0.105	-0.1431	0.0178778	1.2e-15	64.0695		-0.00559563	0.0167	0.7392		-0.00655019	0.0170312	0.700535
ENSG00000130489	SCO2	rs5770881	22	50985269	C	T	0.089	-0.1316	0.0205914	1.65e-10	40.8451		-0.0121953	0.0189	0.518		-0.000687674	0.019423	0.971757
ENSG00000130592	LSP1	rs907611	11	1874072	A	G	0.312	0.1888	0.0268578	2.07e-12	49.4155		-0.00530404	0.0112	0.6374		-0.00526422	0.0114381	0.645346
ENSG00000130653	PNPLA7	rs2259657	9	140483076	G	A	0.456	-0.07244	0.0119556	1.37e-09	36.7125		-0.0105046	0.0104	0.3133		-0.0110625	0.0105927	0.296322
ENSG00000130707	ASS1	rs12377651	9	133340068	T	C	0.12	0.09538	0.0144957	4.71e-11	43.2949		0.00669752	0.0158	0.6724		0.00669752	0.0160745	0.676931
ENSG00000130707	ASS1	rs877326	9	133325988	T	C	0.459	0.06693	0.00956575	2.62e-12	48.9557		0.00550482	0.01	0.5819		0.0044311	0.0101963	0.663867
ENSG00000130787	HIP1R	rs11060180	12	123303586	G	A	0.438	0.0347	0.00620368	2.23e-08	31.2867		-0.0120965	0.0104	0.2438		-0.0138885	0.0107061	0.194546
ENSG00000131323	TRAF3	rs3803286	14	103246470	A	G	0.341	0.03401	0.0060856	2.29e-08	31.2325		0.0183997	0.0103	0.073		0.0162908	0.0104807	0.120099
ENSG00000131373	HACL1	rs924814	3	15649550	A	G	0.358	-0.08373	0.0151344	3.16e-08	30.6078		0.000699755	0.0103	0.9456		-0.000373962	0.0104807	0.971537
ENSG00000131435	PDLIM4	rs10463891	5	131597392	A	G	0.35	0.1354	0.0126746	1.23e-26	114.122		-0.00810274	0.0102	0.428		-0.00519718	0.0103858	0.616786
ENSG00000131981	LGALS3	rs17672376	14	55707363	T	C	0.0815	-0.1952	0.0230423	2.43e-17	71.7642		-0.00989883	0.0176	0.5718		-0.00145551	0.0179188	0.935261
ENSG00000131981	LGALS3	rs2274273	14	55614636	A	G	0.409	-0.09313	0.0133059	2.58e-12	48.9881		0.0044003	0.01	0.6584		0.00424105	0.0101706	0.676684
ENSG00000132330	SCLY	rs10929262	2	238912120	C	A	0.377	-0.1018	0.00935642	1.43e-27	118.379		-0.0154993	0.0101	0.1247		-0.0136678	0.0103651	0.18729
ENSG00000132330	SCLY	rs1128552	2	238999883	C	T	0.243	0.1539	0.0103326	3.58e-50	221.849		0.00670241	0.0116	0.5599		0.00431397	0.0117912	0.714468
ENSG00000132330	SCLY	rs11899347	2	238949616	A	G	0.0608	0.1211	0.0196554	7.22e-10	37.9599		0.00750179	0.0219	0.7306		0.00937379	0.0222553	0.673614
ENSG00000132394	EEFSEC	rs7641133	3	127822320	T	C	0.271	-0.04146	0.0056901	3.19e-13	53.0907		0.00139902	0.011	0.9004		0.00175757	0.011196	0.87526
ENSG00000132423	COQ3	rs1009031	6	99797988	T	C	0.326	-0.1165	0.011626	1.24e-23	100.413		0.00239712	0.0105	0.8157		0.00247677	0.0107795	0.818273
ENSG00000132423	COQ3	rs12193590	6	99826265	G	A	0.301	0.07214	0.012795	1.72e-08	31.7886		-0.00610135	0.0108	0.5745		-0.00801336	0.0110804	0.469557
ENSG00000132541	HRSP12	rs2514334	8	99111906	G	A	0.419	-0.07702	0.00935234	1.79e-16	67.8214		-0.0107025	0.01	0.2848		-0.00747814	0.010179	0.462544
ENSG00000132589	FLOT2	rs6505095	17	27210253	C	T	0.338	-0.1267	0.0134313	3.98e-21	88.9851		-0.0193025	0.0105	0.06616		-0.0132482	0.0106875	0.215125
ENSG00000132692	BCAN	rs3795736	1	156612932	C	T	0.296	-0.05295	0.00774712	8.21e-12	46.7145		-0.00519647	0.0116	0.6571		-0.0124052	0.0118252	0.294157
ENSG00000132744	ACY3	rs948445	11	67414492	C	T	0.185	-0.2624	0.027697	2.7e-21	89.7557		0.0160989	0.0133	0.2279		0.0233046	0.0135576	0.0856274
ENSG00000132906	CASP9	rs4233532	1	15821585	C	T	0.468	0.08803	0.0137608	1.58e-10	40.9236		0.0130042	0.0098	0.1847		0.0143995	0.0099722	0.14875
ENSG00000133069	TMCC2	rs12144980	1	205185104	T	C	0.387	-0.02613	0.00454992	9.3e-09	32.9816		-0.00559563	0.01	0.578		-0.0069909	0.0101706	0.491853
ENSG00000133433	GSTT2B	rs1129067	22	24228125	T	C	0.304	0.4287	0.0618165	4.06e-12	48.0948		-0.00500249	0.0108	0.642		0.00300181	0.0109809	0.784572
ENSG00000133433	GSTT2B	rs11913559	22	24247073	T	G	0.0356	0.9618	0.174545	3.58e-08	30.3637		-0.0329985	0.0301	0.2732		-0.0254734	0.0305498	0.404376
ENSG00000133433	GSTT2B	rs2739338	22	24297130	T	C	0.423	0.7662	0.0476793	4.15e-58	258.241		-0.002002	0.0106	0.8509		-0.00251934	0.0107742	0.815116
ENSG00000133433	GSTT2B	rs4822443	22	24235198	A	G	0.17	-0.3929	0.0700944	2.08e-08	31.4194		-0.00310481	0.013	0.814		-0.00636866	0.0132387	0.63047
ENSG00000133433	GSTT2B	rs9624364	22	24311474	A	G	0.0617	1.205	0.116956	6.83e-25	106.152		-0.0266007	0.0229	0.2452		-0.0269191	0.0233228	0.248419
ENSG00000133460	SLC2A11	rs9612503	22	24232875	A	G	0.416	-0.1258	0.0151233	8.92e-17	69.194		-0.004902	0.01	0.6229		-0.00745034	0.010179	0.46421
ENSG00000133574	GIMAP4	rs12531207	7	150259564	G	A	0.386	0.101	0.0112302	2.39e-19	80.885		0.0244976	0.01	0.01426		0.0166924	0.010179	0.101029
ENSG00000133574	GIMAP4	rs9640279	7	150268098	T	G	0.218	-0.0946	0.0125711	5.27e-14	56.6286		-0.00619918	0.0118	0.6003		0.00300142	0.0120063	0.802598
ENSG00000133606	MKRN1	rs12155423	7	140145753	T	C	0.275	-0.05823	0.00854234	9.32e-12	46.4665		-0.0313978	0.0111	0.004559		-0.0259006	0.0112827	0.0216986
ENSG00000133706	LARS	rs17796870	5	145460855	T	C	0.29	-0.03624	0.0055126	4.9e-11	43.2179		0.00059982	0.0117	0.9609		-0.00342162	0.0118398	0.772587
ENSG00000133731	IMPA1	rs2142316	8	82565202	G	A	0.298	-0.04918	0.00825802	2.59e-09	35.4671		-0.0150955	0.0107	0.1606		-0.00900197	0.0108859	0.40827
ENSG00000133789	SWAP70	rs373894	11	9763094	C	A	0.276	-0.05076	0.00804653	2.82e-10	39.7948		-0.00509699	0.0111	0.6474		-0.00609376	0.011291	0.589404
ENSG00000133805	AMPD3	rs11604833	11	10468906	G	A	0.466	0.09048	0.0118812	2.63e-14	57.9942		0.0117993	0.01	0.2359		0.00925058	0.0101706	0.363063
ENSG00000133835	HSD17B4	rs2678070	5	118812180	G	A	0.487	-0.0601	0.00590941	2.69e-24	103.433		-0.00770028	0.0098	0.4321		-0.00945227	0.00996383	0.342795
ENSG00000133943	C14orf159	rs12433069	14	91594186	A	G	0.356	-0.3531	0.0516839	8.38e-12	46.6751		0.011296	0.0103	0.2721		0.0122529	0.0104807	0.24237
ENSG00000133943	C14orf159	rs4900072	14	91636532	T	C	0.335	-0.8895	0.0393826	5.94e-113	510.133		0.00129916	0.0105	0.9027		0.00584066	0.0106875	0.584727
ENSG00000133943	C14orf159	rs8003833	14	91661524	G	A	0.424	-0.4127	0.0470484	1.76e-18	76.9448		0.00839514	0.0104	0.4194		0.0113034	0.0105757	0.285158
ENSG00000134121	CHL1	rs1400186	3	206063	A	G	0.212	0.04321	0.00769659	1.98e-08	31.519		-0.00749804	0.0123	0.5421		-0.0051096	0.0125148	0.683066
ENSG00000134121	CHL1	rs3773410	3	376603	T	G	0.0947	0.07469	0.0110459	1.36e-11	45.7217		0	0.0174	0.9981		0.00792302	0.0177035	0.654485
ENSG00000134121	CHL1	rs3956142	3	310616	G	A	0.248	0.04314	0.00649658	3.13e-11	44.0951		-0.00059982	0.0115	0.9575		-0.00354549	0.0117131	0.762123
ENSG00000134184	GSTM1	rs11101992	1	110266754	C	A	0.253	0.6549	0.110689	3.29e-09	35.0059		0.00140098	0.0114	0.9014		0.0038306	0.011702	0.743407
ENSG00000134184	GSTM1	rs655315	1	110215178	G	A	0.482	-0.621	0.0964799	1.22e-10	41.4295		0.00709511	0.0105	0.4963		0.00928718	0.0106791	0.384486
ENSG00000134184	GSTM1	rs929166	1	110255174	G	T	0.289	-0.707	0.102429	5.11e-12	47.6423		-0.0117013	0.0112	0.2948		-0.0131734	0.0113944	0.247628
ENSG00000134201	GSTM5	rs655315	1	110215178	G	A	0.482	-0.5967	0.0646126	2.58e-20	85.286		0.00709511	0.0105	0.4963		0.00928718	0.0106791	0.384486
ENSG00000134201	GSTM5	rs929166	1	110255174	G	T	0.289	-0.8301	0.0657917	1.7e-36	159.191		-0.0117013	0.0112	0.2948		-0.0131734	0.0113944	0.247628
ENSG00000134202	GSTM3	rs11101992	1	110266754	C	A	0.253	0.3955	0.0231839	2.98e-65	291.018		0.00140098	0.0114	0.9014		0.0038306	0.011702	0.743407
ENSG00000134202	GSTM3	rs17597934	1	110293672	T	C	0.0696	0.2611	0.0421963	6.1e-10	38.2882		-0.00989883	0.0205	0.6279		-0.0100979	0.0208331	0.627887
ENSG00000134202	GSTM3	rs6684608	1	110296289	T	C	0.389	-0.249	0.0213228	1.66e-31	136.367		0.0028958	0.0102	0.777		0.00297545	0.0103773	0.774322
ENSG00000134330	IAH1	rs10593	2	9546030	C	T	0.135	-0.09733	0.0165731	4.29e-09	34.4894		-0.0044003	0.0152	0.774		0.000974935	0.0154626	0.949726
ENSG00000134461	ANKRD16	rs3750656	10	5926034	C	T	0.038	-0.2524	0.0324582	7.48e-15	60.4686		-0.0389034	0.0269	0.1492		-0.0445177	0.0272611	0.102466
ENSG00000134461	ANKRD16	rs7919785	10	5926131	A	G	0.475	-0.08312	0.0129929	1.58e-10	40.926		-0.00910129	0.0098	0.3543		-0.00918092	0.0099722	0.357232
ENSG00000134759	ELP2	rs1785934	18	33718326	C	A	0.361	-0.04065	0.00636729	1.72e-10	40.7579		-0.00819632	0.0101	0.417		-0.00859473	0.0102824	0.403229
ENSG00000134905	CARS2	rs445490	13	111306107	C	A	0.215	-0.08743	0.0142534	8.57e-10	37.6256		0.0110003	0.0121	0.3631		0.0119946	0.0123081	0.329793
ENSG00000134905	CARS2	rs7337089	13	111391116	T	C	0.0538	-0.2785	0.0251667	1.83e-28	122.461		0.00860289	0.0233	0.7121		0.0160103	0.0236613	0.49863
ENSG00000135069	PSAT1	rs17725890	9	80911234	G	A	0.314	0.06282	0.0096107	6.3e-11	42.7254		0.00280393	0.0106	0.7906		-0.00376466	0.0107909	0.727185
ENSG00000135069	PSAT1	rs1929402	9	80863088	G	A	0.218	-0.09383	0.0108481	5.18e-18	74.8128		0.0198966	0.0119	0.09545		0.0250714	0.0121097	0.0384188
ENSG00000135318	NT5E	rs4373339	6	86174044	T	C	0.139	0.1483	0.0160229	2.13e-20	85.6643		-0.010697	0.0143	0.452		-0.00779144	0.0145489	0.592281
ENSG00000135318	NT5E	rs597623	6	86100109	A	G	0.249	-0.09548	0.012992	1.99e-13	54.0098		-0.0031951	0.0113	0.7779		-0.00299595	0.0114978	0.794426
ENSG00000135596	MICAL1	rs3757237	6	109758678	T	C	0.0856	0.1191	0.0159614	8.54e-14	55.6777		-0.00950503	0.0182	0.6006		-0.0167538	0.0186296	0.368489
ENSG00000135778	NTPCR	rs12410594	1	233070803	C	T	0.143	-0.3131	0.0151374	4.84e-95	427.822		0.00180162	0.0152	0.9068		-0.000747098	0.0154298	0.961382
ENSG00000135778	NTPCR	rs6704443	1	233093955	T	C	0.399	0.08025	0.0140668	1.16e-08	32.5461		-0.010697	0.0104	0.3059		-0.00384899	0.0105757	0.715899
ENSG00000135916	ITM2C	rs4973353	2	231808291	T	C	0.345	-0.04423	0.00791303	2.28e-08	31.2427		0.00350385	0.0106	0.7384		-0.000635859	0.0107909	0.953012
ENSG00000136100	VPS36	rs12430144	13	53007968	G	A	0.239	-0.03856	0.00585475	4.52e-11	43.3768		0.00130085	0.0117	0.9091		-0.00383721	0.0118946	0.746997
ENSG00000136235	GPNMB	rs858239	7	23286315	A	G	0.414	-0.297	0.0300241	4.51e-23	97.8527		0.0230034	0.01	0.02191		0.0203364	0.0102615	0.0474994
ENSG00000136270	TBRG4	rs10224439	7	45180921	G	T	0.466	-0.063	0.0107372	4.43e-09	34.427		-0.0127978	0.01	0.1998		-0.0165426	0.0101876	0.104418
ENSG00000136270	TBRG4	rs1294914	7	45232650	A	G	0.408	-0.05961	0.0106046	1.9e-08	31.5973		-0.0119005	0.0107	0.2648		-0.0222536	0.0109117	0.0414077
ENSG00000136270	TBRG4	rs2304693	7	45148667	A	G	0.174	-0.148	0.0135225	7.04e-28	119.787		-0.00830439	0.0129	0.5208		-0.0116907	0.0131268	0.373145
ENSG00000136279	DBNL	rs17546439	7	44100373	T	C	0.0525	-0.08205	0.0123559	3.12e-11	44.0969		-0.00830439	0.0241	0.7289		-0.00400448	0.0245128	0.870232
ENSG00000136279	DBNL	rs1894752	7	43997075	C	T	0.354	0.0555	0.00630503	1.34e-18	77.4839		0.0104039	0.0102	0.3105		0.00769484	0.0103858	0.458755
ENSG00000136319	TTC5	rs2318864	14	20767618	G	A	0.266	-0.05989	0.0071023	3.38e-17	71.1067		-0.0161981	0.0111	0.1446		-0.0116566	0.011291	0.301893
ENSG00000136810	TXN	rs1049927	9	113018755	C	T	0.134	-0.0849	0.00865332	1.01e-22	96.2609		0.0319965	0.0146	0.02845		0.0314785	0.014885	0.0344488
ENSG00000136874	STX17	rs4428721	9	102686487	T	C	0.351	0.03527	0.00618832	1.2e-08	32.4837		0.00129916	0.0102	0.8961		-0.0030021	0.0103773	0.772356
ENSG00000137124	ALDH1B1	rs2228093	9	38396002	T	C	0.133	-0.4907	0.0396234	3.19e-35	153.366		0.0228959	0.0149	0.1239		0.011427	0.0151525	0.45077
ENSG00000137124	ALDH1B1	rs7029786	9	38409232	G	A	0.303	0.182	0.0329849	3.44e-08	30.4448		-0.00950469	0.0108	0.3768		-0.010777	0.0109809	0.326379
ENSG00000137133	HINT2	rs4879929	9	35815356	C	T	0.106	-0.06004	0.00983406	1.03e-09	37.2748		0.00680309	0.0166	0.6834		0.0104262	0.0170499	0.540861
ENSG00000137168	PPIL1	rs236350	6	36819546	G	A	0.104	-0.1678	0.0173961	5.12e-22	93.0422		0.031501	0.0162	0.05221		0.0347254	0.0164881	0.035197
ENSG00000137274	BPHL	rs10458071	6	3137045	A	G	0.36	-0.2123	0.0169182	4.05e-36	157.468		-0.013298	0.011	0.2279		-0.0095934	0.0113075	0.396211
ENSG00000137364	TPMT	rs1142345	6	18130918	C	T	0.048	-0.5454	0.031661	1.69e-66	296.743		0.00290421	0.0245	0.9051		0.00963252	0.0248297	0.698058
ENSG00000137364	TPMT	rs2842938	6	18141330	T	C	0.188	-0.1234	0.0157936	5.57e-15	61.0475		-0.0159973	0.0129	0.2124		-0.0132481	0.0131184	0.312547
ENSG00000137513	NARS2	rs4945300	11	78282632	T	C	0.208	-0.06153	0.00874038	1.93e-12	49.5579		-0.0151035	0.0125	0.2261		-0.0129513	0.0127049	0.308015
ENSG00000137563	GGH	rs1031551	8	63963847	T	G	0.286	0.06568	0.0113785	7.82e-09	33.3193		0.0109004	0.0108	0.3105		0.0139664	0.0109893	0.203758
ENSG00000137767	SQRDL	rs1044032	15	45968435	C	T	0.201	-0.1086	0.0127819	1.96e-17	72.1886		-0.0110982	0.0124	0.3729		-0.0167933	0.0126016	0.182651
ENSG00000137806	NDUFAF1	rs17730589	15	41600878	C	T	0.248	-0.1261	0.0137141	3.75e-20	84.5465		0.00820356	0.0113	0.4678		1.59432e-07	0.0114978	0.999989
ENSG00000137824	RMDN3	rs1142468	15	40978726	A	G	0.149	-0.07873	0.00779554	5.56e-24	101.997		-0.00559563	0.0138	0.6871		-0.00264996	0.0140404	0.850298
ENSG00000137824	RMDN3	rs8028552	15	41146880	C	T	0.2	0.03916	0.00716332	4.58e-08	29.8852		0.013298	0.0124	0.2858		0.00887731	0.0126354	0.482319
ENSG00000137824	RMDN3	rs957603	15	41009668	A	G	0.427	0.04273	0.00536812	1.72e-15	63.3609		0.00730327	0.0099	0.4628		0.000175753	0.0100756	0.986083
ENSG00000137944	CCBL2	rs12133012	1	89302955	T	C	0.346	0.1707	0.0217959	4.81e-15	61.3363		0.00799793	0.0103	0.4389		0.00465114	0.0104807	0.657201
ENSG00000137944	CCBL2	rs2765527	1	89426260	T	C	0.499	-0.3561	0.0168031	1.12e-99	449.123		0.000899595	0.0098	0.93		-0.00244719	0.0100641	0.807882
ENSG00000137992	DBT	rs2810424	1	100663679	T	C	0.095	-0.07444	0.0104692	1.16e-12	50.5575		0.0161981	0.017	0.343		0.0205785	0.0173068	0.234424
ENSG00000138030	KHK	rs12373799	2	27293982	A	G	0.0924	-0.2069	0.0372499	2.79e-08	30.8511		-0.00540458	0.0176	0.7578		0.00204346	0.0179103	0.909163
ENSG00000138030	KHK	rs2304681	2	27315252	A	G	0.371	-0.3384	0.0203544	4.56e-62	276.404		-0.027104	0.0102	0.007807		-0.023761	0.0103773	0.0220388
ENSG00000138030	KHK	rs7588910	2	27384579	A	G	0.403	-0.1382	0.0246545	2.08e-08	31.4213		-0.00999983	0.0101	0.3225		-0.00530123	0.0102824	0.606159
ENSG00000138190	EXOC6	rs1326329	10	94744399	T	C	0.321	0.0361	0.00591394	1.03e-09	37.2615		-0.0278029	0.0106	0.008974		-0.0240983	0.0107825	0.0254207
ENSG00000138363	ATIC	rs16853834	2	216210236	T	C	0.156	0.08249	0.00922318	3.76e-19	79.991		0.0177024	0.0134	0.1868		0.0140398	0.0136438	0.303466
ENSG00000138363	ATIC	rs4673990	2	216206053	G	A	0.461	-0.04492	0.00697643	1.2e-10	41.4584		0.00569619	0.0098	0.5625		0.00828409	0.0099722	0.406133
ENSG00000138744	NAAA	rs10518142	4	76842874	T	G	0.29	-0.1751	0.0211719	1.34e-16	68.3995		0.00909848	0.0109	0.4005		0.011527	0.0110926	0.298732
ENSG00000138744	NAAA	rs6532026	4	76834265	A	G	0.0534	0.2495	0.0446157	2.24e-08	31.2727		-0.0303974	0.0241	0.2076		-0.0339021	0.02444	0.165394
ENSG00000138777	PPA2	rs13108489	4	106293125	G	A	0.266	0.05598	0.00849001	4.29e-11	43.476		0.00040008	0.012	0.9701		-0.00358195	0.0121645	0.768407
ENSG00000138777	PPA2	rs17617811	4	106467767	T	C	0.266	-0.05952	0.00842839	1.64e-12	49.8697		0.00560427	0.0117	0.6289		0.00954608	0.0118946	0.422231
ENSG00000138777	PPA2	rs2726485	4	106263450	G	T	0.413	-0.04462	0.00771273	7.24e-09	33.469		-0.00550482	0.0099	0.5801		-0.0028378	0.0100756	0.778211
ENSG00000139131	YARS2	rs11052168	12	32835403	T	C	0.142	-0.0637	0.0101344	3.27e-10	39.5078		0.0177024	0.0141	0.2115		0.0110524	0.0143506	0.4412
ENSG00000139428	MMAB	rs1344544	12	110082071	G	A	0.32	0.1136	0.0203448	2.35e-08	31.1781		0.0198048	0.0105	0.0597		0.0139925	0.0106875	0.190453
ENSG00000139428	MMAB	rs2058804	12	109909011	A	G	0.471	0.1521	0.0201793	4.79e-14	56.8128		-0.0187038	0.0099	0.05853		-0.0099838	0.0100672	0.321336
ENSG00000139428	MMAB	rs2302706	12	109894028	G	A	0.181	-0.3846	0.0200537	5.6e-82	367.815		0.0166986	0.0126	0.1837		0.0123584	0.012825	0.335237
ENSG00000139684	ESD	rs1018578	13	47376028	C	A	0.469	0.06154	0.00695338	8.72e-19	78.3291		-0.001998	0.0099	0.8398		-0.00275532	0.0100672	0.784321
ENSG00000139684	ESD	rs8192892	13	47348229	C	T	0.097	-0.1166	0.0121277	6.96e-22	92.4358		-0.00819632	0.0171	0.6311		-0.015961	0.0173934	0.358803
ENSG00000140043	PTGR2	rs6574151	14	74348819	A	G	0.328	0.09665	0.00901734	8.36e-27	114.881		0.00899938	0.0104	0.3852		0.00820376	0.0105927	0.43865
ENSG00000140043	PTGR2	rs8020267	14	74318714	A	G	0.0875	0.1757	0.0140976	1.19e-35	155.329		-0.0375046	0.018	0.03746		-0.0382207	0.0182824	0.0365657
ENSG00000140105	WARS	rs12897338	14	100844368	C	T	0.513	-0.0612	0.00880853	3.71e-12	48.2721		0.0062998	0.0098	0.522		0.00932661	0.0099722	0.349654
ENSG00000140374	ETFA	rs2456046	15	76489113	G	A	0.469	-0.04996	0.00733815	9.88e-12	46.3523		0.0114048	0.01	0.2514		0.0125182	0.0101623	0.218012
ENSG00000140400	MAN2C1	rs8031650	15	75609030	C	A	0.269	-0.07785	0.00994423	4.93e-15	61.2879		-0.0213994	0.0113	0.05812		-0.0177368	0.0114894	0.122648
ENSG00000140403	DNAJA4	rs2037347	15	78558509	G	A	0.167	0.09306	0.0105802	1.42e-18	77.3639		0.00060018	0.0131	0.9661		0.00199545	0.0133336	0.881036
ENSG00000140403	DNAJA4	rs2139444	15	78551389	G	A	0.444	-0.07082	0.00829986	1.43e-17	72.8065		-0.0018982	0.0099	0.8456		-0.00345026	0.0100672	0.731807
ENSG00000140474	ULK3	rs2305668	15	75142761	G	T	0.116	0.08136	0.0108251	5.65e-14	56.4882		0.0163022	0.0155	0.2944		0.00993192	0.0158073	0.529801
ENSG00000140474	ULK3	rs936227	15	75131959	A	G	0.384	0.1067	0.00723688	3.37e-49	217.383		0.00519647	0.01	0.6047		0.00392026	0.0101876	0.700379
ENSG00000140522	RLBP1	rs2283433	15	89763603	A	G	0.486	0.1945	0.0196711	4.71e-23	97.7647		-0.00810274	0.0099	0.4133		-0.0107698	0.0100756	0.285117
ENSG00000140598	EFTUD1	rs2654206	15	82412255	A	G	0.356	0.0332	0.00556941	2.51e-09	35.5351		-0.0133994	0.0109	0.2195		-0.0192144	0.0110444	0.0819029
ENSG00000140650	PMM2	rs11074924	16	8905054	T	C	0.477	0.1012	0.0102058	3.55e-23	98.3257		-0.00830439	0.01	0.4027		-0.01635	0.0101706	0.107927
ENSG00000140650	PMM2	rs8275	16	8877832	T	C	0.134	0.09764	0.0161864	1.62e-09	36.3877		-0.00439966	0.0146	0.7642		-0.00838169	0.0148507	0.572484
ENSG00000140945	CDH13	rs9933518	16	82867755	G	A	0.383	0.05755	0.0101783	1.57e-08	31.9698		0.00230265	0.0101	0.8169		0.00604412	0.010274	0.556334
ENSG00000140950	TLDC1	rs422598	16	84513299	A	C	0.185	-0.0598	0.0107775	2.88e-08	30.7869		-0.00120072	0.0134	0.9285		-0.00601766	0.0136269	0.658777
ENSG00000140950	TLDC1	rs9630644	16	84518652	A	C	0.435	0.06308	0.00757374	8.17e-17	69.3685		0.00519647	0.0099	0.6006		0.00901765	0.0100672	0.370389
ENSG00000140950	TLDC1	rs9937245	16	84542480	T	G	0.261	-0.04996	0.00854078	4.93e-09	34.2176		0	0.0113	0.999		0.00366441	0.0115063	0.750128
ENSG00000140983	RHOT2	rs1045763	16	724084	T	C	0.0802	-0.1635	0.0268365	1.11e-09	37.1179		0.0121953	0.0199	0.5402		0.0207566	0.0204193	0.309383
ENSG00000140983	RHOT2	rs1128550	16	722548	G	A	0.373	-0.1663	0.0133488	1.26e-35	155.203		-0.00019998	0.0106	0.982		0.000396889	0.0110117	0.971248
ENSG00000140983	RHOT2	rs4589552	16	767519	C	T	0.182	-0.1257	0.0181672	4.55e-12	47.8734		0.00950503	0.0134	0.4778		0.00369276	0.0137063	0.787607
ENSG00000141295	SCRN2	rs17856536	17	45917605	C	T	0.037	-0.1869	0.0339861	3.81e-08	30.2424		0.015205	0.0266	0.5671		0.021377	0.0270306	0.429035
ENSG00000141295	SCRN2	rs2325752	17	45921906	T	C	0.456	0.08058	0.0108881	1.35e-13	54.771		-0.00409839	0.0098	0.6794		-0.00425764	0.0099722	0.669415
ENSG00000141469	SLC14A1	rs10853535	18	43317547	C	T	0.451	0.2452	0.0264074	1.61e-20	86.2164		0.000500125	0.0098	0.9573		-0.000812144	0.0099722	0.935091
ENSG00000141469	SLC14A1	rs4337384	18	43351849	T	C	0.442	-0.1671	0.0280254	2.49e-09	35.5508		-0.0182964	0.0099	0.06325		-0.0192907	0.0100756	0.0555442
ENSG00000141469	SLC14A1	rs9959467	18	43272198	T	C	0.348	0.1909	0.0272636	2.52e-12	49.0281		0.0143959	0.0103	0.1612		0.0194533	0.0104724	0.0632282
ENSG00000141504	SAT2	rs2541012	17	7528624	T	C	0.431	0.1576	0.0212828	1.31e-13	54.8346		-0.002002	0.01	0.838		-0.0041109	0.010179	0.686315
ENSG00000141504	SAT2	rs9913778	17	7533901	T	C	0.0807	-0.4961	0.0393149	1.67e-36	159.23		0.0321961	0.0183	0.07948		0.0436239	0.0186172	0.0191188
ENSG00000141556	TBCD	rs2243523	17	80680449	T	G	0.384	-0.05328	0.00815481	6.42e-11	42.6875		0.0136958	0.0101	0.1777		0.0142936	0.0102824	0.164499
ENSG00000141556	TBCD	rs729123	17	80887194	A	G	0.135	0.1053	0.0116136	1.22e-19	82.2097		-0.00569619	0.0144	0.6931		-0.0124676	0.014644	0.394558
ENSG00000141556	TBCD	rs8069773	17	80874543	T	G	0.419	0.07072	0.00838041	3.21e-17	71.2121		-0.00480151	0.0099	0.6258		-0.00153477	0.0100756	0.87893
ENSG00000141556	TBCD	rs8074277	17	80789628	C	T	0.177	-0.0836	0.00976604	1.13e-17	73.2783		0.00790113	0.0126	0.5278		0.00602913	0.012825	0.638279
ENSG00000141560	FN3KRP	rs2246563	17	80681072	T	C	0.406	-0.05482	0.00838524	6.25e-11	42.7412		-0.00540458	0.0106	0.6132		-0.000665684	0.0107742	0.950734
ENSG00000141560	FN3KRP	rs3859206	17	80693128	A	G	0.469	-0.1096	0.00764934	1.46e-46	205.293		-0.0198966	0.0099	0.04396		-0.0212522	0.0100756	0.034921
ENSG00000141569	TRIM65	rs8066711	17	73885038	A	G	0.231	0.1374	0.0189325	3.95e-13	52.6693		0.0034042	0.0118	0.7699		0.00225106	0.0120148	0.85138
ENSG00000141698	NT5C3B	rs7212972	17	39980819	C	T	0.257	0.09361	0.00966001	3.31e-22	93.9051		0.0011006	0.0113	0.9249		-0.0013279	0.0115063	0.908123
ENSG00000141959	PFKL	rs3761392	21	45752176	A	C	0.164	-0.06382	0.0083866	2.75e-14	57.9084		0.00019998	0.0138	0.99		0.0027487	0.0140749	0.845166
ENSG00000143149	ALDH9A1	rs12408101	1	165667781	G	T	0.259	-0.08293	0.00890404	1.23e-20	86.7459		0.00280393	0.0115	0.8065		0.000575695	0.0116962	0.960743
ENSG00000143149	ALDH9A1	rs2090281	1	165676606	C	T	0.506	0.04851	0.00819662	3.25e-09	35.0262		-0.0150955	0.01	0.1287		-0.0121477	0.0101706	0.232321
ENSG00000143149	ALDH9A1	rs4147602	1	165621778	T	C	0.368	-0.05029	0.00874774	8.98e-09	33.05		0.00119928	0.0109	0.9157		0.00231583	0.0111743	0.835817
ENSG00000143155	TIPRL	rs10753766	1	168166616	T	C	0.351	-0.02834	0.00429423	4.12e-11	43.5541		-0.00900038	0.0103	0.3854		-0.00617504	0.0104807	0.55574
ENSG00000143156	NME7	rs2157597	1	169201567	T	C	0.345	-0.0496	0.00816165	1.22e-09	36.9324		-0.0196008	0.0103	0.05782		-0.0231055	0.0104807	0.0274842
ENSG00000143164	DCAF6	rs11558511	1	168013850	C	T	0.277	-0.0434	0.00717625	1.47e-09	36.575		0.0136021	0.0109	0.2126		0.0136021	0.0110843	0.219764
ENSG00000143224	PPOX	rs36013429	1	161139738	A	G	0.0642	-0.1701	0.0152711	8.13e-29	124.07		-0.0428031	0.0204	0.03571		-0.0441984	0.0207135	0.0328599
ENSG00000143224	PPOX	rs4656288	1	161066446	C	A	0.079	-0.09222	0.0142896	1.09e-10	41.6495		-0.0168965	0.0195	0.3875		-0.0176936	0.0198243	0.372113
ENSG00000143321	HDGF	rs11264534	1	156720550	A	G	0.333	-0.05934	0.00768013	1.11e-14	59.6977		-0.0110003	0.0103	0.2866		-0.0106417	0.0104979	0.310724
ENSG00000143353	LYPLAL1	rs6699816	1	219355789	G	A	0.117	0.133	0.0127126	1.29e-25	109.455		-0.00320486	0.0152	0.8336		0.0010176	0.0154543	0.947501
ENSG00000143369	ECM1	rs698916	1	150388385	G	A	0.394	-0.06006	0.0103087	5.67e-09	33.944		-0.0139029	0.0099	0.1611		-0.0146203	0.0100841	0.147105
ENSG00000143416	SELENBP1	rs17564294	1	151347700	T	G	0.35	-0.09997	0.0117507	1.78e-17	72.3789		0.0139029	0.0107	0.194		0.0117544	0.0108693	0.279507
ENSG00000143436	MRPL9	rs8480	1	151733335	G	T	0.474	-0.06805	0.0121925	2.39e-08	31.1509		-0.00079968	0.0098	0.9369		-0.00179645	0.0099722	0.857038
ENSG00000143653	SCCPDH	rs4926440	1	246929018	C	T	0.036	-0.08912	0.014593	1.02e-09	37.2959		-0.00139902	0.0309	0.9636		-0.0112767	0.0315469	0.72075
ENSG00000143727	ACP1	rs11892882	2	174272	G	A	0.293	0.07657	0.011018	3.67e-12	48.2961		0.0307995	0.0108	0.00425		0.0293674	0.0109893	0.00753175
ENSG00000143727	ACP1	rs12714404	2	282462	T	G	0.287	0.07433	0.0111192	2.31e-11	44.687		0.00659818	0.011	0.5484		0.00249789	0.011196	0.823454
ENSG00000143727	ACP1	rs17041717	2	193991	C	T	0.229	-0.06494	0.0118815	4.61e-08	29.8732		-0.0170046	0.0128	0.1854		-0.0212643	0.013058	0.10343
ENSG00000143727	ACP1	rs2290911	2	224919	G	A	0.346	-0.1654	0.00883114	2.86e-78	350.782		-0.0232965	0.0102	0.02261		-0.0213461	0.0103773	0.0396872
ENSG00000143740	SNAP47	rs9786978	1	227968033	T	C	0.427	0.04062	0.00650869	4.35e-10	38.9487		0.00320486	0.01	0.7516		0.00352356	0.0101706	0.729007
ENSG00000143776	CDC42BPA	rs11804613	1	227504794	C	T	0.149	0.02595	0.00471687	3.77e-08	30.2668		-0.0135971	0.0138	0.3266		-0.0118052	0.0140404	0.400459
ENSG00000143819	EPHX1	rs12038486	1	225979483	A	G	0.0993	-0.1202	0.0210493	1.13e-08	32.6087		0.0295006	0.0169	0.0806		0.0291821	0.0171866	0.0895164
ENSG00000143891	GALM	rs3821023	2	38893660	G	A	0.125	0.3661	0.0201536	9.68e-74	329.985		-0.00179838	0.0153	0.9035		-0.0059011	0.015703	0.70707
ENSG00000143891	GALM	rs7603676	2	38955129	A	G	0.466	-0.09477	0.0161344	4.26e-09	34.5014		0.00019998	0.01	0.9865		0.00593548	0.010179	0.559819
ENSG00000144040	SFXN5	rs1048704	2	73169500	A	G	0.207	0.07988	0.011508	3.89e-12	48.1811		0.0101978	0.0126	0.4219		0.00816813	0.012825	0.524197
ENSG00000144115	THNSL2	rs10865489	2	88446892	G	T	0.276	-0.3249	0.0275373	3.97e-32	139.206		-0.00970278	0.0109	0.3745		-0.0034524	0.0110926	0.755623
ENSG00000144115	THNSL2	rs17350803	2	88443878	C	T	0.232	0.2143	0.02946	3.48e-13	52.915		-0.0154008	0.0116	0.1851		-0.0210555	0.011808	0.0745604
ENSG00000144199	FAHD2B	rs10496325	2	97683329	C	T	0.114	-0.2391	0.0304448	4.04e-15	61.6784		-0.0131038	0.0163	0.423		-0.032696	0.0167291	0.05065
ENSG00000144306	SCRN3	rs17320820	2	175163818	T	C	0.476	0.08944	0.0102909	3.59e-18	75.5365		-0.000100005	0.01	0.9886		-0.00252962	0.010179	0.803737
ENSG00000144306	SCRN3	rs3739150	2	175289144	A	C	0.323	-0.08194	0.0110068	9.73e-14	55.4204		-0.00810274	0.0105	0.4388		-0.00579441	0.0106875	0.587704
ENSG00000144306	SCRN3	rs4972661	2	175279049	T	C	0.215	0.1121	0.0124355	1.98e-19	81.2615		-0.00739729	0.0122	0.5453		-0.00373288	0.0123949	0.76329
ENSG00000144306	SCRN3	rs7563578	2	175360010	C	T	0.365	0.066	0.0110351	2.22e-09	35.7713		-0.00610135	0.0104	0.5587		-0.0059819	0.0105757	0.571648
ENSG00000144306	SCRN3	rs7570614	2	175275679	T	C	0.304	-0.1156	0.011202	5.75e-25	106.494		0.00459941	0.0107	0.6661		0.00288681	0.0108859	0.790864
ENSG00000144559	TAMM41	rs11551661	3	11871215	C	T	0.145	0.08275	0.0120332	6.12e-12	47.2905		-0.00400198	0.0144	0.7812		-0.00451999	0.0146275	0.757317
ENSG00000144559	TAMM41	rs303862	3	11880816	C	A	0.457	0.05301	0.00908536	5.39e-09	34.0433		-0.00269636	0.0104	0.7926		-0.000983763	0.0105757	0.925887
ENSG00000144559	TAMM41	rs402731	3	11886216	T	C	0.444	-0.1045	0.00793013	1.18e-39	173.649		0.00620074	0.0098	0.5268		0.0114961	0.00998072	0.249389
ENSG00000144559	TAMM41	rs7615782	3	11860940	C	T	0.352	-0.06782	0.00939846	5.35e-13	52.0718		-0.00229736	0.0109	0.8328		-0.00313448	0.011076	0.777179
ENSG00000144567	FAM134A	rs3210652	2	220046840	A	G	0.137	-0.07441	0.0113996	6.69e-11	42.6072		0.0387014	0.0142	0.006645		0.0347981	0.014454	0.0160618
ENSG00000144647	POMGNT2	rs7648947	3	43174229	A	G	0.481	-0.05988	0.00895819	2.32e-11	44.681		0.00079968	0.0098	0.9384		-0.00302462	0.0099722	0.761657
ENSG00000144711	IQSEC1	rs444944	3	13117999	A	G	0.456	-0.02597	0.00381038	9.39e-12	46.4523		0.0172012	0.0101	0.08764		0.0141744	0.0102824	0.168046
ENSG00000144712	CAND2	rs4642101	3	12842223	T	G	0.358	-0.1444	0.00954662	1.1e-51	228.789		-0.00260339	0.0103	0.8036		-0.00152677	0.0104807	0.884179
ENSG00000144712	CAND2	rs9873195	3	12767936	A	G	0.423	0.07067	0.0106942	3.89e-11	43.669		0.0142973	0.0099	0.1496		0.0088435	0.0100756	0.380099
ENSG00000144827	ABHD10	rs17429033	3	111710398	G	A	0.071	-0.1355	0.0139744	3.13e-22	94.0183		-0.0129952	0.0204	0.523		-0.0131147	0.0207055	0.526479
ENSG00000144834	TAGLN3	rs3749310	3	111730546	G	A	0.453	-0.04361	0.00686786	2.16e-10	40.3208		-0.0126003	0.0099	0.2032		-0.0180168	0.0100756	0.07375
ENSG00000145214	DGKQ	rs4583705	4	973036	T	C	0.108	-0.09023	0.013431	1.84e-11	45.1321		-0.0157026	0.0159	0.3246		-0.00992669	0.0162575	0.541471
ENSG00000145354	CISD2	rs223452	4	103711434	T	C	0.488	-0.03806	0.0052486	4.12e-13	52.5836		0.00039992	0.0098	0.9651		0.00167224	0.0099722	0.866827
ENSG00000145439	CBR4	rs1548315	4	169841518	A	C	0.245	-0.0776	0.0111462	3.35e-12	48.4696		0.0173978	0.0115	0.1308		0.0219755	0.0117046	0.0604472
ENSG00000145692	BHMT	rs16876503	5	78404401	G	A	0.104	-0.2885	0.0446484	1.04e-10	41.7522		-0.00720399	0.0158	0.6502		-0.0128587	0.016083	0.423988
ENSG00000145692	BHMT	rs248383	5	78339755	C	T	0.476	-0.143	0.0252342	1.45e-08	32.1139		0.0114958	0.0098	0.238		0.00309314	0.0099722	0.756427
ENSG00000145692	BHMT	rs3733890	5	78421959	A	G	0.292	-0.1753	0.0269061	7.26e-11	42.4485		0.0231011	0.0107	0.03077		0.0210714	0.010903	0.0532812
ENSG00000145692	BHMT	rs7700970	5	78411324	T	C	0.308	-0.2886	0.0252207	2.55e-30	130.942		0.0147014	0.011	0.18		0.01721	0.011196	0.124256
ENSG00000145715	RASA1	rs13157168	5	86627138	A	G	0.036	-0.09499	0.012846	1.42e-13	54.6789		-0.00130085	0.0283	0.9648		0.00873603	0.0286832	0.760694
ENSG00000145882	PCYOX1L	rs353255	5	148748728	A	G	0.489	-0.04697	0.00755333	5.02e-10	38.6691		-0.00979784	0.0099	0.3232		-0.00963852	0.0100672	0.338356
ENSG00000146085	MUT	rs2501976	6	49370984	T	C	0.374	-0.0876	0.0120566	3.71e-13	52.7908		0.0171029	0.0101	0.09012		0.0104137	0.010274	0.310771
ENSG00000146535	GNA12	rs208358	7	2773605	A	G	0.218	-0.05557	0.0094177	3.62e-09	34.817		-0.0116982	0.0122	0.3374		-0.00628171	0.0124199	0.613013
ENSG00000146729	GBAS	rs3816089	7	56048737	T	C	0.0526	0.07857	0.0128282	9.08e-10	37.513		0.0207042	0.0223	0.3548		0.018952	0.0226688	0.403133
ENSG00000146729	GBAS	rs7793921	7	56120881	G	A	0.315	0.05126	0.00644135	1.75e-15	63.3291		0	0.0106	0.9974		-0.00593353	0.0107909	0.582414
ENSG00000147576	ADHFE1	rs1030420	8	67360725	T	C	0.187	0.2925	0.0207186	2.95e-45	199.311		0.0154993	0.0126	0.218		0.0100023	0.0128166	0.435145
ENSG00000147576	ADHFE1	rs2718988	8	67358921	A	G	0.476	-0.1767	0.0183012	4.68e-22	93.221		-0.00959589	0.0098	0.329		-0.00756383	0.0099722	0.448157
ENSG00000147576	ADHFE1	rs7001334	8	67398541	T	C	0.123	0.1714	0.0281239	1.1e-09	37.1424		-0.0108992	0.0156	0.4833		-0.0141631	0.0158594	0.371838
ENSG00000147576	ADHFE1	rs957655	8	67409841	A	G	0.249	0.145	0.01938	7.32e-14	55.9794		0.018596	0.0116	0.109		0.019473	0.0118165	0.0993638
ENSG00000147592	LACTB2	rs2290702	8	71646980	C	T	0.421	0.04677	0.00628401	9.87e-14	55.3938		0.00180162	0.0099	0.8591		-0.00441089	0.0100672	0.661281
ENSG00000147684	NDUFB9	rs4527852	8	125473424	A	G	0.0745	-0.1123	0.015507	4.43e-13	52.445		0.00249688	0.0191	0.8952		0.00647891	0.0194027	0.738442
ENSG00000147813	NAPRT1	rs1809148	8	144663075	A	G	0.137	-0.4673	0.0266809	1.11e-68	306.754		-0.0199986	0.0143	0.164		-0.0218301	0.0146013	0.134893
ENSG00000147813	NAPRT1	rs7813970	8	144639952	T	C	0.196	0.163	0.0273257	2.45e-09	35.5822		0.00149888	0.0129	0.9099		0.00137943	0.0131795	0.916641
ENSG00000147813	NAPRT1	rs7821027	8	144728018	G	A	0.353	-0.181	0.0230822	4.45e-15	61.4898		-0.0018982	0.0103	0.8554		-0.00444692	0.0105822	0.67432
ENSG00000147853	AK3	rs17717946	9	4742498	T	G	0.12	0.08528	0.0151404	1.78e-08	31.7263		-0.00290421	0.0157	0.8548		0.00063965	0.0159464	0.968003
ENSG00000147853	AK3	rs3808857	9	4741883	T	C	0.079	-0.1164	0.0190047	9.08e-10	37.5132		0.0260965	0.0203	0.1981		0.0303159	0.0206682	0.142434
ENSG00000147853	AK3	rs435100	9	4737890	A	C	0.514	0.07361	0.0102275	6.14e-13	51.8006		0.00929665	0.0102	0.3646		0.00802044	0.0103944	0.440346
ENSG00000148090	AUH	rs16907323	9	94025459	C	T	0.104	0.08113	0.0111994	4.35e-13	52.4775		0.00060018	0.0162	0.9686		0.00434165	0.0164797	0.7922
ENSG00000148090	AUH	rs4743820	9	93928416	C	T	0.303	0.05537	0.00669239	1.3e-16	68.4521		-0.00539542	0.0107	0.6101		-0.00591343	0.0108943	0.587269
ENSG00000148290	SURF1	rs12763	9	136227260	A	G	0.389	0.1129	0.0138384	3.39e-16	66.5604		-0.0034961	0.0101	0.7298		-0.00771856	0.010274	0.452487
ENSG00000148290	SURF1	rs17150319	9	136184598	T	C	0.117	-0.1305	0.0213452	9.73e-10	37.3784		0.0180953	0.0159	0.2539		0.0126808	0.0161695	0.432899
ENSG00000148290	SURF1	rs2073932	9	136305439	A	G	0.427	-0.1346	0.0131164	1.05e-24	105.308		0.00659818	0.01	0.5108		0.0104998	0.0101963	0.303121
ENSG00000148290	SURF1	rs4962046	9	136237783	A	C	0.13	-0.13	0.020701	3.39e-10	39.437		0.0147999	0.0156	0.3416		0.0150389	0.0158933	0.344026
ENSG00000148384	INPP5E	rs11146021	9	139327858	A	G	0.279	-0.07111	0.0118793	2.15e-09	35.8327		-0.0128016	0.011	0.2421		-0.00969543	0.0112133	0.387238
ENSG00000148468	FAM171A1	rs3814165	10	15256194	A	G	0.169	-0.08805	0.0074796	5.44e-32	138.58		-0.00749804	0.0132	0.5686		-0.00932957	0.0134455	0.487758
ENSG00000148834	GSTO1	rs11509438	10	106027059	A	G	0.0313	-0.6622	0.0331987	1.61e-88	397.865		0.0377003	0.0309	0.2225		0.0391724	0.0315379	0.214209
ENSG00000148834	GSTO1	rs2289964	10	105905161	T	C	0.122	-0.1209	0.0217737	2.82e-08	30.831		-0.00739729	0.0162	0.6463		-0.0178706	0.0164389	0.276995
ENSG00000148834	GSTO1	rs276203	10	106039303	G	A	0.347	-0.1168	0.0141871	1.83e-16	67.7795		-0.00509699	0.0103	0.618		-0.000358731	0.0104807	0.972696
ENSG00000148842	CNNM2	rs11191454	10	104660004	G	A	0.083	0.0511	0.00817407	4.07e-10	39.0809		-0.0475036	0.0175	0.006671		-0.0239699	0.0177985	0.178065
ENSG00000149084	HSD17B12	rs1061810	11	43877934	A	C	0.294	-0.1007	0.00994571	4.28e-24	102.515		-0.0136021	0.011	0.214		-0.0098975	0.0111876	0.376328
ENSG00000149084	HSD17B12	rs4755202	11	43619938	A	G	0.442	0.0544	0.00942451	7.82e-09	33.3181		0.0146029	0.0099	0.1383		0.0106209	0.0100756	0.291829
ENSG00000149089	APIP	rs10836304	11	34794024	G	A	0.405	-0.1791	0.0245036	2.69e-13	53.4234		-0.0115036	0.01	0.25		-0.0113045	0.0101706	0.266355
ENSG00000149089	APIP	rs1571134	11	34910077	G	A	0.314	0.3555	0.0235639	1.98e-51	227.607		0.00869772	0.0105	0.4069		0.00451453	0.0106875	0.672725
ENSG00000149089	APIP	rs7130774	11	34869267	G	A	0.39	-0.2798	0.0239189	1.31e-31	136.84		-0.00960374	0.0101	0.3384		-0.00872864	0.010274	0.395553
ENSG00000149089	APIP	rs731726	11	34857707	T	C	0.0817	0.2618	0.0432763	1.45e-09	36.5965		0.0262037	0.0186	0.1574		0.0206674	0.0189273	0.274862
ENSG00000149927	DOC2A	rs11642612	16	30030195	C	A	0.396	0.04155	0.00665155	4.19e-10	39.0208		-0.0338022	0.01	0.0007276		-0.0290639	0.010179	0.00429982
ENSG00000149972	CNTN5	rs17660476	11	99145553	A	G	0.309	-0.06177	0.00887675	3.44e-12	48.4225		-0.00979784	0.0105	0.3532		-0.0142173	0.0106961	0.183782
ENSG00000150456	N6AMT2	rs17318109	13	21307052	A	G	0.135	-0.1113	0.014345	8.57e-15	60.199		0.00059982	0.0142	0.9685		0.00207193	0.0144372	0.885885
ENSG00000150540	HNMT	rs3100720	2	138761003	G	A	0.199	-0.1955	0.016979	1.12e-30	132.577		-0.0189984	0.0124	0.124		-0.0195164	0.0126098	0.121691
ENSG00000150627	WDR17	rs4475089	4	177091829	G	A	0.439	0.04639	0.00792422	4.79e-09	34.2717		-0.0018982	0.0099	0.85		-0.000502933	0.0100672	0.960156
ENSG00000150867	PIP4K2A	rs10828316	10	22838389	C	A	0.32	-0.2013	0.0176611	4.28e-30	129.913		-0.000699755	0.0105	0.9462		0.000933534	0.0106961	0.93045
ENSG00000150867	PIP4K2A	rs11599280	10	22792993	A	G	0.27	-0.1179	0.0189027	4.45e-10	38.9027		-0.00339576	0.0117	0.7676		0.00385353	0.0118864	0.745789
ENSG00000150967	ABCB9	rs7305511	12	123498253	G	T	0.301	0.06674	0.0106435	3.6e-10	39.3191		-0.0189003	0.0109	0.08228		-0.0136037	0.0110926	0.22006
ENSG00000151012	SLC7A11	rs17301552	4	139215618	T	C	0.111	-0.1167	0.0198665	4.25e-09	34.5063		-0.00769957	0.0171	0.6544		-0.00602757	0.0173934	0.728934
ENSG00000151131	C12orf45	rs7308568	12	105426689	T	C	0.124	-0.1052	0.0173528	1.34e-09	36.753		-0.00399798	0.015	0.7908		-0.00455508	0.0152728	0.765513
ENSG00000151445	VIPAS39	rs17824094	14	77892961	A	C	0.188	-0.04205	0.00638008	4.37e-11	43.439		-0.00399798	0.0126	0.7516		-0.00702479	0.012825	0.58387
ENSG00000151611	MMAA	rs17020467	4	146559160	A	G	0.101	-0.1917	0.0159592	3.08e-33	144.285		0.0432032	0.0164	0.008486		0.0432828	0.0166949	0.009526
ENSG00000151611	MMAA	rs950333	4	146593597	G	A	0.41	-0.06146	0.00942058	6.84e-11	42.5628		0.0258	0.0101	0.01066		0.0211417	0.010274	0.03961
ENSG00000151640	DPYSL4	rs7096307	10	133983427	C	T	0.429	0.06307	0.00871783	4.67e-13	52.3394		-0.0178006	0.0102	0.08135		-0.0228176	0.0104304	0.0286981
ENSG00000151689	INPP1	rs7592352	2	191235610	G	A	0.022	-0.1252	0.0179584	3.13e-12	48.6042		0.0186019	0.0374	0.6181		0.0270025	0.037855	0.475651
ENSG00000151693	ASAP2	rs4392227	2	9475337	G	A	0.269	-0.03683	0.00669438	3.76e-08	30.2679		-0.00699548	0.0111	0.5311		-0.00524323	0.0112995	0.64263
ENSG00000151806	GUF1	rs6822653	4	44629203	T	C	0.359	-0.1092	0.0096126	6.61e-30	129.052		-0.0122042	0.0102	0.2336		-0.00650908	0.0103773	0.530502
ENSG00000151806	GUF1	rs6852413	4	44593346	C	A	0.167	-0.094	0.0125396	6.57e-14	56.1938		0.00780034	0.0132	0.5569		0.00756134	0.0134285	0.573379
ENSG00000151892	GFRA1	rs10749196	10	117933073	C	T	0.413	-0.08697	0.0136308	1.77e-10	40.7095		0.0239034	0.01	0.01664		0.0269302	0.0101706	0.00810041
ENSG00000151892	GFRA1	rs12570087	10	117983261	T	G	0.458	0.1157	0.0142718	5.19e-16	65.7218		-0.0110003	0.0098	0.2618		-0.00801451	0.0099722	0.421579
ENSG00000152291	TGOLN2	rs4247303	2	85554080	G	A	0.515	0.05462	0.00717615	2.71e-14	57.9322		-0.0133011	0.0098	0.1749		-0.0141382	0.0099722	0.15626
ENSG00000152556	PFKM	rs886588	12	48477422	G	A	0.211	-0.05241	0.00522355	1.09e-23	100.669		0.0255024	0.0122	0.03614		0.0288887	0.0124114	0.0199343
ENSG00000152642	GPD1L	rs6784980	3	32216014	T	C	0.121	0.0835	0.00911097	4.97e-20	83.9931		0.00149888	0.0155	0.9221		0.000222673	0.0157644	0.98873
ENSG00000152778	IFIT5	rs304500	10	91149563	A	C	0.192	-0.07942	0.00834591	1.8e-21	90.555		0.00390238	0.0123	0.7535		-0.00258705	0.0125148	0.83623
ENSG00000152932	RAB3C	rs292969	5	57911704	T	C	0.334	0.06426	0.0103971	6.39e-10	38.1994		0.0183997	0.0103	0.07389		0.0105141	0.0104892	0.316164
ENSG00000153048	CARHSP1	rs2437704	16	8950273	T	C	0.282	0.06635	0.0118794	2.33e-08	31.1956		-0.0041988	0.0111	0.7075		-0.00742316	0.011291	0.510898
ENSG00000153113	CAST	rs152005	5	96025847	G	A	0.157	0.07004	0.00946438	1.36e-13	54.7656		0.00599795	0.0136	0.6559		0.00675383	0.0138506	0.625819
ENSG00000153113	CAST	rs4434401	5	96039025	C	T	0.497	-0.03797	0.006805	2.41e-08	31.1333		0.0034961	0.0098	0.7247		0.000670758	0.0100641	0.946862
ENSG00000153132	CLGN	rs17005845	4	141325738	G	A	0.17	-0.1143	0.0163273	2.55e-12	49.0076		-0.00420116	0.013	0.7472		-0.000735926	0.0132302	0.955641
ENSG00000153132	CLGN	rs2668585	4	141291605	G	A	0.135	-0.1515	0.017949	3.16e-17	71.2434		0.0203966	0.0145	0.1593		0.0301945	0.0147557	0.0407281
ENSG00000153406	NMRAL1	rs11557236	16	4519439	A	G	0.0785	-0.4488	0.047931	7.72e-21	87.6744		0.0180953	0.0188	0.334		0.0170216	0.0191513	0.374112
ENSG00000153531	ADPRHL1	rs8001629	13	114086782	C	T	0.051	-0.1989	0.0323263	7.61e-10	37.858		0.0122953	0.025	0.6243		0.00990686	0.02554	0.698093
ENSG00000153531	ADPRHL1	rs8001806	13	114063629	A	G	0.382	0.08426	0.0140962	2.27e-09	35.7305		0.00909848	0.0102	0.3711		0.00774289	0.0104121	0.457094
ENSG00000153904	DDAH1	rs648310	1	85915134	C	T	0.418	-0.02479	0.00435318	1.24e-08	32.4295		-0.0147014	0.0099	0.137		-0.0131871	0.0100756	0.190597
ENSG00000153982	GDPD1	rs11079369	17	57255973	C	T	0.332	0.03071	0.00545152	1.77e-08	31.734		0.00910129	0.0105	0.3854		0.00774907	0.0106791	0.468066
ENSG00000154027	AK5	rs4949662	1	78080275	G	A	0.408	-0.03877	0.00643019	1.65e-09	36.3533		-0.00239712	0.0101	0.8111		-0.00359355	0.010274	0.726509
ENSG00000154027	AK5	rs728741	1	78029365	A	G	0.22	0.05129	0.00721019	1.13e-12	50.6025		0.0221039	0.012	0.06585		0.0199118	0.0122131	0.103024
ENSG00000154229	PRKCA	rs6504459	17	64783081	G	A	0.03	0.1169	0.0179163	6.81e-11	42.5728		0.0151035	0.031	0.6255		0.0186871	0.031432	0.552161
ENSG00000154265	ABCA5	rs1550828	17	67282332	C	T	0.466	0.0786	0.00757271	3.08e-25	107.731		0.0159973	0.0099	0.1058		0.0138091	0.0100672	0.170159
ENSG00000154265	ABCA5	rs520585	17	67334019	A	G	0.313	-0.0455	0.0083452	4.97e-08	29.7269		-0.00150113	0.011	0.8921		0.0026418	0.0111793	0.813191
ENSG00000154265	ABCA5	rs740519	17	67147950	G	A	0.419	0.04557	0.00827766	3.69e-08	30.307		0.0129029	0.0102	0.2045		0.00442298	0.010369	0.669701
ENSG00000154265	ABCA5	rs9909726	17	67249922	C	T	0.143	-0.09022	0.0111365	5.44e-16	65.6309		-0.017496	0.0144	0.2234		-0.0134351	0.014644	0.358905
ENSG00000154721	JAM2	rs974680	21	27011112	A	G	0.176	0.09455	0.0113877	1.02e-16	68.9368		0.0121953	0.0132	0.3566		0.0120759	0.013567	0.373418
ENSG00000154814	OXNAD1	rs2292614	3	16301791	A	G	0.146	-0.233	0.0174511	1.16e-40	178.265		-0.0010005	0.014	0.9431		-0.012152	0.0142472	0.393691
ENSG00000154814	OXNAD1	rs842246	3	16293425	C	T	0.467	0.1237	0.0129542	1.31e-21	91.1839		-0.0020978	0.0099	0.8296		0.00052966	0.0100672	0.958041
ENSG00000155660	PDIA4	rs12534095	7	148720705	T	C	0.215	0.08079	0.00805807	1.17e-23	100.52		-0.004902	0.012	0.6838		-0.00338992	0.0122303	0.781647
ENSG00000155660	PDIA4	rs6959224	7	148784495	A	G	0.359	0.04389	0.00710694	6.59e-10	38.1387		0.00410158	0.0103	0.6863		0.0033457	0.0104807	0.749557
ENSG00000155792	DEPTOR	rs4871827	8	121061879	A	G	0.325	0.08646	0.0129994	2.91e-11	44.2368		0.00809713	0.0105	0.4409		0.00447403	0.0106791	0.675252
ENSG00000155903	RASA2	rs16851483	3	141275436	T	G	0.0655	0.08113	0.0133261	1.14e-09	37.0644		-0.00240289	0.0205	0.906		0.00635782	0.0208331	0.76023
ENSG00000155906	RMND1	rs11550103	6	151766822	A	C	0.115	-0.1167	0.0105836	2.85e-28	121.584		0.001998	0.0155	0.8953		0.001998	0.0157644	0.899145
ENSG00000155906	RMND1	rs963193	6	151789355	G	T	0.41	-0.04188	0.00707889	3.3e-09	35.0012		-0.00679685	0.0101	0.5005		-0.0101037	0.0102656	0.325003
ENSG00000156110	ADK	rs10824092	10	75929517	C	A	0.397	0.03921	0.00575705	9.71e-12	46.3867		0.00160128	0.0101	0.8775		-0.00389593	0.010274	0.704536
ENSG00000156136	DCK	rs7689093	4	71858122	G	A	0.02	-0.2482	0.0332998	9.09e-14	55.5546		-0.0452984	0.0387	0.2418		-0.0378112	0.0392191	0.334995
ENSG00000156239	N6AMT1	rs2065261	21	30178432	T	C	0.318	-0.1065	0.0166105	1.44e-10	41.1087		0.000699755	0.0105	0.9451		-0.000774868	0.0106875	0.942202
ENSG00000156239	N6AMT1	rs2832149	21	30354112	T	C	0.246	-0.101	0.0184688	4.53e-08	29.9065		0.0277027	0.0112	0.01358		0.0250752	0.0114029	0.0278758
ENSG00000156239	N6AMT1	rs7282280	21	30214959	T	C	0.179	-0.2089	0.0183513	5.06e-30	129.582		0.00770028	0.0128	0.547		0.00371825	0.0130404	0.775543
ENSG00000156253	RWDD2B	rs2150403	21	30376145	T	C	0.265	0.1856	0.0185745	1.65e-23	99.8439		-0.0156011	0.0112	0.1628		-0.0163967	0.0113944	0.150146
ENSG00000157036	EXOG	rs2186457	3	38553965	T	C	0.389	0.07552	0.0128187	3.83e-09	34.7085		-0.00300451	0.0101	0.7691		-0.00495494	0.010274	0.629606
ENSG00000157181	C1orf27	rs1547084	1	186270894	G	A	0.339	0.05142	0.00798639	1.21e-10	41.4537		-0.00560427	0.0104	0.5911		-0.0030955	0.0105757	0.769752
ENSG00000157184	CPT2	rs10788950	1	53713336	A	G	0.319	0.09783	0.0131882	1.19e-13	55.0266		0.00580313	0.0105	0.5805		0.00524603	0.0106875	0.623529
ENSG00000157184	CPT2	rs11578832	1	53674542	A	G	0.215	-0.2071	0.014096	7.24e-49	215.858		0.0172995	0.012	0.1519		0.0108884	0.0122047	0.372311
ENSG00000157326	DHRS4	rs1157625	14	24386159	G	A	0.254	-0.135	0.0212137	1.97e-10	40.4981		-0.00699548	0.0115	0.5446		-0.0121739	0.0117131	0.298648
ENSG00000157326	DHRS4	rs2146432	14	24489605	G	T	0.072	-0.3321	0.0385733	7.33e-18	74.1249		0.000100005	0.0214	0.9968		-0.00121226	0.0217973	0.955648
ENSG00000157326	DHRS4	rs8022613	14	24406918	C	T	0.112	-0.3881	0.028518	3.54e-42	185.203		-0.00430074	0.0165	0.7923		-0.00517777	0.0169363	0.759818
ENSG00000157379	DHRS1	rs10134537	14	24760764	A	G	0.0621	-0.3817	0.0418311	7.19e-20	83.2618		-0.032203	0.021	0.125		-0.0202175	0.0213335	0.343287
ENSG00000157379	DHRS1	rs11627152	14	24751593	T	C	0.0773	0.2855	0.0387995	1.86e-13	54.1452		0.00649884	0.0191	0.734		0.017648	0.0194359	0.363871
ENSG00000157379	DHRS1	rs12895335	14	24770369	A	G	0.505	0.1125	0.0194499	7.29e-09	33.4557		0.00539542	0.0098	0.5793		0.0076637	0.0100543	0.445921
ENSG00000157379	DHRS1	rs2748516	14	24730462	A	G	0.0604	0.2927	0.0485723	1.68e-09	36.3135		0.0227981	0.0221	0.3023		0.0169046	0.0224955	0.452371
ENSG00000157601	MX1	rs469066	21	42816016	A	G	0.301	-0.1847	0.0310839	2.82e-09	35.3072		-0.00910129	0.0107	0.3949		-0.0131622	0.0108859	0.226622
ENSG00000157851	DPYSL5	rs41448746	2	27080706	G	A	0.408	-0.04579	0.00684636	2.26e-11	44.7324		-0.00620074	0.01	0.5348		-0.00468644	0.0101706	0.644953
ENSG00000157881	PANK4	rs10910082	1	2418935	C	T	0.388	0.0314	0.00498952	3.11e-10	39.6042		-0.0110982	0.0104	0.2892		-0.0054834	0.0106282	0.605905
ENSG00000158109	TPRG1L	rs2821007	1	3546935	A	G	0.0585	-0.09839	0.0179343	4.11e-08	30.0977		-0.013298	0.0218	0.5421		-0.0157672	0.0221938	0.477436
ENSG00000158186	MRAS	rs731632	3	138078662	A	G	0.347	-0.0353	0.00611382	7.75e-09	33.3368		-0.00359646	0.0103	0.7291		-0.00036987	0.0104807	0.971848
ENSG00000158186	MRAS	rs7626349	3	138130484	T	C	0.298	-0.04305	0.00656061	5.31e-11	43.0584		0.0057037	0.0107	0.594		0.00530569	0.0108943	0.626249
ENSG00000158716	DUSP23	rs1129923	1	159752066	A	G	0.0921	-0.3532	0.0200375	1.53e-69	310.709		0.0106036	0.0172	0.5375		0.0131924	0.0174801	0.450424
ENSG00000158716	DUSP23	rs4604689	1	159736139	A	G	0.285	0.103	0.0169704	1.28e-09	36.8375		-0.015002	0.011	0.1707		-0.016992	0.0111876	0.128807
ENSG00000158793	NIT1	rs1127525	1	161132821	A	C	0.0414	-0.2182	0.0187097	1.98e-31	136.012		-0.00989883	0.0267	0.7116		-0.000938592	0.0270623	0.972333
ENSG00000158793	NIT1	rs3813620	1	161145005	T	C	0.0809	0.1123	0.0147652	2.83e-14	57.847		-0.0349952	0.0186	0.05946		-0.0378245	0.0189273	0.045673
ENSG00000158825	CDA	rs1689924	1	20934796	A	G	0.491	-0.1004	0.0164591	1.06e-09	37.2096		0.00159872	0.0098	0.8676		-0.000791315	0.0099722	0.936753
ENSG00000158887	MPZ	rs12725465	1	161355728	C	T	0.32	0.3638	0.0585836	5.3e-10	38.5632		0.00879859	0.0105	0.4011		0.00724653	0.0106875	0.497748
ENSG00000158887	MPZ	rs7550839	1	161277601	T	C	0.172	0.7364	0.0675162	1.07e-27	118.963		-0.0112025	0.0138	0.4166		-0.00817658	0.0140489	0.56056
ENSG00000159111	MRPL10	rs3209	17	45901123	C	T	0.381	-0.2123	0.0171977	5.2e-35	152.391		0.0182964	0.01	0.06774		0.021959	0.010179	0.0309837
ENSG00000159111	MRPL10	rs4794160	17	45880748	T	C	0.233	-0.1206	0.0217635	3e-08	30.707		0.0020978	0.0122	0.8615		0.00217745	0.0123949	0.860551
ENSG00000159131	GART	rs17883129	21	34805197	T	C	0.355	0.07506	0.0110896	1.3e-11	45.8126		-0.00470103	0.0112	0.6771		-0.0127037	0.0114565	0.267486
ENSG00000159131	GART	rs2834234	21	34894623	T	C	0.231	-0.1726	0.0111125	2.11e-54	241.245		-0.00280393	0.0116	0.8113		0.000780109	0.0117995	0.947287
ENSG00000159131	GART	rs2834235	21	34901423	C	T	0.421	0.08209	0.0107498	2.23e-14	58.3149		-0.0273038	0.0099	0.005729		-0.0353894	0.0100756	0.000444104
ENSG00000159228	CBR1	rs2835267	21	37447025	T	C	0.405	0.09105	0.0120702	4.58e-14	56.9025		0.00539542	0.01	0.5884		0.00603307	0.0101876	0.553718
ENSG00000159228	CBR1	rs2835269	21	37449719	C	A	0.033	-0.1765	0.0290182	1.18e-09	36.9955		-0.0320993	0.0322	0.3182		-0.0195948	0.0325724	0.547456
ENSG00000159231	CBR3	rs1543766	21	37566487	G	A	0.376	0.07991	0.0118286	1.42e-11	45.6389		0.00460057	0.0101	0.6508		0.00965744	0.010274	0.347221
ENSG00000159231	CBR3	rs2845727	21	37464539	T	C	0.27	0.1041	0.0127295	2.89e-16	66.8773		-0.00250313	0.0111	0.8212		-0.00493275	0.011291	0.662203
ENSG00000159231	CBR3	rs2845751	21	37550116	C	T	0.329	0.08058	0.0128076	3.14e-10	39.5839		-0.0131038	0.0105	0.2104		-0.011911	0.0106961	0.265459
ENSG00000159231	CBR3	rs7281446	21	37536666	T	C	0.135	0.1253	0.0168166	9.27e-14	55.517		-0.0101008	0.0143	0.4793		-0.00599808	0.0145489	0.680142
ENSG00000159231	CBR3	rs879894	21	37508643	T	G	0.362	-0.1881	0.0102895	1.18e-74	334.187		0.0136958	0.0103	0.1832		0.0105505	0.0104724	0.313715
ENSG00000159322	ADPGK	rs11072380	15	72974647	T	C	0.272	-0.07083	0.0128591	3.63e-08	30.3398		0.0207042	0.0111	0.06345		0.0267186	0.0112995	0.0180501
ENSG00000159377	PSMB4	rs2211435	1	151471971	C	A	0.139	-0.1471	0.0200768	2.36e-13	53.6829		0.000500125	0.0147	0.9717		0.00611492	0.0151012	0.685529
ENSG00000159377	PSMB4	rs4603	1	151374025	C	T	0.172	-0.3024	0.0170366	1.72e-70	315.063		-0.00840458	0.0129	0.517		-0.00203271	0.0131268	0.876938
ENSG00000159377	PSMB4	rs744459	1	151341417	A	G	0.0437	-0.2853	0.0388988	2.23e-13	53.7937		-0.014596	0.027	0.5903		-0.00428133	0.0273798	0.875743
ENSG00000159423	ALDH4A1	rs9426794	1	19227762	C	T	0.031	0.2575	0.0315006	2.97e-16	66.8216		-0.0142973	0.0316	0.6514		-0.023975	0.0320283	0.454125
ENSG00000159445	THEM4	rs16833668	1	151918164	A	C	0.313	-0.1646	0.01274	3.48e-38	166.925		-0.010697	0.0106	0.3128		-0.0119732	0.0107825	0.266813
ENSG00000159640	ACE	rs4459609	17	61548948	C	A	0.381	0.07883	0.0128673	8.99e-10	37.5326		0.00260339	0.0103	0.8011		-0.00241366	0.0104892	0.818008
ENSG00000159685	CHCHD6	rs9852440	3	126445381	A	G	0.234	-0.05027	0.00867924	6.96e-09	33.5471		0.00539542	0.0118	0.6486		0.00204863	0.0120063	0.864515
ENSG00000159784	FAM131B	rs4236482	7	143054309	A	G	0.187	-0.04915	0.00734434	2.2e-11	44.7859		-0.0263953	0.0126	0.03684		-0.0264351	0.0128336	0.0394138
ENSG00000160124	CCDC58	rs6438726	3	122110921	T	C	0.266	-0.0473	0.00629648	5.82e-14	56.4322		0.0308007	0.0109	0.004724		0.0234738	0.0110926	0.0343317
ENSG00000160285	LSS	rs2277820	21	47575372	T	C	0.289	-0.08937	0.0157467	1.38e-08	32.211		-0.00680309	0.0116	0.5565		-0.00783709	0.0118252	0.507495
ENSG00000160285	LSS	rs2839159	21	47651943	C	A	0.226	0.1397	0.0173965	9.72e-16	64.4865		-0.00529595	0.0116	0.6487		-0.00724797	0.0117995	0.539044
ENSG00000160285	LSS	rs4819210	21	47579668	A	G	0.251	0.1019	0.0170078	2.08e-09	35.8965		0.0194006	0.0117	0.09675		0.018923	0.0119287	0.112661
ENSG00000160285	LSS	rs4819214	21	47619784	G	A	0.364	-0.1791	0.0137902	1.44e-38	168.675		-0.0158045	0.0103	0.1263		-0.0107868	0.0104724	0.302996
ENSG00000160307	S100B	rs7282606	21	48043992	G	A	0.467	-0.1105	0.0173772	2.03e-10	40.4357		0.00900038	0.0102	0.376		0.00975626	0.010369	0.346753
ENSG00000160360	GPSM1	rs28642252	9	139245289	A	G	0.271	-0.04959	0.00619125	1.15e-15	64.1552		0.0167981	0.0121	0.1643		0.0174357	0.012379	0.158984
ENSG00000160752	FDPS	rs2297480	1	155279482	G	T	0.254	-0.1075	0.00945678	6.07e-30	129.22		0.00160128	0.0114	0.8874		0.000289011	0.0115928	0.980111
ENSG00000160993	ALKBH4	rs4989124	7	102101510	A	G	0.254	-0.07347	0.0132055	2.64e-08	30.9535		0.0247999	0.0115	0.03159		0.0282232	0.0117486	0.0162938
ENSG00000161267	BDH1	rs13095317	3	197254231	C	T	0.181	-0.07793	0.0119067	5.95e-11	42.8377		0.0162005	0.0127	0.2025		0.010267	0.0129284	0.427114
ENSG00000161513	FDXR	rs690514	17	72862593	T	C	0.206	-0.2108	0.0121654	2.9e-67	300.254		-0.00739729	0.0122	0.5434		-0.000865136	0.012446	0.944583
ENSG00000161513	FDXR	rs939543	17	72792184	G	A	0.5	-0.08237	0.0116256	1.39e-12	50.2004		-0.00610135	0.0103	0.556		0.00170225	0.0106128	0.87257
ENSG00000161618	ALDH16A1	rs10853810	19	49969085	T	C	0.354	-0.08749	0.0126693	5e-12	47.6883		-0.00409839	0.0105	0.6957		-0.00242639	0.0107136	0.820831
ENSG00000161618	ALDH16A1	rs1578944	19	49945850	C	T	0.237	0.1495	0.0136031	4.26e-28	120.783		-0.00519647	0.0117	0.6546		-0.00857966	0.0119287	0.47199
ENSG00000161904	LEMD2	rs2281918	6	33663055	A	G	0.19	-0.05018	0.0085161	3.81e-09	34.72		0.0202045	0.0124	0.1026		0.00877425	0.0126182	0.486828
ENSG00000162174	ASRGL1	rs1528730	11	62081181	A	C	0.119	0.1445	0.0167403	6.04e-18	74.5091		0.0218006	0.015	0.1478		0.0186948	0.0152728	0.22093
ENSG00000162174	ASRGL1	rs2463829	11	62088838	C	T	0.395	0.1194	0.0106218	2.56e-29	126.361		-0.00929665	0.01	0.3572		-0.0124831	0.010179	0.220064
ENSG00000162174	ASRGL1	rs2513072	11	62098773	A	G	0.176	-0.091	0.0146675	5.5e-10	38.492		-0.00859685	0.013	0.5068		-0.00425668	0.0132302	0.747649
ENSG00000162174	ASRGL1	rs4084164	11	62201458	A	G	0.407	-0.07764	0.0114635	1.26e-11	45.8708		-0.00080032	0.0105	0.9379		0.00246642	0.0106791	0.817348
ENSG00000162174	ASRGL1	rs7925016	11	62043929	C	T	0.213	-0.08885	0.0139373	1.83e-10	40.6404		-0.0197046	0.012	0.09965		-0.0128941	0.0122047	0.290747
ENSG00000162368	CMPK1	rs7555040	1	47869316	G	A	0.146	-0.0786	0.0102171	1.44e-14	59.182		-0.00639948	0.0145	0.6568		-0.00377202	0.0147473	0.798123
ENSG00000162377	COA7	rs443751	1	53153432	C	T	0.357	-0.1257	0.0106542	3.99e-32	139.197		-0.0018982	0.0102	0.8556		-0.0029349	0.0103773	0.777316
ENSG00000162384	C1orf123	rs2297656	1	53701581	G	A	0.337	-0.07247	0.00897744	6.89e-16	65.1646		-0.0119977	0.0103	0.2443		-0.0100869	0.0104807	0.335837
ENSG00000162390	ACOT11	rs1368883	1	55075452	G	A	0.49	0.2263	0.0183012	4.03e-35	152.901		-0.000899595	0.01	0.9261		-0.00328804	0.0101876	0.746885
ENSG00000162390	ACOT11	rs2060386	1	55089317	C	T	0.314	-0.1387	0.0205636	1.53e-11	45.4941		0.0221025	0.0114	0.05114		0.023335	0.0115684	0.0436813
ENSG00000162390	ACOT11	rs300280	1	55033869	T	C	0.382	0.1442	0.020038	6.19e-13	51.7871		0.0009995	0.0103	0.922		-0.0046153	0.0104892	0.659935
ENSG00000162396	PARS2	rs17515141	1	55217307	G	A	0.152	-0.04738	0.00758453	4.19e-10	39.0241		0.0328022	0.0136	0.01566		0.0274261	0.0138337	0.0474162
ENSG00000162433	AK4	rs2375754	1	65611633	G	A	0.11	0.06048	0.0104167	6.4e-09	33.7103		-0.00669752	0.0163	0.6818		-0.0066577	0.016749	0.691
ENSG00000162433	AK4	rs6699614	1	65638930	C	T	0.341	0.04485	0.00623404	6.28e-13	51.759		0.00609856	0.0104	0.5606		0.00330931	0.0106759	0.756576
ENSG00000162482	AKR7A3	rs1738023	1	19611241	T	C	0.172	-0.1017	0.0162526	3.91e-10	39.1558		0.0109993	0.0133	0.4068		0.00745513	0.0135404	0.581918
ENSG00000162688	AGL	rs2769698	1	100367379	T	C	0.49	-0.05142	0.00903403	1.26e-08	32.3967		-0.00859685	0.0098	0.379		-0.0106661	0.0099722	0.284805
ENSG00000162688	AGL	rs3818568	1	100377789	T	C	0.142	-0.169	0.0111737	1.11e-51	228.76		-0.025995	0.0141	0.0649		-0.0204978	0.0143422	0.152948
ENSG00000162688	AGL	rs494626	1	100326258	T	C	0.31	0.06348	0.0101921	4.71e-10	38.7924		-0.00859685	0.0105	0.4119		-0.0107454	0.0106875	0.314699
ENSG00000162728	KCNJ9	rs2737703	1	160055932	T	C	0.333	-0.1335	0.014904	3.33e-19	80.2337		0.00649884	0.0105	0.5362		0.00510357	0.0106791	0.632719
ENSG00000162836	ACP6	rs12119079	1	147129014	G	A	0.295	-0.3341	0.0267638	9.21e-36	155.832		0.0160989	0.0108	0.1369		0.00769624	0.0109893	0.483714
ENSG00000162909	CAPN2	rs10915917	1	224058273	G	T	0.253	-0.05012	0.00903146	2.87e-08	30.7968		0.0292023	0.0113	0.009744		0.0286444	0.0114894	0.0126628
ENSG00000162999	DUSP19	rs16824018	2	183998251	G	A	0.049	-0.2097	0.0316896	3.66e-11	43.7888		0.0124978	0.024	0.6033		0.0084353	0.0243524	0.729054
ENSG00000163110	PDLIM5	rs2452600	4	95496882	T	C	0.31	-0.05785	0.00966499	2.16e-09	35.8265		0.00899938	0.0105	0.3921		0.00621372	0.0106791	0.560663
ENSG00000163219	ARHGAP25	rs34093192	2	68960650	G	T	0.071	0.193	0.0274035	1.88e-12	49.6024		-0.0117013	0.0205	0.5669		-0.010707	0.0208009	0.606736
ENSG00000163219	ARHGAP25	rs4309612	2	68983217	G	A	0.353	0.1218	0.0140154	3.61e-18	75.5238		0.0031951	0.0103	0.7585		0.0021584	0.0104807	0.836837
ENSG00000163219	ARHGAP25	rs4854519	2	69024089	T	G	0.336	-0.1225	0.0149152	2.16e-16	67.455		-0.00660174	0.0104	0.5262		-0.00887301	0.0105927	0.402224
ENSG00000163382	APOA1BP	rs12567958	1	156594656	C	A	0.274	-0.08993	0.00729935	7.05e-35	151.789		-0.00299551	0.0111	0.7893		-0.00554423	0.0114011	0.626763
ENSG00000163382	APOA1BP	rs4661050	1	156566411	A	G	0.0288	-0.1463	0.0174471	5.06e-17	70.3141		-0.00339576	0.0326	0.9169		-0.010922	0.0330764	0.741244
ENSG00000163389	POGLUT1	rs9872589	3	119151227	G	A	0.401	-0.05117	0.00904749	1.55e-08	31.9871		0.00940408	0.01	0.3468		0.00653863	0.010179	0.520636
ENSG00000163406	SLC15A2	rs11920521	3	121641352	G	A	0.47	-0.1189	0.0110791	7.21e-27	115.174		0.00790113	0.0098	0.4199		0.00909397	0.0099722	0.361804
ENSG00000163406	SLC15A2	rs1881995	3	121615951	C	A	0.349	0.06859	0.0123719	2.96e-08	30.7361		-0.00659818	0.0105	0.5265		-0.00476665	0.0106791	0.655342
ENSG00000163412	EIF4E3	rs2029013	3	71760522	G	A	0.505	-0.04747	0.00782154	1.29e-09	36.8344		0.0041988	0.0098	0.6691		0.00643048	0.00998939	0.51975
ENSG00000163453	IGFBP7	rs1714004	4	57949460	T	C	0.415	-0.09151	0.0167338	4.54e-08	29.9053		0.0109004	0.01	0.2748		0.00922746	0.0101706	0.364264
ENSG00000163586	FABP1	rs17350803	2	88443878	C	T	0.232	0.4075	0.0500806	4.06e-16	66.2089		-0.0154008	0.0116	0.1851		-0.0210555	0.011808	0.0745604
ENSG00000163596	ICA1L	rs7582720	2	203753072	C	T	0.125	0.07714	0.00898481	9.04e-18	73.7126		-0.0437968	0.0148	0.003007		-0.0391766	0.0150575	0.00927346
ENSG00000163743	RCHY1	rs6535429	4	76350536	T	C	0.393	0.05272	0.00960542	4.05e-08	30.1244		0.0136958	0.01	0.1729		0.0148922	0.010179	0.143458
ENSG00000163818	LZTFL1	rs1129183	3	45869972	T	C	0.0777	-0.09007	0.0118073	2.38e-14	58.1914		0.0180953	0.018	0.3151		0.0148709	0.018307	0.416615
ENSG00000163864	NMNAT3	rs11707887	3	139379385	A	G	0.274	-0.05536	0.0100487	3.61e-08	30.351		-0.00240289	0.0111	0.8301		-0.00403617	0.011308	0.721145
ENSG00000163864	NMNAT3	rs12632145	3	139427206	A	C	0.178	-0.08231	0.0116933	1.94e-12	49.5486		-0.00250313	0.0126	0.8403		0.000763608	0.0128166	0.95249
ENSG00000163864	NMNAT3	rs16849220	3	139348518	T	C	0.257	0.07932	0.0101866	6.88e-15	60.6327		-0.00020002	0.0112	0.9886		0.00123213	0.0114115	0.914017
ENSG00000163864	NMNAT3	rs7636269	3	139391168	T	C	0.502	0.06301	0.00923143	8.76e-12	46.5887		0.00789872	0.0099	0.4257		0.00335726	0.0100672	0.738768
ENSG00000163931	TKT	rs3736151	3	53259608	T	C	0.195	0.06993	0.00754178	1.82e-20	85.9764		0.000299955	0.0125	0.9802		-0.00189212	0.0127302	0.881843
ENSG00000163931	TKT	rs7648309	3	53291982	A	G	0.359	-0.0346	0.00605555	1.11e-08	32.6471		-0.0031951	0.0102	0.7514		0.00186228	0.0103773	0.857579
ENSG00000163932	PRKCD	rs13084863	3	53216692	C	T	0.473	0.07457	0.0131996	1.61e-08	31.9159		0.0131967	0.0107	0.2156		0.014592	0.0110274	0.185755
ENSG00000163932	PRKCD	rs750527	3	53209949	G	A	0.052	-0.2134	0.0289643	1.74e-13	54.2829		0.0398017	0.0243	0.1022		0.0437049	0.0249883	0.0802882
ENSG00000163933	RFT1	rs2336725	3	53118739	C	T	0.446	0.09748	0.0100772	3.91e-22	93.5732		-0.00320486	0.0098	0.7449		-0.00328451	0.0099722	0.741879
ENSG00000163956	LRPAP1	rs10937929	4	3483037	G	A	0.388	0.0433	0.00651314	2.97e-11	44.1972		-0.00229736	0.0105	0.826		-0.00464575	0.0107317	0.665089
ENSG00000163956	LRPAP1	rs6789	4	3514695	G	A	0.312	0.0494	0.00624236	2.5e-15	62.6262		-0.0107025	0.0106	0.3103		-0.0082333	0.0108261	0.446954
ENSG00000163975	MFI2	rs2280294	3	196750841	C	A	0.403	0.09261	0.0130654	1.36e-12	50.2424		0.00839514	0.0106	0.427		0.0053291	0.0108082	0.621971
ENSG00000163975	MFI2	rs7638423	3	196774356	A	G	0.384	-0.07851	0.0120247	6.62e-11	42.6286		-0.00170145	0.0102	0.8695		-0.000904234	0.010369	0.930508
ENSG00000164039	BDH2	rs6830624	4	104020422	C	T	0.292	0.1008	0.0146618	6.2e-12	47.2657		-0.00469894	0.011	0.6672		-0.00585542	0.0111876	0.600707
ENSG00000164106	SCRG1	rs1992466	4	174330663	A	C	0.443	0.1471	0.0152419	4.87e-22	93.1423		0.00880116	0.0099	0.3728		0.0125862	0.0100672	0.211221
ENSG00000164111	ANXA5	rs2306420	4	122591475	A	G	0.282	-0.1821	0.0144233	1.53e-36	159.401		0.0044003	0.0109	0.6866		0.00360468	0.0110843	0.745024
ENSG00000164167	LSM6	rs4835286	4	147047072	C	A	0.309	0.0365	0.00665039	4.06e-08	30.1225		0.00359646	0.0107	0.7321		0.000807211	0.0108859	0.940889
ENSG00000164182	NDUFAF2	rs11951606	5	60372582	A	G	0.174	0.06175	0.00957455	1.12e-10	41.5946		0.0124028	0.0129	0.3358		0.0124824	0.0131268	0.341647
ENSG00000164253	WDR41	rs4273585	5	76803523	A	G	0.444	-0.03603	0.00579602	5.09e-10	38.6428		0.00459941	0.0099	0.6411		0.0108928	0.0100672	0.279249
ENSG00000164303	ENPP6	rs1882328	4	185137253	T	C	0.432	-0.1917	0.0317024	1.48e-09	36.5645		-0.0010005	0.01	0.9166		0.000431646	0.0101706	0.966147
ENSG00000164307	ERAP1	rs12520537	5	96163905	G	A	0.147	0.1562	0.0214132	3e-13	53.2107		0.0153979	0.0138	0.2648		0.022408	0.0140404	0.110496
ENSG00000164307	ERAP1	rs152019	5	96020875	G	A	0.236	0.1156	0.0180617	1.55e-10	40.9636		0.004902	0.0116	0.6734		0.00414468	0.0118165	0.725774
ENSG00000164307	ERAP1	rs17482078	5	96118866	T	C	0.211	-0.2348	0.0171027	6.82e-43	188.481		-0.00920221	0.0121	0.4459		-0.00725019	0.0123081	0.555821
ENSG00000164307	ERAP1	rs2216752	5	96185467	G	A	0.273	0.1247	0.0174846	9.89e-13	50.8653		0.00830439	0.011	0.4485		0.00372665	0.011196	0.739244
ENSG00000164307	ERAP1	rs2617448	5	96216217	C	T	0.114	-0.1283	0.0230643	2.66e-08	30.9437		-0.00259663	0.0159	0.8725		-0.00705758	0.0161695	0.662493
ENSG00000164307	ERAP1	rs26484	5	96016569	G	A	0.154	0.1205	0.0215535	2.26e-08	31.2564		0.00640044	0.0137	0.6433		0.00616144	0.013954	0.658813
ENSG00000164307	ERAP1	rs26498	5	96138812	A	G	0.213	0.1924	0.01637	6.8e-32	138.138		0.0292966	0.012	0.01519		0.0312086	0.0122131	0.0106084
ENSG00000164307	ERAP1	rs4869315	5	96229272	A	G	0.42	0.1432	0.0158049	1.3e-19	82.0923		0.025697	0.0101	0.01091		0.0291203	0.010274	0.00459137
ENSG00000164308	ERAP2	rs28050	5	96145424	G	A	0.24	0.261	0.0470293	2.86e-08	30.7995		-0.0141987	0.0114	0.2144		-0.0206499	0.0116012	0.0750787
ENSG00000164308	ERAP2	rs7716222	5	96293006	A	C	0.436	0.445	0.0375959	2.53e-32	140.1		-0.0268985	0.0098	0.006079		-0.0292094	0.0099722	0.00339967
ENSG00000164347	GFM2	rs2218517	5	74121646	A	G	0.233	-0.138	0.020641	2.3e-11	44.6989		0.00119928	0.012	0.9226		0.00215613	0.0121964	0.859678
ENSG00000164347	GFM2	rs6453075	5	74023041	T	C	0.23	0.2941	0.0191506	3.17e-53	235.844		0.00600195	0.0121	0.6207		0.00333493	0.0122998	0.786285
ENSG00000164366	CCDC127	rs2162872	5	200310	T	C	0.369	-0.03686	0.00654188	1.76e-08	31.7472		-0.00650109	0.0103	0.5256		-0.00737619	0.0104807	0.481566
ENSG00000164366	CCDC127	rs7701452	5	301443	A	G	0.129	-0.06219	0.00989703	3.31e-10	39.4849		-0.00959589	0.0154	0.5333		-0.00995412	0.0157968	0.528606
ENSG00000164366	CCDC127	rs9763161	5	207618	A	G	0.112	0.0788	0.00854603	2.95e-20	85.0205		0.00109939	0.0154	0.9404		0.00145795	0.0156864	0.925949
ENSG00000164530	PI16	rs17624006	6	36930687	A	G	0.145	-0.3748	0.0402061	1.14e-20	86.8991		0.0291024	0.0138	0.03553		0.0265541	0.0140489	0.0587421
ENSG00000164530	PI16	rs831380	6	36963787	A	G	0.133	-0.2645	0.0377181	2.34e-12	49.1758		-0.0034961	0.0148	0.8139		0.000687094	0.0150575	0.963604
ENSG00000164535	DAGLB	rs836534	7	6474073	T	C	0.442	-0.06207	0.00978661	2.26e-10	40.2253		0.0239021	0.01	0.01648		0.0227093	0.0101706	0.0255595
ENSG00000164615	CAMLG	rs2108665	5	134136333	T	C	0.107	-0.1248	0.0146543	1.65e-17	72.5269		-0.0120017	0.0159	0.4502		-0.0131151	0.0163148	0.421465
ENSG00000164733	CTSB	rs3947	8	11702375	A	G	0.258	0.05513	0.00883921	4.46e-10	38.9		0.00950469	0.0114	0.4048		0.0112167	0.0115845	0.332921
ENSG00000164933	SLC25A32	rs17803441	8	104417045	T	C	0.0783	-0.09015	0.0163356	3.42e-08	30.4552		-0.00739729	0.0185	0.6908		-0.00990606	0.0187909	0.598073
ENSG00000164976	KIAA1161	rs10758257	9	34387524	A	C	0.411	0.105	0.0159404	4.49e-11	43.3891		0.00529595	0.01	0.5982		0.00521632	0.0101963	0.608938
ENSG00000164976	KIAA1161	rs2381117	9	34382175	T	C	0.213	-0.187	0.0181318	6.13e-25	106.366		0.0263011	0.0119	0.02693		0.0236341	0.0121097	0.050978
ENSG00000164978	NUDT2	rs11790577	9	34397545	A	G	0.482	0.04704	0.00819114	9.31e-09	32.9796		-0.00769957	0.0098	0.4356		-0.00558745	0.0099722	0.575273
ENSG00000164978	NUDT2	rs11790773	9	34290407	T	C	0.18	-0.06881	0.0109291	3.05e-10	39.6401		-0.00270365	0.0127	0.8323		-0.000831654	0.0130489	0.949182
ENSG00000164978	NUDT2	rs4879775	9	34334793	A	G	0.16	0.1032	0.0111299	1.82e-20	85.9759		0.0262037	0.0135	0.05292		0.0224188	0.0137387	0.102721
ENSG00000164978	NUDT2	rs7025269	9	34336266	C	T	0.214	-0.06241	0.00939542	3.08e-11	44.1241		0.0255024	0.0119	0.03124		0.0224765	0.0121013	0.0632601
ENSG00000165028	NIPSNAP3B	rs10820726	9	107532317	G	A	0.201	-0.3317	0.0212705	7.95e-55	243.184		-0.0274984	0.0123	0.02456		-0.02718	0.0125065	0.0297599
ENSG00000165028	NIPSNAP3B	rs4743758	9	107515814	T	C	0.455	0.138	0.0205108	1.72e-11	45.2682		0.0168965	0.0099	0.08701		0.0189285	0.0100672	0.0600792
ENSG00000165060	FXN	rs2498432	9	71684369	A	G	0.096	0.07557	0.0112163	1.61e-11	45.3941		-0.0127003	0.0165	0.4426		-0.0130187	0.0167814	0.437878
ENSG00000165060	FXN	rs7857635	9	71688234	T	C	0.0483	-0.1111	0.0156975	1.47e-12	50.0919		0.0318959	0.0236	0.1761		0.0403392	0.0240126	0.0929733
ENSG00000165118	C9orf64	rs1572030	9	86571611	A	G	0.459	-0.06044	0.00649443	1.32e-20	86.6098		0.00489798	0.0099	0.6176		0.00346304	0.0100672	0.730852
ENSG00000165140	FBP1	rs16910850	9	97398792	T	C	0.0783	0.1517	0.0246395	7.42e-10	37.9059		-0.00329542	0.019	0.8619		-0.00233857	0.0193241	0.903676
ENSG00000165644	COMTD1	rs7073279	10	76916702	A	G	0.0537	-0.1841	0.023364	3.28e-15	62.0888		0.0107025	0.0229	0.6404		-0.00216071	0.0232561	0.925976
ENSG00000165714	LOH12CR1	rs10505767	12	12624241	T	C	0.0905	-0.04891	0.00778246	3.29e-10	39.4968		0.00370314	0.0173	0.831		-0.0068478	0.0175918	0.697083
ENSG00000165912	PACSIN3	rs1352307	11	47168254	G	A	0.084	0.08725	0.0143535	1.21e-09	36.9501		0.0460963	0.0175	0.008382		0.0418366	0.0178069	0.0188005
ENSG00000165983	PTER	rs1532104	10	16477106	T	C	0.476	-0.2357	0.0187653	3.48e-36	157.764		-0.0010005	0.0098	0.9208		0.00329941	0.0099722	0.74075
ENSG00000166192	SENP8	rs7182776	15	72462831	T	C	0.225	-0.04409	0.00752331	4.62e-09	34.3449		-0.00300451	0.0119	0.8031		-0.00157236	0.0121097	0.89669
ENSG00000166260	COX11	rs17817829	17	53010381	G	T	0.296	-0.08344	0.0145998	1.1e-08	32.6629		-0.0009995	0.0108	0.9282		0.00226435	0.0109809	0.836628
ENSG00000166275	C10orf32	rs9527	10	104623578	T	C	0.24	-0.03859	0.00535241	5.6e-13	51.9817		0.00550482	0.0114	0.6304		0.00518638	0.0116012	0.654834
ENSG00000166401	SERPINB8	rs2162352	18	61646352	G	A	0.347	0.08797	0.0145248	1.39e-09	36.6816		0.0187955	0.0121	0.1198		0.018118	0.0122377	0.138739
ENSG00000166411	IDH3A	rs10456	15	78398146	A	G	0.244	-0.0593	0.00953609	5.02e-10	38.6695		-0.00690378	0.0113	0.5443		-0.00674446	0.0115063	0.557771
ENSG00000166411	IDH3A	rs2304825	15	78458797	T	C	0.426	0.07872	0.00830993	2.72e-21	89.7378		-0.00460057	0.0099	0.6438		-0.00894122	0.0100756	0.374856
ENSG00000166501	PRKCB	rs120908	16	23964092	A	C	0.364	-0.03039	0.0054713	2.79e-08	30.8518		-0.000700245	0.0103	0.943		0.00045624	0.0104807	0.965278
ENSG00000166888	STAT6	rs12322902	12	57513866	G	A	0.421	0.04822	0.00730979	4.21e-11	43.5156		-0.0154008	0.01	0.1234		-0.0116988	0.010179	0.25043
ENSG00000167103	PIP5KL1	rs7865476	9	130735937	G	T	0.05	-0.2151	0.0220519	1.77e-22	95.1456		-0.00430074	0.0253	0.8647		-0.00223145	0.0256325	0.930627
ENSG00000167107	ACSF2	rs736911	17	48545248	C	T	0.463	-0.04769	0.00867339	3.83e-08	30.2327		-0.00239712	0.0099	0.8107		0.0025811	0.0100672	0.797652
ENSG00000167186	COQ7	rs12935719	16	19082750	G	T	0.367	0.1218	0.0101416	3.15e-33	144.239		-0.00229736	0.0103	0.8263		0.000290542	0.0104724	0.977867
ENSG00000167414	GNG8	rs3760759	19	47129722	T	C	0.234	-0.1864	0.0277233	1.77e-11	45.2066		-0.00359646	0.0123	0.7706		-0.0121569	0.0125065	0.331027
ENSG00000167434	CA4	rs345189	17	58230148	C	T	0.065	-0.2737	0.0357624	1.96e-14	58.5728		0.0104039	0.0222	0.6404		0.00502779	0.0228022	0.825485
ENSG00000167468	GPX4	rs11882232	19	1182415	T	C	0.506	0.02854	0.00508678	2.02e-08	31.4791		-0.0175023	0.0106	0.09948		-0.0194131	0.0108353	0.0731878
ENSG00000167468	GPX4	rs4239605	19	1099701	G	A	0.473	0.03069	0.00536172	1.04e-08	32.7631		-0.00299551	0.0106	0.7745		-0.00458754	0.0108446	0.672275
ENSG00000167468	GPX4	rs4807542	19	1104078	A	G	0.171	0.05951	0.00647717	4.02e-20	84.413		-0.00369682	0.0132	0.7764		-0.0115824	0.0135181	0.39155
ENSG00000167508	MVD	rs4782309	16	88721538	T	C	0.127	0.09959	0.0145113	6.75e-12	47.0998		0.0044003	0.0157	0.7779		0.0134012	0.0160143	0.402688
ENSG00000167508	MVD	rs4782395	16	88727519	T	C	0.466	-0.06248	0.00883437	1.52e-12	50.0185		0.0218006	0.01	0.02954		0.0216413	0.0102233	0.0342721
ENSG00000167676	PLIN4	rs892161	19	4493708	A	G	0.384	0.07804	0.0141968	3.86e-08	30.2172		-0.0103029	0.0103	0.3187		-0.00329281	0.0105156	0.754178
ENSG00000167701	GPT	rs13254911	8	145728735	T	C	0.466	-0.05853	0.0106151	3.51e-08	30.4025		0.00899938	0.01	0.3705		0.00712822	0.0101963	0.48449
ENSG00000167720	SRR	rs12450028	17	2207425	T	C	0.334	-0.1554	0.0134334	5.98e-31	133.823		-0.0138049	0.0104	0.1845		-0.0160761	0.0105841	0.128791
ENSG00000167720	SRR	rs170043	17	2200434	A	C	0.22	0.08809	0.0154117	1.09e-08	32.6702		-0.000500125	0.0118	0.9681		0.00172811	0.0120148	0.885633
ENSG00000167969	ECI1	rs11645942	16	2299339	T	C	0.152	-0.2084	0.0147646	3.08e-45	199.229		0.00330453	0.0142	0.816		-0.0035843	0.0144626	0.804264
ENSG00000168216	LMBRD1	rs7742015	6	70389651	A	G	0.5	0.05508	0.00915575	1.79e-09	36.191		-0.0180011	0.0098	0.06615		-0.0126653	0.0099722	0.204062
ENSG00000168275	COA6	rs6586384	1	234507977	C	T	0.512	-0.07733	0.00856075	1.67e-19	81.5967		0.0062998	0.01	0.5326		0.00335413	0.010179	0.741767
ENSG00000168397	ATG4B	rs6751972	2	242637826	A	G	0.45	0.03573	0.00557271	1.44e-10	41.1086		-0.00280393	0.0106	0.7953		-0.00817916	0.0107825	0.448115
ENSG00000168434	COG7	rs181835	16	23397113	C	T	0.202	0.03946	0.00721121	4.45e-08	29.9432		0.0138961	0.0124	0.2607		0.0140155	0.0126182	0.266681
ENSG00000168575	SLC20A2	rs2923428	8	42388301	T	C	0.382	0.05485	0.00915402	2.07e-09	35.9029		-0.00170145	0.0101	0.8661		-0.00703738	0.010274	0.493361
ENSG00000168765	GSTM4	rs524998	1	110169957	A	G	0.346	-0.1788	0.031551	1.45e-08	32.1151		0.0057037	0.0102	0.5778		0.00295758	0.0103858	0.77582
ENSG00000168765	GSTM4	rs670439	1	110207482	T	C	0.139	-0.2418	0.0442327	4.59e-08	29.8831		0.0226026	0.0149	0.128		0.0180218	0.01512	0.233293
ENSG00000168827	GFM1	rs17699324	3	158424561	C	T	0.219	-0.05305	0.00954548	2.74e-08	30.887		-0.0159029	0.0118	0.1762		-0.0178949	0.0120063	0.136103
ENSG00000168952	STXBP6	rs11626966	14	25484284	C	T	0.088	-0.09954	0.0155966	1.75e-10	40.732		0.0275048	0.017	0.1065		0.0264681	0.01729	0.12581
ENSG00000168952	STXBP6	rs1958387	14	25561403	T	C	0.251	0.07006	0.0106101	4.03e-11	43.6015		0.0210959	0.012	0.07813		0.0146065	0.0121882	0.230758
ENSG00000168952	STXBP6	rs4983037	14	25414339	T	C	0.315	0.07766	0.00961563	6.67e-16	65.2288		0.0189984	0.0105	0.07072		0.0164105	0.0106961	0.124967
ENSG00000168952	STXBP6	rs7157481	14	25453920	C	T	0.276	-0.07704	0.00967975	1.74e-15	63.3438		0.0041988	0.011	0.7026		0.00535194	0.011196	0.632636
ENSG00000168952	STXBP6	rs912304	14	25476170	T	G	0.331	-0.06424	0.00963439	2.6e-11	44.4593		-0.00150113	0.0105	0.8841		-0.00114258	0.0106791	0.914795
ENSG00000168958	MFF	rs7560053	2	228220769	T	C	0.329	0.04245	0.00557524	2.66e-14	57.9733		0.0141001	0.0103	0.1717		0.0059374	0.0104807	0.57105
ENSG00000169062	UPF3A	rs9525204	13	115075910	A	G	0.0708	-0.2775	0.0354509	4.97e-15	61.2733		-0.0139975	0.0198	0.4793		-0.0094963	0.0201261	0.637041
ENSG00000169288	MRPL1	rs7656101	4	78852666	C	T	0.037	-0.2221	0.0284974	6.51e-15	60.7417		-0.0203025	0.0285	0.4753		-0.00461168	0.0288592	0.873039
ENSG00000169299	PGM2	rs12509391	4	37844604	C	T	0.407	0.1066	0.0076042	1.2e-44	196.52		0.013298	0.01	0.1833		0.0177568	0.0101876	0.081336
ENSG00000169299	PGM2	rs2911890	4	37796311	A	G	0.12	0.08782	0.0126594	4e-12	48.1239		0.00929665	0.0151	0.5394		0.0181754	0.0153848	0.237448
ENSG00000169299	PGM2	rs4832962	4	37862071	A	G	0.381	0.04923	0.00885124	2.67e-08	30.9351		-0.00409839	0.0101	0.6874		-0.00274617	0.010291	0.789584
ENSG00000169359	SLC33A1	rs11921267	3	155539266	C	T	0.253	-0.05536	0.00811719	9.1e-12	46.5137		-0.00929665	0.0113	0.4131		-0.0103733	0.0114978	0.366952
ENSG00000169499	PLEKHA2	rs17513905	8	38665777	G	A	0.37	0.0555	0.0054288	1.56e-24	104.515		0.00950503	0.0101	0.3494		0.00723675	0.010274	0.481197
ENSG00000169499	PLEKHA2	rs9298648	8	38799057	A	G	0.326	-0.04894	0.00624745	4.74e-15	61.3652		-0.0189994	0.0107	0.07641		-0.0183618	0.0108775	0.0914026
ENSG00000169567	HINT1	rs1422661	5	130414405	G	T	0.254	0.05508	0.00920544	2.19e-09	35.8013		0.0130954	0.0113	0.2467		0.0126571	0.0114978	0.27097
ENSG00000169609	C15orf40	rs11858468	15	83693276	C	T	0.217	-0.1077	0.0117897	6.54e-20	83.4499		-0.00550482	0.0118	0.6435		-0.00773305	0.0119979	0.519231
ENSG00000169609	C15orf40	rs4842860	15	83680287	A	G	0.385	0.1069	0.00996605	7.65e-27	115.056		0.00880116	0.0102	0.3862		0.00370495	0.0103944	0.721514
ENSG00000169758	C15orf27	rs3784449	15	76517048	A	G	0.273	-0.08843	0.0129751	9.4e-12	46.4492		0.00119928	0.0112	0.9139		-0.0032989	0.0113861	0.772022
ENSG00000170017	ALCAM	rs6771987	3	105160788	T	C	0.167	-0.05457	0.00861384	2.37e-10	40.1342		-0.0127003	0.0131	0.3315		-0.00959413	0.0133251	0.471523
ENSG00000170017	ALCAM	rs9857831	3	105370343	C	T	0.34	0.03729	0.00644146	7.08e-09	33.5132		0.00130085	0.0105	0.902		-0.00176519	0.0106708	0.868611
ENSG00000170113	NIPA1	rs6606825	15	23062802	C	A	0.153	-0.1243	0.022203	2.16e-08	31.3414		-0.0247999	0.015	0.09932
ENSG00000170266	GLB1	rs7637099	3	33138549	G	A	0.391	-0.05504	0.00796122	4.73e-12	47.7967		-0.00309521	0.0102	0.7624		-0.00365308	0.010369	0.724607
ENSG00000170430	MGMT	rs1008982	10	131445731	C	T	0.373	-0.1816	0.018428	6.55e-23	97.1125		0.00160128	0.0102	0.8726		-0.00831311	0.0103773	0.423084
ENSG00000170430	MGMT	rs2308321	10	131565064	G	A	0.133	0.2127	0.0287553	1.39e-13	54.7141		-0.00840458	0.0144	0.559		-0.00605413	0.014644	0.679298
ENSG00000170430	MGMT	rs483959	10	131360468	T	C	0.425	-0.1115	0.0191101	5.39e-09	34.0427		-0.000100005	0.0099	0.99		-0.00316633	0.0100756	0.753325
ENSG00000170448	NFXL1	rs6823698	4	47833295	T	C	0.318	-0.05435	0.00808446	1.78e-11	45.1957		0.00330453	0.0105	0.757		-0.00768435	0.0106961	0.472495
ENSG00000170542	SERPINB9	rs318477	6	2887652	A	G	0.452	0.07488	0.0135245	3.08e-08	30.6541		-0.00780034	0.01	0.4361		-0.00405554	0.010179	0.690319
ENSG00000170542	SERPINB9	rs318491	6	2898596	A	G	0.389	-0.08702	0.0138121	2.97e-10	39.6934		0.0194006	0.0118	0.09936		0.0190026	0.0119284	0.111148
ENSG00000170571	EMB	rs2668024	5	49710255	T	C	0.462	0.0797	0.0124399	1.49e-10	41.0471		0.00179838	0.01	0.8564		0.00582062	0.0101706	0.567119
ENSG00000170632	ARMC10	rs4729873	7	102731781	G	A	0.34	-0.06105	0.00710549	8.55e-18	73.8216		0.0152964	0.0105	0.1454		0.0153362	0.0106791	0.150975
ENSG00000170632	ARMC10	rs6465890	7	102717712	C	T	0.077	-0.07875	0.0128068	7.79e-10	37.8111		0.004902	0.0198	0.8028		0.00756902	0.0202867	0.709072
ENSG00000170876	TMEM43	rs3796308	3	14184014	T	G	0.0371	-0.1206	0.0220901	4.78e-08	29.8057		0.0143959	0.0289	0.6184		0.0249886	0.0292872	0.393535
ENSG00000170917	NUDT6	rs10222773	4	123852184	C	A	0.309	-0.1254	0.0197657	2.23e-10	40.2504		0.00210221	0.0106	0.8411		-0.000166069	0.0107825	0.987712
ENSG00000170917	NUDT6	rs12648093	4	123838758	A	G	0.264	-0.2513	0.0170398	3.18e-49	217.498		0.00229736	0.0111	0.836		0.00181979	0.011291	0.871958
ENSG00000170917	NUDT6	rs167428	4	123773439	C	T	0.28	-0.1511	0.0178208	2.27e-17	71.891		0.010505	0.0117	0.3671		0.0132116	0.012003	0.271031
ENSG00000170917	NUDT6	rs17407577	4	123779341	C	T	0.061	-0.2381	0.0408802	5.73e-09	33.9229		0.00120072	0.0214	0.9536		-0.00664513	0.0217067	0.759504
ENSG00000170917	NUDT6	rs308447	4	123738546	T	C	0.372	-0.1049	0.0177569	3.47e-09	34.8993		0.00239712	0.0104	0.8142		0.00176049	0.0105757	0.867791
ENSG00000171103	TRMT61B	rs4132617	2	29031312	C	A	0.424	0.1581	0.0129548	2.96e-34	148.937		-0.00659818	0.0099	0.5046		-0.00146267	0.0100841	0.884674
ENSG00000171298	GAA	rs12450199	17	78076592	C	A	0.38	-0.08217	0.0102687	1.22e-15	64.0318		0.00940408	0.0101	0.3543		0.00820765	0.0102824	0.424741
ENSG00000171298	GAA	rs12952612	17	78071052	T	C	0.254	0.09028	0.0105471	1.13e-17	73.2684		-0.00640044	0.0114	0.5767		-0.00839049	0.0116012	0.469529
ENSG00000171497	PPID	rs11100197	4	159685743	T	C	0.426	-0.09694	0.0139065	3.15e-12	48.5926		0.00840458	0.0099	0.3943		-0.000872315	0.0100756	0.931008
ENSG00000171497	PPID	rs17843966	4	159629814	C	A	0.266	0.1909	0.0151732	2.67e-36	158.291		-0.0203025	0.0112	0.06904		-0.0145267	0.0113944	0.202344
ENSG00000171497	PPID	rs4132807	4	159563147	G	A	0.136	-0.1504	0.0211664	1.2e-12	50.4896		-0.0285972	0.0146	0.04967		-0.0308254	0.0148507	0.0379228
ENSG00000171497	PPID	rs4330315	4	159697699	G	A	0.045	-0.3196	0.0323024	4.42e-23	97.8913		-0.0381047	0.0264	0.1495		-0.0350779	0.0267603	0.18992
ENSG00000171533	MAP6	rs655036	11	75317463	T	C	0.441	0.02723	0.00465984	5.11e-09	34.1471		-0.0220002	0.0106	0.03852		-0.0233161	0.0107423	0.0299702
ENSG00000171714	ANO5	rs4275631	11	22182364	T	C	0.423	0.162	0.0187815	6.38e-18	74.3994		-0.00480151	0.0101	0.6325		-0.00400429	0.010274	0.69672
ENSG00000171729	TMEM51	rs742668	1	15519682	G	A	0.25	-0.1026	0.0177831	7.95e-09	33.2874		-0.00019998	0.0113	0.9826		-0.00310554	0.0114978	0.787084
ENSG00000171793	CTPS1	rs4453027	1	41453453	T	G	0.428	-0.03775	0.006758	2.32e-08	31.2031		-0.000300045	0.0101	0.9793		-0.00631122	0.010274	0.539021
ENSG00000171861	RNMTL1	rs3087833	17	657730	A	G	0.262	-0.08162	0.0127672	1.63e-10	40.8697		0.00219758	0.0112	0.8407		0.00179957	0.0113944	0.874508
ENSG00000171903	CYP4F11	rs6512075	19	16027067	T	C	0.392	-0.08932	0.0144326	6.06e-10	38.3008		-0.0010005	0.01	0.9194		0.00126778	0.010179	0.900881
ENSG00000172171	TEFM	rs999797	17	29159329	A	G	0.109	-0.1744	0.0230569	3.91e-14	57.2125		-0.0332983	0.0161	0.03915		-0.019041	0.016368	0.244703
ENSG00000172345	STARD5	rs4778893	15	81611253	A	G	0.167	-0.1435	0.0168361	1.55e-17	72.6475		0.012304	0.0137	0.3702		0.0167649	0.0139287	0.228734
ENSG00000172346	CSDC2	rs132770	22	42017264	A	G	0.184	0.1828	0.0191184	1.16e-21	91.4217		0.0147014	0.0126	0.2448		0.017928	0.0128336	0.162426
ENSG00000172375	C2CD2L	rs4938626	11	118974588	T	G	0.0569	-0.07042	0.0101746	4.48e-12	47.9024		-0.0286979	0.0231	0.2134		-0.0147995	0.0234628	0.528193
ENSG00000172794	RAB37	rs8081794	17	72653232	A	G	0.111	-0.1076	0.0148016	3.61e-13	52.8454		-0.00749804	0.0157	0.6323		-0.00797561	0.0159628	0.617331
ENSG00000172803	SNX32	rs2231884	11	65656564	T	C	0.165	0.1595	0.0154114	4.21e-25	107.112		0.0158045	0.0132	0.2317		0.015884	0.0134285	0.236864
ENSG00000172939	OXSR1	rs7744	3	38184021	G	A	0.15	-0.04935	0.00738197	2.31e-11	44.692		0.0416974	0.0139	0.002644		0.0382339	0.0141354	0.006834
ENSG00000172954	LCLAT1	rs2602788	2	30870250	T	C	0.453	-0.05117	0.00593323	6.45e-18	74.3787		0.0210959	0.0098	0.03171		0.0183893	0.0099722	0.0651745
ENSG00000173267	SNCG	rs11202282	10	88738864	C	T	0.16	0.07106	0.0122682	6.95e-09	33.5497		-0.0250048	0.0135	0.06494		-0.0313751	0.0137303	0.0223068
ENSG00000173267	SNCG	rs760112	10	88719569	A	G	0.238	-0.06862	0.0105303	7.2e-11	42.4639		0.00259663	0.0116	0.82		-0.000390656	0.011808	0.973608
ENSG00000173540	GMPPB	rs2329020	3	49685073	G	A	0.47	0.04652	0.00763442	1.11e-09	37.1302		0.0285024	0.0098	0.003616		0.0272301	0.00998072	0.00636676
ENSG00000173540	GMPPB	rs6809879	3	49834571	G	A	0.175	0.09933	0.0100211	3.69e-23	98.2494		0.0449974	0.0127	0.0004172		0.0301454	0.0129284	0.0197159
ENSG00000173705	SUSD5	rs10222597	3	33264914	T	C	0.0883	0.144	0.0183871	4.82e-15	61.3336		-0.0559991	0.0177	0.001584		-0.0595038	0.0180053	0.000950437
ENSG00000173705	SUSD5	rs6793960	3	33214676	G	A	0.246	-0.07209	0.012923	2.43e-08	31.1188		0.0111014	0.0113	0.3269		0.0124967	0.0115063	0.277446
ENSG00000174705	SH3PXD2B	rs2731688	5	171865548	T	C	0.33	0.07049	0.00998711	1.69e-12	49.8167		-0.016902	0.0104	0.1025		-0.0196481	0.0105841	0.0633998
ENSG00000174928	C3orf33	rs358733	3	155485302	C	T	0.226	-0.1977	0.0140025	2.9e-45	199.344		0.0206008	0.0116	0.0747		0.0133919	0.011808	0.256734
ENSG00000174928	C3orf33	rs7652005	3	155617205	A	G	0.488	-0.07464	0.0123522	1.52e-09	36.5136		0.0020978	0.0098	0.8273		-0.00550661	0.0099722	0.580814
ENSG00000174939	ASPHD1	rs4787484	16	29906546	T	C	0.342	0.1951	0.0245838	2.09e-15	62.982		-0.0208968	0.0105	0.04679		-0.0157587	0.0107048	0.140988
ENSG00000175193	PARL	rs3811724	3	183562528	C	T	0.481	-0.05632	0.00917824	8.45e-10	37.6536		-0.0173978	0.0098	0.07523		-0.0152889	0.0099722	0.125238
ENSG00000175287	PHYHD1	rs10113912	9	131700209	T	C	0.389	-0.2436	0.0159585	1.32e-52	233.008		-0.00800193	0.0108	0.4589		-0.00449825	0.0109411	0.680976
ENSG00000175471	MCTP1	rs2112450	5	94008969	C	A	0.445	-0.03386	0.00569647	2.78e-09	35.3315		0.0222047	0.0098	0.02382		0.0224833	0.0099722	0.0241583
ENSG00000175497	DPP10	rs272051	2	116619655	G	A	0.479	0.03866	0.00700896	3.47e-08	30.424		-0.00039992	0.0098	0.9692		0.00441702	0.00998072	0.658087
ENSG00000175497	DPP10	rs3738879	2	116548820	C	T	0.214	-0.06293	0.00791216	1.81e-15	63.2594		0.00329542	0.0119	0.7843		-0.000489576	0.0121269	0.967797
ENSG00000175536	LIPT2	rs1280088	11	74217677	A	G	0.198	-0.09929	0.0172456	8.54e-09	33.1478		0.0195967	0.0125	0.1177		0.0101176	0.0127216	0.426437
ENSG00000175606	TMEM70	rs12676883	8	74868305	C	T	0.126	0.09339	0.0159372	4.63e-09	34.3381		0.00889948	0.0147	0.5431		-0.00137433	0.0149711	0.926858
ENSG00000175662	TOM1L2	rs12941039	17	17765655	C	T	0.37	-0.04008	0.00462201	4.26e-18	75.1958		0.00369682	0.0102	0.7144		0.00787985	0.0104786	0.452054
ENSG00000176393	RNPEP	rs16849483	1	201959455	T	G	0.288	-0.06733	0.00788493	1.35e-17	72.9158		0.0150955	0.0109	0.1662		0.0144191	0.0110926	0.193642
ENSG00000176393	RNPEP	rs6689634	1	201954987	T	C	0.311	0.04259	0.00761659	2.25e-08	31.2676		-0.00619918	0.0107	0.5634		-0.0143619	0.0108775	0.186726
ENSG00000176422	SPRYD4	rs1043011	12	56865040	T	G	0.18	0.06914	0.00851735	4.76e-16	65.8946		0.0204005	0.0136	0.1347		0.0188862	0.0137854	0.170682
ENSG00000176623	RMDN1	rs6471309	8	87387760	T	C	0.259	-0.1163	0.0108236	6.25e-27	115.456		-0.0121029	0.0111	0.2788		-0.00780299	0.0112995	0.48984
ENSG00000176715	ACSF3	rs1054747	16	89220846	A	G	0.0462	-0.1816	0.0323201	1.92e-08	31.5709		-0.0260976	0.0247	0.2908		-0.0087744	0.0250755	0.726399
ENSG00000176715	ACSF3	rs4785602	16	89273092	A	G	0.38	0.08269	0.0145223	1.24e-08	32.4217		-0.00950503	0.0101	0.3516		-0.0137275	0.010291	0.182227
ENSG00000176956	LY6H	rs7835528	8	144243392	T	C	0.428	-0.1005	0.0143636	2.62e-12	48.956		0.00649884	0.01	0.5159		0.00717637	0.0102052	0.481925
ENSG00000176974	SHMT1	rs2071241	17	18156541	A	G	0.272	-0.1291	0.0136188	2.55e-21	89.8617		-0.00709511	0.0111	0.5215		0.00433267	0.0114011	0.703929
ENSG00000176974	SHMT1	rs2461838	17	18265264	A	G	0.296	0.1719	0.0126636	5.69e-42	184.263		0.00960374	0.0109	0.3791		0.00144104	0.011076	0.896484
ENSG00000176978	DPP7	rs10870180	9	140006491	T	C	0.363	0.1287	0.0197554	7.28e-11	42.441		-0.0122953	0.0104	0.2387		-0.00930951	0.0106282	0.381072
ENSG00000176978	DPP7	rs4880091	9	140002989	T	C	0.25	-0.29	0.0188144	1.32e-53	237.583		-0.014799	0.0117	0.2045		-0.0124506	0.0119556	0.297688
ENSG00000176978	DPP7	rs7047770	9	139930945	G	A	0.351	-0.1431	0.0190244	5.4e-14	56.5793		-0.00279609	0.0108	0.7981		0.00309738	0.0110423	0.779094
ENSG00000177000	MTHFR	rs12724129	1	11957639	T	C	0.406	0.07595	0.0117422	9.92e-11	41.8366		0.0077995	0.01	0.4316		0.00529073	0.010179	0.603224
ENSG00000177000	MTHFR	rs9651118	1	11862214	C	T	0.221	0.1056	0.0138108	2.07e-14	58.4642		-0.00600195	0.0123	0.6264		-0.00624095	0.0125233	0.61824
ENSG00000177465	ACOT4	rs11625677	14	74039653	C	A	0.211	-0.2426	0.0333084	3.25e-13	53.0486		0.00220242	0.0122	0.8576		-0.000546733	0.0125309	0.965199
ENSG00000177465	ACOT4	rs2041073	14	73972535	C	T	0.475	-0.1523	0.0272056	2.17e-08	31.3389		0.00180162	0.01	0.8556		0.00267672	0.010179	0.792578
ENSG00000177465	ACOT4	rs6574128	14	74051889	T	G	0.264	0.1615	0.0286042	1.64e-08	31.8776		-0.00270365	0.0112	0.8085		0.00287029	0.0113944	0.801115
ENSG00000178074	C2orf69	rs16832017	2	200759184	G	A	0.167	-0.08448	0.00805676	1.01e-25	109.948		-0.00649884	0.013	0.6167		0.000628677	0.0132302	0.9621
ENSG00000178096	BOLA1	rs15931	1	149856350	T	C	0.0767	0.2375	0.0170075	2.57e-44	195.005		-0.00339576	0.0196	0.862		-0.00259854	0.0198793	0.896
ENSG00000178538	CA8	rs16926000	8	61229204	G	A	0.097	-0.09681	0.0154355	3.57e-10	39.3368		0.0349952	0.017	0.03899		0.0355922	0.0172984	0.0396338
ENSG00000178802	MPI	rs1130741	15	75189930	A	G	0.445	-0.08348	0.0074123	2.01e-29	126.841		0.00960374	0.0098	0.3305		0.0084506	0.00998072	0.397166
ENSG00000178802	MPI	rs2305668	15	75142761	G	T	0.116	-0.05937	0.0107857	3.7e-08	30.2996		0.0163022	0.0155	0.2944		0.00993192	0.0158073	0.529801
ENSG00000178921	PFAS	rs12051691	17	8149787	C	T	0.443	0.04701	0.00554394	2.26e-17	71.9024		-0.0162965	0.01	0.1019		-0.0127918	0.0101706	0.208491
ENSG00000178921	PFAS	rs8531	17	8092694	T	G	0.174	0.04549	0.00713232	1.79e-10	40.679		0.00789872	0.0134	0.5575		0.0149088	0.0136269	0.273923
ENSG00000178921	PFAS	rs9891699	17	8157310	C	T	0.206	0.07246	0.00635744	4.29e-30	129.907		0.00180162	0.0125	0.8833		0.000565254	0.0127216	0.96456
ENSG00000178922	HYI	rs2105028	1	43941352	T	C	0.385	-0.06712	0.0110085	1.08e-09	37.1747		-0.0122953	0.0102	0.2262		-0.00958624	0.010369	0.355221
ENSG00000178922	HYI	rs6954	1	43916642	T	C	0.39	0.103	0.0104524	6.57e-23	97.1052		0.0146029	0.0102	0.1516		0.0122129	0.010369	0.238866
ENSG00000180011	ZADH2	rs7230037	18	72914280	A	G	0.402	-0.06425	0.00678871	2.96e-21	89.5719		0.011296	0.01	0.2583		0.00460683	0.0101706	0.65058
ENSG00000180902	D2HGDH	rs7563672	2	242712870	T	G	0.373	-0.2372	0.0181294	4.08e-39	171.184		0.0132025	0.0113	0.2424		0.0146746	0.0115416	0.203566
ENSG00000181019	NQO1	rs12232410	16	69736851	A	G	0.192	-0.7658	0.0476767	4.68e-58	257.999		0.00279609	0.0126	0.8219		0.00247765	0.012825	0.846811
ENSG00000181019	NQO1	rs7359336	16	69733460	G	A	0.412	0.3256	0.040076	4.49e-16	66.0085		-0.00600195	0.0099	0.5472		0.00224267	0.0100756	0.823859
ENSG00000181192	DHTKD1	rs2399786	10	12215180	C	T	0.487	-0.1087	0.0191386	1.35e-08	32.2581		0.0122042	0.0098	0.2133		0.012244	0.0099722	0.219516
ENSG00000181192	DHTKD1	rs3740015	10	12131081	T	G	0.411	0.2742	0.01692	4.6e-59	262.624		-0.00250313	0.01	0.8069		-0.00696192	0.0101706	0.493649
ENSG00000181192	DHTKD1	rs4747961	10	12155912	T	C	0.124	0.253	0.0292349	4.97e-18	74.8924		-0.005103	0.0155	0.7415		-0.00629584	0.0157561	0.689465
ENSG00000181826	RELL1	rs12710806	4	37664677	G	A	0.265	-0.1092	0.0169626	1.21e-10	41.4439		0.00690378	0.0115	0.5492		0.00292175	0.0116962	0.802739
ENSG00000181915	ADO	rs1848797	10	64552934	G	A	0.39	-0.06466	0.00646621	1.53e-23	99.9935		0.00540458	0.0101	0.5919		-1.19095e-05	0.0102824	0.999076
ENSG00000181915	ADO	rs224292	10	64588424	A	G	0.349	0.03933	0.00644807	1.06e-09	37.2039		-0.0149005	0.0103	0.1473		-0.0062212	0.0104807	0.55279
ENSG00000182253	SYNM	rs1703770	15	99694365	A	G	0.239	-0.1009	0.01669	1.49e-09	36.5485		-0.00800193	0.0115	0.4877		-0.00513648	0.0117046	0.660775
ENSG00000182253	SYNM	rs2602021	15	99726194	A	G	0.329	0.08085	0.0143512	1.76e-08	31.7383		0.0223973	0.0103	0.02981		0.0199677	0.0104807	0.0567565
ENSG00000182512	GLRX5	rs10484053	14	96011645	T	C	0.139	-0.3236	0.0163431	2.95e-87	392.056		0.0531047	0.0142	0.0001867		0.0503981	0.014454	0.00048885
ENSG00000182512	GLRX5	rs11847925	14	96074092	T	C	0.052	-0.24	0.0339809	1.63e-12	49.883		0.0446961	0.0231	0.05307		0.0384026	0.0234874	0.102042
ENSG00000182512	GLRX5	rs12147631	14	96015186	A	G	0.438	-0.1043	0.0141176	1.49e-13	54.5817		0.0173978	0.01	0.08374		0.0189898	0.010179	0.0620988
ENSG00000182512	GLRX5	rs17756537	14	95992431	T	C	0.29	-0.08773	0.0150034	5e-09	34.1914		0.0222017	0.0113	0.05026		0.0215253	0.0115149	0.061575
ENSG00000182667	NTM	rs318977	11	131368641	T	G	0.298	-0.04605	0.00665091	4.4e-12	47.9399		0.0199987	0.011	0.06877		0.0115552	0.011196	0.302035
ENSG00000182732	RGS6	rs2238284	14	72419821	A	C	0.461	-0.03397	0.00485736	2.68e-12	48.9092		-0.00040008	0.0097	0.9705		-0.00741021	0.0098773	0.453119
ENSG00000182732	RGS6	rs714975	14	72416763	T	C	0.159	-0.03645	0.00664207	4.07e-08	30.1154		-0.00790113	0.0134	0.5552		-0.0132371	0.0136353	0.33165
ENSG00000182836	PLCXD3	rs3844180	5	41466064	C	A	0.299	0.05915	0.0104841	1.68e-08	31.8308		-0.0284028	0.0109	0.00922		-0.0321476	0.0110843	0.00372813
ENSG00000182919	C11orf54	rs10741469	11	93382187	T	C	0.392	0.07284	0.0116231	3.69e-10	39.2732		-0.00450011	0.01	0.6526		-0.0093564	0.010179	0.357998
ENSG00000182919	C11orf54	rs12290507	11	93575168	C	T	0.194	-0.08994	0.0159071	1.57e-08	31.9686		0.0075988	0.0127	0.5468		0.0120182	0.0129116	0.351955
ENSG00000182919	C11orf54	rs652961	11	93476766	A	G	0.375	0.1885	0.0103852	1.26e-73	329.453		-0.00749804	0.0101	0.4603		-0.0114406	0.010274	0.265469
ENSG00000182919	C11orf54	rs669565	11	93535839	A	G	0.115	0.1186	0.0211388	2.02e-08	31.4781		0.0082955	0.0158	0.5973		0.00256291	0.016083	0.873389
ENSG00000183111	ARHGEF37	rs10037341	5	149003851	A	C	0.295	0.06621	0.0118815	2.51e-08	31.0531		-0.00230265	0.0107	0.8267		-0.0025415	0.0108859	0.815398
ENSG00000183208	GDPGP1	rs10152994	15	90784930	A	C	0.159	-0.2584	0.01885	9.07e-43	187.915		0.011296	0.0135	0.4014		0.00603864	0.0137387	0.660274
ENSG00000183208	GDPGP1	rs7171194	15	90784250	T	C	0.343	0.1325	0.0143946	3.42e-20	84.7291		-0.0102019	0.0102	0.3209		-0.00450678	0.0103858	0.664335
ENSG00000183597	TANGO2	rs2008591	22	20020229	T	C	0.389	0.05965	0.00793131	5.44e-14	56.5628		0.00799793	0.0101	0.4316		0.00485258	0.0103086	0.637834
ENSG00000183605	SFXN4	rs10749291	10	120920588	C	T	0.487	-0.07687	0.00733434	1.06e-25	109.848		-0.0213994	0.0098	0.02904		-0.0182145	0.0099722	0.0677701
ENSG00000183605	SFXN4	rs4752262	10	120957885	C	T	0.414	-0.04817	0.00793883	1.3e-09	36.8163		-0.00019998	0.01	0.9813		0.00553261	0.010179	0.586764
ENSG00000183605	SFXN4	rs7093673	10	120982356	T	C	0.311	-0.04958	0.00876926	1.57e-08	31.9659		0.00159872	0.011	0.886		0.00132007	0.0111793	0.906003
ENSG00000183807	FAM162B	rs654128	6	117086378	A	C	0.147	-0.1714	0.0195435	1.78e-18	76.916		0.00159872	0.0138	0.9082		0.0017182	0.0140489	0.90266
ENSG00000183828	NUDT14	rs4983590	14	105646179	G	A	0.389	-0.05261	0.00852773	6.86e-10	38.0601		0.0011006	0.0108	0.9216		0.00141905	0.0110331	0.897661
ENSG00000184076	UQCR10	rs17711508	22	30220834	T	C	0.0497	-0.2057	0.0179544	2.17e-30	131.258		0.00760104	0.0225	0.7351		0.00899322	0.0228755	0.694217
ENSG00000184227	ACOT1	rs1074501	14	73989859	C	T	0.309	0.2133	0.0182771	1.81e-31	136.197		0.00599795	0.0109	0.5844		0.0123698	0.0110843	0.26443
ENSG00000184227	ACOT1	rs11625677	14	74039653	C	A	0.211	-0.198	0.0217711	9.49e-20	82.7122		0.00220242	0.0122	0.8576		-0.000546733	0.0125309	0.965199
ENSG00000184227	ACOT1	rs2041073	14	73972535	C	T	0.475	-0.1783	0.01791	2.39e-23	99.1086		0.00180162	0.01	0.8556		0.00267672	0.010179	0.792578
ENSG00000184254	ALDH1A3	rs11630508	15	101321346	A	G	0.315	-0.1414	0.0162591	3.42e-18	75.632		-0.00389759	0.0111	0.7228		-0.00023318	0.0112827	0.983511
ENSG00000184584	TMEM173	rs7380062	5	138847901	T	C	0.134	-0.1783	0.0304046	4.51e-09	34.3894		0.0178989	0.0148	0.2273		0.0207644	0.0150745	0.168374
ENSG00000184743	ATL3	rs17158453	11	63396384	T	C	0.146	-0.05603	0.0102067	4.03e-08	30.135		-0.0307995	0.014	0.02731		-0.0304808	0.0142305	0.0321988
ENSG00000184983	NDUFA6	rs5751204	22	42433801	C	T	0.317	-0.06125	0.00914043	2.07e-11	44.9034		-0.00420116	0.0105	0.6927		-0.00296862	0.0106875	0.781193
ENSG00000185104	FAF1	rs35491793	1	51252105	A	G	0.102	0.0382	0.00680067	1.94e-08	31.5517		0.00139902	0.0165	0.9308		-0.000951433	0.0167814	0.954788
ENSG00000185418	TARSL2	rs7495447	15	102233803	T	C	0.312	0.05671	0.0067975	7.26e-17	69.6019		-0.00999983	0.0109	0.3553		-0.00788771	0.0110843	0.476704
ENSG00000185418	TARSL2	rs895390	15	102158464	C	T	0.454	-0.03849	0.00633324	1.22e-09	36.9355		0.0104039	0.0099	0.2911		0.00594295	0.0100672	0.55497
ENSG00000185477	GPRIN3	rs2005104	4	90211779	T	C	0.386	0.06607	0.0103951	2.07e-10	40.3972		0.00059982	0.0102	0.9567		0.00139704	0.010369	0.892824
ENSG00000185532	PRKG1	rs1871631	10	52922797	G	A	0.477	0.09143	0.00997308	4.83e-20	84.0463		-0.00970278	0.01	0.3286		-0.00731274	0.0101706	0.472135
ENSG00000185666	SYN3	rs10483168	22	33440219	T	G	0.179	-0.08524	0.0105716	7.44e-16	65.0138		0.0291995	0.0133	0.02766		0.0243826	0.0135235	0.0713925
ENSG00000185666	SYN3	rs710175	22	32909401	T	C	0.206	0.06709	0.0103959	1.09e-10	41.6477		-0.0149005	0.0121	0.2183		-0.0181249	0.0123165	0.141131
ENSG00000185838	GNB1L	rs11704083	22	19840413	G	A	0.475	0.06429	0.011266	1.15e-08	32.5647		-0.0141001	0.0098	0.1507		-0.0147776	0.00998072	0.138708
ENSG00000185838	GNB1L	rs2073762	22	19771568	G	A	0.436	0.08428	0.0111628	4.35e-14	57.0037		0.00460057	0.0101	0.6466		0.00623386	0.0102824	0.544339
ENSG00000185838	GNB1L	rs2269725	22	19784731	A	G	0.111	0.09894	0.0178	2.72e-08	30.8961		-0.00989883	0.0159	0.5312		-0.00639515	0.0161695	0.69247
ENSG00000186132	C2orf76	rs6712455	2	120078243	A	G	0.348	0.1349	0.0168934	1.4e-15	63.7661		0.00730327	0.0103	0.4757		0.0102489	0.0104724	0.327745
ENSG00000186153	WWOX	rs12051258	16	78487877	T	C	0.0535	-0.1424	0.0225993	2.96e-10	39.7036		-0.0110003	0.0229	0.6304		-0.00849166	0.0232481	0.714915
ENSG00000186153	WWOX	rs4530154	16	78387867	C	A	0.267	0.07421	0.0130521	1.3e-08	32.3269		0.00780034	0.0112	0.4829		0.00927496	0.0113944	0.415649
ENSG00000186153	WWOX	rs7184686	16	78415638	G	A	0.402	0.09678	0.0110121	1.52e-18	77.238		0.014799	0.01	0.1384		0.013922	0.010179	0.171401
ENSG00000186205	2023-03-01	rs2642442	1	220973563	C	T	0.312	-0.118	0.0128907	5.49e-20	83.7936		-0.00760104	0.0108	0.4822		-0.0100696	0.0109893	0.359502
ENSG00000187239	FNBP1	rs4836675	9	132625352	G	T	0.128	0.0489	0.00854722	1.06e-08	32.7317		-0.0247024	0.0154	0.11		-0.0254597	0.015661	0.104019
ENSG00000187323	DCC	rs1394466	18	50905206	A	G	0.475	-0.04912	0.00722726	1.07e-11	46.1923		-0.0204987	0.0099	0.03789		-0.0148036	0.0100672	0.141433
ENSG00000187676	B3GALTL	rs7986755	13	31871663	G	A	0.292	0.1423	0.0123747	1.33e-30	132.233		-0.0323026	0.0111	0.003439		-0.0258915	0.0112827	0.0217445
ENSG00000187676	B3GALTL	rs9805284	13	31824650	T	C	0.317	-0.1153	0.0127448	1.47e-19	81.8451		0.0287041	0.0106	0.006915		0.019945	0.0107995	0.0647706
ENSG00000187688	TRPV2	rs1129235	17	16326005	C	A	0.391	0.1626	0.0185254	1.68e-18	77.0382		-0.0107025	0.0102	0.2927		-0.0183494	0.010369	0.076787
ENSG00000187688	TRPV2	rs3813769	17	16318932	C	T	0.308	-0.3096	0.0160946	1.84e-82	370.034		0.0041988	0.011	0.7045		0.00682626	0.0112221	0.542997
ENSG00000187688	TRPV2	rs7215641	17	16368752	G	A	0.365	-0.1526	0.0186371	2.66e-16	67.0428		0.0104039	0.0105	0.3209		0.0130314	0.0106791	0.222363
ENSG00000188313	PLSCR1	rs343320	3	146234909	A	G	0.0774	-0.1731	0.0311886	2.86e-08	30.8037		-0.0252973	0.0192	0.1869		-0.0235453	0.0195225	0.227794
ENSG00000188690	UROS	rs10794025	10	127498555	T	C	0.471	0.08417	0.0070688	1.09e-32	141.783		-0.0225013	0.0097	0.0212		-0.0184791	0.0098773	0.0613642
ENSG00000188732	FAM221A	rs12700456	7	23720488	T	G	0.474	0.07465	0.0118242	2.73e-10	39.8581		-0.0117993	0.0098	0.2271		-0.00972721	0.0099722	0.329346
ENSG00000188732	FAM221A	rs6461725	7	23730174	A	G	0.132	-0.1195	0.0156897	2.61e-14	58.0105		0.00299551	0.0143	0.8348		0.00610168	0.0145747	0.675472
ENSG00000189077	TMEM120A	rs7794040	7	75620641	G	A	0.103	-0.1064	0.0160278	3.17e-11	44.0692		-0.044103	0.017	0.009583		-0.0418317	0.0172573	0.0153504
ENSG00000189171	S100A13	rs913859	1	153620086	A	G	0.117	-0.1862	0.0295702	3.04e-10	39.6507		0.00219758	0.0156	0.8888		0.00757369	0.0158594	0.63297
ENSG00000189171	S100A13	rs9330298	1	153590254	A	C	0.48	0.278	0.0157142	4.92e-70	312.972		0.00469894	0.0103	0.6441		-0.000558425	0.0104892	0.957542
ENSG00000196116	TDRD7	rs10817606	9	100221131	A	G	0.493	0.06967	0.00939468	1.21e-13	54.9956		-0.00250313	0.0099	0.7972		0.00155937	0.0100672	0.876903
ENSG00000196151	WDSUB1	rs13413382	2	160044881	C	T	0.284	-0.1289	0.018611	4.33e-12	47.9696		0.0031951	0.0109	0.7677		0.00227816	0.0110843	0.837157
ENSG00000196151	WDSUB1	rs174244	2	160164187	A	C	0.176	-0.1273	0.0230385	3.29e-08	30.5315		-0.000300045	0.0131	0.9836		0.00161196	0.0133251	0.903713
ENSG00000196151	WDSUB1	rs174260	2	160151787	G	A	0.314	-0.11	0.0184365	2.43e-09	35.5982		0.00080032	0.0107	0.9387		-0.00234599	0.0108859	0.829372
ENSG00000196151	WDSUB1	rs7564250	2	160095086	G	A	0.469	-0.2397	0.014611	1.75e-60	269.139		0.00170145	0.0099	0.8598		0.00142261	0.0100672	0.887624
ENSG00000196365	LONP1	rs11085147	19	5711930	T	C	0.0934	-0.05886	0.00999661	3.91e-09	34.6685		-0.0101008	0.0177	0.5689		-0.00779247	0.0179805	0.664735
ENSG00000196365	LONP1	rs3892355	19	5696962	A	G	0.314	-0.0533	0.00679332	4.3e-15	61.5588		0.0147014	0.011	0.1832		0.02127	0.0111876	0.057275
ENSG00000196365	LONP1	rs952435	19	5671821	T	C	0.243	0.04387	0.00714145	8.1e-10	37.7366		-0.00810274	0.0114	0.4783		-0.0107302	0.0116012	0.355006
ENSG00000196502	SULT1A1	rs1074631	16	28554108	A	G	0.36	-0.2626	0.0276955	2.5e-21	89.9023		-0.0114048	0.0102	0.2628		-0.00905641	0.0103773	0.382821
ENSG00000196565	HBG2	rs11036474	11	5275178	C	T	0.329	0.5712	0.0697533	2.64e-16	67.0574		0.0131967	0.0105	0.2073		0.0104075	0.0106791	0.329777
ENSG00000196586	MYO6	rs1280054	6	76540988	G	A	0.516	0.08551	0.00677325	1.54e-36	159.382		-0.00760104	0.0098	0.4379		-0.0117038	0.0100641	0.244864
ENSG00000196704	AMZ2	rs3213690	17	66246416	A	G	0.328	-0.272	0.0183537	1.09e-49	219.629		0.000499875	0.0104	0.9587		0.00308867	0.0105841	0.770423
ENSG00000196839	ADA	rs2007720	20	43276688	G	A	0.272	0.123	0.0136444	1.97e-19	81.2646		0.0170953	0.0114	0.1317		0.0111618	0.0116012	0.335987
ENSG00000196839	ADA	rs6031753	20	43335028	T	C	0.304	0.07633	0.0134143	1.27e-08	32.3783		0.0243023	0.0114	0.03308		0.0225501	0.0116012	0.0519228
ENSG00000196865	NHLRC2	rs7913176	10	115644040	A	G	0.285	-0.03229	0.00560286	8.26e-09	33.2136		-0.0110003	0.0107	0.3072		-0.0072153	0.0108859	0.50745
ENSG00000197043	ANXA6	rs6859236	5	150535644	A	G	0.507	0.04489	0.00677995	3.57e-11	43.8375		-0.00769957	0.0099	0.434		-0.0102875	0.0100672	0.306838
ENSG00000197106	SLC6A17	rs7554444	1	110713909	T	C	0.448	-0.08672	0.0089978	5.53e-22	92.8893		-0.0034961	0.0105	0.7377		-0.00787613	0.0106547	0.459775
ENSG00000197150	ABCB8	rs11770520	7	150744922	G	A	0.224	-0.1046	0.0121062	5.61e-18	74.6531		0.00820356	0.0119	0.4905		0.014097	0.0121535	0.246084
ENSG00000197226	TBC1D9B	rs1298	5	179289895	A	G	0.123	-0.07026	0.00965648	3.44e-13	52.9393		-0.0156011	0.0155	0.3137		-0.0113414	0.0157728	0.472109
ENSG00000197226	TBC1D9B	rs248321	5	179371900	A	C	0.308	0.04581	0.00732832	4.08e-10	39.0761		-0.010505	0.0107	0.3291		-0.00751921	0.0108859	0.489734
ENSG00000197226	TBC1D9B	rs30386	5	179290845	G	T	0.454	-0.04651	0.00619949	6.27e-14	56.2835		0.0204987	0.0099	0.03896		0.0206978	0.0100841	0.0401206
ENSG00000197355	UAP1L1	rs3750518	9	139982868	T	C	0.379	-0.1394	0.0135244	6.53e-25	106.24		0.025697	0.0102	0.0115		0.0211988	0.0104212	0.0419312
ENSG00000197355	UAP1L1	rs4880089	9	139984078	A	G	0.235	0.09643	0.0158823	1.27e-09	36.8636		-0.0198048	0.0119	0.09712		-0.0186483	0.0121535	0.124932
ENSG00000197417	SHPK	rs17707155	17	3505233	T	C	0.265	0.1748	0.0146492	8.02e-33	142.382		0.0209001	0.0112	0.06162		0.021458	0.0114202	0.0602513
ENSG00000197417	SHPK	rs222738	17	3505215	T	C	0.104	-0.1345	0.0243204	3.2e-08	30.5846		-0.0247026	0.0164	0.1329		-0.0223142	0.0166781	0.180918
ENSG00000197417	SHPK	rs222779	17	3554059	G	A	0.48	0.09891	0.0147313	1.89e-11	45.0815		0.00040008	0.0098	0.9712		0.00354543	0.0100072	0.723123
ENSG00000197417	SHPK	rs465563	17	3513719	G	A	0.337	-0.1361	0.0145151	6.83e-21	87.9177		-0.0189984	0.0106	0.07163		-0.0231816	0.0107995	0.0318299
ENSG00000197417	SHPK	rs8078936	17	3480396	T	C	0.36	0.1225	0.013902	1.23e-18	77.6457		0.0183997	0.0101	0.0689		0.0195961	0.0102824	0.0566772
ENSG00000197548	ATG7	rs346076	3	11292682	C	T	0.345	-0.04098	0.00490921	6.97e-17	69.682		-0.0100988	0.0104	0.333		-0.008188	0.0105757	0.438797
ENSG00000197713	RPE	rs7570090	2	210880893	T	C	0.456	-0.05808	0.00903415	1.29e-10	41.3313		0.0116024	0.0099	0.24		0.0100881	0.0100672	0.316307
ENSG00000197860	SGTB	rs16894005	5	64870687	C	A	0.254	-0.05167	0.00728951	1.36e-12	50.2435		0.0156011	0.0112	0.1632		0.020658	0.0113944	0.0698327
ENSG00000197894	ADH5	rs6827292	4	99992994	C	T	0.042	-0.1316	0.0206692	1.93e-10	40.5382		0.0247026	0.0262	0.3451		0.0180935	0.0265851	0.496132
ENSG00000197959	DNM3	rs4916263	1	172450689	T	G	0.325	0.02398	0.00411496	5.63e-09	33.96		0.00720399	0.0104	0.4893		0.00999324	0.0105841	0.345081
ENSG00000198010	DLGAP2	rs2956914	8	1512571	T	G	0.452	-0.04239	0.00707362	2.06e-09	35.9123		0.0225049	0.0099	0.02227		0.0254506	0.0100756	0.0115382
ENSG00000198053	SIRPA	rs6075340	20	1894335	A	G	0.377	-0.2267	0.010352	2.65e-106	479.573		0.0118001	0.0104	0.2587		0.0100082	0.0105675	0.3436
ENSG00000198053	SIRPA	rs6111968	20	1897045	C	A	0.177	0.1115	0.0157245	1.33e-12	50.2801		-0.00309521	0.014	0.8271		-0.00389242	0.0142223	0.784328
ENSG00000198130	HIBCH	rs16832572	2	191190848	T	C	0.157	-0.2279	0.0138025	3.03e-61	272.63		0.025502	0.0136	0.06118		0.0380871	0.0138421	0.00593148
ENSG00000198130	HIBCH	rs4853698	2	191247547	T	C	0.438	0.07592	0.0122349	5.46e-10	38.5045		-0.0146975	0.01	0.1416		-0.0117518	0.0101706	0.247897
ENSG00000198130	HIBCH	rs7560318	2	191303986	T	C	0.254	-0.08942	0.0137291	7.36e-11	42.4214		0.00159872	0.0115	0.886		0.00593889	0.0116962	0.611619
ENSG00000198130	HIBCH	rs7590991	2	191113253	C	T	0.454	0.1214	0.0117341	4.37e-25	107.038		-0.0141001	0.0102	0.1669		-0.0115122	0.010369	0.266891
ENSG00000198431	TXNRD1	rs10778327	12	104789724	G	A	0.423	0.02719	0.00475765	1.1e-08	32.6613		-0.0203025	0.01	0.04215		-0.0255576	0.0101706	0.0119746
ENSG00000198431	TXNRD1	rs10861197	12	104706031	T	C	0.453	0.03041	0.00454534	2.23e-11	44.761		-0.0107981	0.0099	0.2782		-0.0129466	0.0100672	0.198436
ENSG00000198478	SH3BGRL2	rs2295015	6	80410956	G	A	0.061	0.06264	0.0100043	3.82e-10	39.204		0.0103029	0.0212	0.6274		0.00178229	0.0215483	0.934081
ENSG00000198585	NUDT16	rs6769667	3	131081617	T	C	0.0303	-0.1902	0.0266899	1.03e-12	50.784		-0.00210221	0.035	0.9531		0.00502543	0.0357451	0.888193
ENSG00000198721	ECI2	rs17733807	6	4064341	G	A	0.101	-0.1086	0.0180813	1.9e-09	36.0745		0.0328952	0.0167	0.0487		0.0286355	0.0169799	0.0917107
ENSG00000198721	ECI2	rs1815510	6	4108754	C	T	0.261	-0.1519	0.0113065	3.79e-41	180.493		0.0278029	0.0112	0.01327		0.0262109	0.0113944	0.0214295
ENSG00000198721	ECI2	rs853422	6	4134031	C	A	0.098	0.1418	0.0176176	8.36e-16	64.7827		-0.0148985	0.0173	0.3903		-0.0104397	0.0177455	0.55633
ENSG00000198771	RCSD1	rs1013057	1	167580349	T	C	0.356	0.06006	0.0106467	1.69e-08	31.823		-0.00150113	0.0103	0.8864		0.00482869	0.0104807	0.644999
ENSG00000198771	RCSD1	rs12039995	1	167571496	A	G	0.146	-0.08331	0.0137828	1.5e-09	36.5359		-0.00040008	0.0138	0.9795		-0.00593635	0.0140404	0.672438
ENSG00000198848	CES1	rs11076120	16	55880825	G	T	0.238	0.2316	0.0316194	2.4e-13	53.65		0.012599	0.0116	0.28		0.0155863	0.0117995	0.186527
ENSG00000198931	APRT	rs1834065	16	88871908	G	A	0.066	-0.1138	0.0138917	2.57e-16	67.1079		0.0227979	0.0225	0.3116		0.0294087	0.0230353	0.201714
ENSG00000198954	KIAA1279	rs2487707	10	70765092	T	G	0.487	-0.05291	0.00604495	2.08e-18	76.6108		-0.00310481	0.0098	0.7508		-0.00605257	0.0100641	0.547574
ENSG00000203705	TATDN3	rs12753524	1	212887790	A	C	0.32	0.05519	0.00907007	1.17e-09	37.0254		0.014997	0.0105	0.1523		0.016989	0.0107048	0.112501
ENSG00000203705	TATDN3	rs2047291	1	213062797	G	A	0.034	-0.1246	0.022115	1.76e-08	31.744		0.00700447	0.0292	0.8099		0.00545241	0.029574	0.853727
ENSG00000204851	PNMAL2	rs6509283	19	47020564	T	C	0.462	-0.05764	0.010112	1.2e-08	32.4918		0.00649884	0.0099	0.5117		0.00980573	0.0100756	0.330446
ENSG00000205356	TECPR1	rs6969321	7	97845431	G	A	0.325	-0.06107	0.0096136	2.12e-10	40.3537		0.0117993	0.0117	0.3118		0.0100073	0.0120745	0.407219
ENSG00000205581	HMGN1	rs13050927	21	40722324	A	C	0.0728	-0.133	0.0242711	4.26e-08	30.0279		-0.0152964	0.0192	0.4281		-0.0274805	0.0195308	0.159419
ENSG00000205629	LCMT1	rs4238912	16	25203457	T	C	0.209	-0.02912	0.00511539	1.25e-08	32.406		-0.00540458	0.0123	0.6584		-0.0027757	0.0125065	0.82436
ENSG00000205808	PPAPDC2	rs445684	9	4670315	A	G	0.0992	-0.1178	0.0180968	7.54e-11	42.3728		-0.00900038	0.0185	0.6247		-0.0131401	0.0188583	0.485941
ENSG00000213366	GSTM2	rs1927328	1	110275744	G	A	0.305	-0.223	0.0203396	5.7e-28	120.206		-0.0036035	0.0106	0.7329		-0.00913706	0.0107909	0.397143
ENSG00000213366	GSTM2	rs655315	1	110215178	G	A	0.482	-0.1352	0.0201601	2e-11	44.9747		0.00709511	0.0105	0.4963		0.00928718	0.0106791	0.384486
ENSG00000213689	TREX1	rs11797	3	48508585	T	C	0.443	-0.1073	0.0139305	1.33e-14	59.3289		-0.00650109	0.0099	0.5119		0.000468497	0.0100756	0.962913
ENSG00000213722	DDAH2	rs3117572	6	31717692	A	G	0.184	0.07122	0.0114559	5.07e-10	38.6496		0.0155977	0.0127	0.2217		0.0146829	0.0129116	0.255463
ENSG00000213722	DDAH2	rs3132445	6	31712196	A	G	0.122	-0.07724	0.0118953	8.4e-11	42.1632		-0.0598986	0.0155	0.0001093		-0.0396701	0.0157561	0.0118103
ENSG00000213722	DDAH2	rs707938	6	31729359	G	A	0.326	-0.07732	0.00880858	1.67e-18	77.0499		-0.0131038	0.0105	0.2124		-0.00243269	0.0106791	0.819802
ENSG00000213920	MDP1	rs2295319	14	24682837	A	G	0.0646	0.1021	0.0185799	3.9e-08	30.1971		-0.00830439	0.0211	0.6948		0.00328324	0.021445	0.878319
ENSG00000213965	NUDT19	rs259294	19	33169003	A	C	0.289	-0.076	0.0127573	2.56e-09	35.4903		0.00929665	0.011	0.399		0.0112487	0.0112046	0.315411
ENSG00000213965	NUDT19	rs3892630	19	33181484	T	C	0.165	-0.1696	0.0157095	3.6e-27	116.554		0.00380276	0.0131	0.7735		-0.00181204	0.0133421	0.891969
ENSG00000213995	CARKD	rs179356	13	111286607	A	G	0.142	0.09675	0.00680527	7.2e-46	202.121		0.00249688	0.0141	0.8586		0.00416888	0.0143506	0.771432
ENSG00000213995	CARKD	rs9555724	13	111354110	T	C	0.267	0.03708	0.00609063	1.14e-09	37.0642		0.0018982	0.0112	0.8655		0.000542614	0.0113944	0.962018
ENSG00000214078	CPNE1	rs11696527	20	34245379	G	A	0.102	-0.4617	0.0329814	1.59e-44	195.966		0.0206008	0.0161	0.2003		0.017097	0.0163932	0.29698
ENSG00000214113	LYRM4	rs1535298	6	5282950	T	C	0.517	-0.06387	0.0108544	4e-09	34.6244		0.001998	0.0099	0.8406		0.00534103	0.0100672	0.595739
ENSG00000214113	LYRM4	rs17139342	6	5094746	A	G	0.131	-0.1151	0.0161219	9.38e-13	50.9704		0.0136958	0.0149	0.3581		0.0179152	0.0151693	0.237598
ENSG00000214113	LYRM4	rs17140092	6	5286306	T	C	0.046	-0.1709	0.0289074	3.38e-09	34.9515		-0.00859685	0.0236	0.7167		-0.00620841	0.0239552	0.795506
ENSG00000214113	LYRM4	rs2753248	6	5262154	T	G	0.255	-0.1605	0.0112342	2.65e-46	204.111		0.00299551	0.0112	0.7916		0.00498755	0.0114029	0.661825
ENSG00000214113	LYRM4	rs457453	6	5137919	C	T	0.448	-0.07539	0.0103001	2.49e-13	53.5728		0.0104039	0.0099	0.2926		0.0118388	0.0100756	0.239994
ENSG00000214114	MYCBP	rs4970563	1	39313298	T	C	0.178	0.06604	0.0110502	2.28e-09	35.7169		-0.00310481	0.0127	0.8056		-0.00362215	0.01292	0.779207
ENSG00000214309	MBLAC1	rs2307355	7	99693552	A	G	0.0446	-0.3147	0.0211184	3.21e-50	222.061		-0.0034961	0.0242	0.8865		0.00275683	0.024567	0.910651
ENSG00000214309	MBLAC1	rs4727445	7	99639400	T	C	0.278	-0.07635	0.0123671	6.67e-10	38.1138		0.0154008	0.011	0.1604		0.00895056	0.0111876	0.423687
ENSG00000215251	FASTKD5	rs16988305	20	3107753	T	C	0.102	-0.1946	0.0188609	5.86e-25	106.454		-0.0212032	0.0181	0.2417		-0.0227572	0.0183234	0.214246
ENSG00000215845	TSTD1	rs11265548	1	161047220	C	T	0.112	0.09804	0.0132939	1.65e-13	54.3878		-0.0141001	0.0159	0.3754		-0.0148973	0.0161779	0.357133
ENSG00000215845	TSTD1	rs12403334	1	160937964	G	A	0.309	-0.06692	0.00928536	5.72e-13	51.9415		0.00650109	0.0106	0.537		0.00271609	0.0107909	0.801272
ENSG00000215845	TSTD1	rs2516839	1	161013121	C	T	0.39	0.04982	0.00874121	1.2e-08	32.4836		-0.012304	0.0101	0.224		-0.0121447	0.0102824	0.237555
ENSG00000222011	FAM185A	rs7778418	7	102429704	C	T	0.346	-0.05955	0.00949751	3.61e-10	39.3137		-0.00119928	0.0107	0.9096		3.3259e-05	0.010903	0.997566
ENSG00000232859	LYRM9	rs3751972	17	26206414	C	A	0.26	-0.2204	0.0172476	2.16e-37	163.292		0.0104039	0.0112	0.3546		0.00447037	0.0113944	0.694814
ENSG00000233276	GPX1	rs17080528	3	49389842	T	C	0.303	-0.12	0.00759269	2.89e-56	249.788		0.00469894	0.0106	0.6544		0.0133782	0.0107909	0.215061
ENSG00000233276	GPX1	rs7619789	3	49476263	T	C	0.259	0.07371	0.00878927	5.01e-17	70.3311		0.0198026	0.011	0.07027		0.00693939	0.011196	0.535385
ENSG00000234745	HLA-B	rs2523589	6	31327334	T	G	0.507	-0.1563	0.026495	3.65e-09	34.8009		0.014997	0.01	0.1349		0.00806903	0.0102517	0.431229
ENSG00000234745	HLA-B	rs2523612	6	31321123	G	T	0.147	0.2122	0.0373313	1.31e-08	32.3106		0.0104039	0.0142	0.4609		0.00777502	0.0144128	0.589575
ENSG00000239672	NME1	rs16949649	17	49230308	C	T	0.395	0.08392	0.00679299	4.64e-35	152.619		0.00399798	0.0102	0.6984		0.00523052	0.010369	0.613954
ENSG00000239900	ADSL	rs8135371	22	40757228	C	A	0.144	0.09117	0.0129894	2.24e-12	49.2636		0.0139975	0.0142	0.324		0.00587537	0.0144372	0.684037
ENSG00000240344	PPIL3	rs11892119	2	201736112	C	T	0.127	-0.4679	0.0241484	1.23e-83	375.43		-0.00229736	0.0149	0.8756		0.00447404	0.0151525	0.767789
ENSG00000240344	PPIL3	rs16835430	2	201753941	A	G	0.0461	0.2427	0.0439916	3.45e-08	30.4369		-0.00900038	0.0255	0.7241		-0.00565735	0.0258544	0.826793
ENSG00000240344	PPIL3	rs2881836	2	201643582	A	C	0.331	-0.1359	0.0208894	7.73e-11	42.324		0.0177024	0.0105	0.0914		0.0108136	0.0106791	0.311255
ENSG00000240344	PPIL3	rs4035021	2	201739327	A	G	0.36	0.1204	0.0203192	3.12e-09	35.1107		0.0317021	0.0104	0.002345		0.0272433	0.0105757	0.00999443
ENSG00000240771	ARHGEF25	rs1806652	12	57999101	T	C	0.231	0.05698	0.00913619	4.47e-10	38.8969		0.011296	0.0116	0.3288		0.00241612	0.011808	0.837871
ENSG00000240972	MIF	rs5751759	22	24234493	G	A	0.171	-0.05778	0.0100035	7.65e-09	33.3619		-0.00229736	0.013	0.8578		-0.00544367	0.0132387	0.68093
ENSG00000241837	ATP5O	rs12482697	21	35293199	G	T	0.096	-0.1184	0.0115506	1.18e-24	105.074		0.0166986	0.0167	0.3175		0.0108459	0.0169716	0.522783
ENSG00000241878	PISD	rs2295251	22	32013265	G	A	0.253	0.09495	0.0145422	6.61e-11	42.6314		-0.0103958	0.0112	0.356		-0.00971942	0.0114029	0.394011
ENSG00000242110	AMACR	rs2278008	5	33989518	C	T	0.253	-0.3259	0.0251412	1.99e-38	168.034		0.00879859	0.0117	0.4495		0.00947497	0.0119114	0.426349
ENSG00000242498	C15orf38	rs10520684	15	90425002	A	C	0.291	-0.03891	0.00660136	3.76e-09	34.7421		-0.00150113	0.0108	0.8868		-0.00185936	0.0109809	0.86554
ENSG00000242612	DECR2	rs1698231	16	467585	T	C	0.496	-0.0749	0.0109135	6.74e-12	47.1016		-0.0152964	0.01	0.1252		-0.014898	0.0103338	0.149392
ENSG00000243477	NAT6	rs13100173	3	50332697	A	G	0.47	0.06936	0.0111551	5.04e-10	38.6608		0.0183997	0.01	0.0662		0.0190373	0.0101876	0.0616669
ENSG00000243678	NME1-NME2	rs10514981	17	49219447	G	T	0.208	-0.03011	0.00537155	2.08e-08	31.4212		0.00680309	0.0122	0.5784		0.00728066	0.0124031	0.557202
ENSG00000243789	JMJD7	rs2577949	15	42033682	C	T	0.156	-0.08663	0.0136014	1.9e-10	40.5667		-0.0178006	0.0137	0.1921		-0.0114287	0.0139287	0.411922
ENSG00000243789	JMJD7	rs8025614	15	42142912	G	A	0.467	-0.07068	0.0103892	1.02e-11	46.2838		-0.0288984	0.0101	0.004044		-0.0262709	0.010274	0.0105566
ENSG00000244187	TMEM141	rs11145887	9	139684867	G	T	0.191	0.1265	0.020365	5.24e-10	38.5844		0.004902	0.013	0.7068		0.00960092	0.0132739	0.4695
ENSG00000244414	CFHR1	rs16840522	1	196710916	C	T	0.199	-0.3729	0.0440584	2.59e-17	71.6353		0.00969686	0.0125	0.4369		0.0107706	0.0127049	0.396578
ENSG00000244414	CFHR1	rs379489	1	196693451	A	G	0.416	0.2371	0.0329369	6.08e-13	51.82		0.0131038	0.0099	0.1863		0.0167682	0.0100756	0.0960644
ENSG00000253710	ALG11	rs9535825	13	52565931	G	A	0.36	-0.04223	0.00769661	4.09e-08	30.1053		-0.00039992	0.0102	0.97		-0.00227192	0.0103773	0.826704
ENSG00000254685	FPGT	rs11806946	1	74663709	A	G	0.483	-0.09546	0.00884806	3.89e-27	116.398		0.00039992	0.0099	0.969		-0.000435445	0.0100672	0.965499
ENSG00000254685	FPGT	rs982792	1	74568667	A	G	0.0799	0.1014	0.0172897	4.5e-09	34.3954		-0.0121029	0.0189	0.5215		-0.00238849	0.0193932	0.901979
ENSG00000254986	DPP3	rs12421620	11	66276576	A	G	0.0166	-0.1404	0.0228852	8.52e-10	37.6378		0.0349037	0.039	0.3707		0.0430665	0.0394759	0.275292
ENSG00000256269	HMBS	rs673768	11	118920453	T	C	0.149	-0.06776	0.0119747	1.53e-08	32.0197		0.00489798	0.0137	0.7204		0.00111313	0.013937	0.936342
ENSG00000257727	CNPY2	rs2306693	12	56680531	C	T	0.065	0.08413	0.0115046	2.62e-13	53.476		0.00690378	0.0196	0.7247		0.0110868	0.0199277	0.57797
ENSG00000258429	PDF	rs16958777	16	69381769	T	C	0.0659	0.08851	0.015235	6.26e-09	33.752		0.00600195	0.0211	0.7764		0.00655983	0.0214287	0.75951
ENSG00000258429	PDF	rs877534	16	69367996	A	C	0.32	0.06625	0.00842164	3.64e-15	61.884		0.0126003	0.0107	0.237		0.0140724	0.0108775	0.195764
ENSG00000262246	CORO7	rs6500596	16	4470027	G	T	0.252	-0.03965	0.00693235	1.07e-08	32.7134		-0.0227004	0.0116	0.04961		-0.0224218	0.011808	0.0575823
ENSG00000267673	FDX1L	rs12720356	19	10469975	C	A	0.091	-0.1041	0.0163122	1.75e-10	40.7264		0.011597	0.0178	0.516		0.0194006	0.0181429	0.284925

## Sheet: S3
Table S3. MR results of the brain proteome from the discovery dataset and SA-EUR GWAS.
nSNPs: Number of SNPs, MR_B: effect estimate from Mendelian randomization analysis, MR_SE: corresponding standard error of estimate, MR_P: corresponding pvalue, Q_df: the degree of freedom of heterogeneity test
Outcome	Ensembl ID	Uniprot	Gene	Method	nSNPs	MR_B	MR_SE	MR_P	FDR		Heterogeneity				Pleiotropy
											Q statistic	Q_df	Q_pval		I2	Egger_intercept	Egger_se	Egger_pval
SA-EUR GWAS	ENSG00000182512	Q86SX6	GLRX5	Inverse variance weighted (fixed effects)	4	-0.174208	0.0354367	8.83186e-07	0.000593648		0.449423	3	0.929854		0	-0.00533978	0.0122373	0.705167
SA-EUR GWAS	ENSG00000173540	Q9Y5P6	GMPPB	Inverse variance weighted (fixed effects)	2	0.495995	0.109301	5.68188e-06	0.00190958		0.419891	1	0.516992		0	NA	NA	NA
SA-EUR GWAS	ENSG00000187676	Q6Y288	B3GALTL	Inverse variance weighted (fixed effects)	2	-0.23619	0.0594791	7.1577e-05	0.0154975		0.033137	1	0.855555		0	NA	NA	NA
SA-EUR GWAS	ENSG00000001036	Q9BTY2	FUCA2	Wald ratio	1	-0.221043	0.0576218	0.000125006	0.0210062		NA	NA	NA		NA	NA	NA	NA
SA-EUR GWAS	ENSG00000100304	Q14166	TTLL12	Inverse variance weighted (fixed effects)	2	-0.401286	0.11019	0.000270782	0.0311593		0.104053	1	0.747019		0	NA	NA	NA
SA-EUR GWAS	ENSG00000063761	Q86TW2	ADCK1	Inverse variance weighted (fixed effects)	4	-0.2126	0.05868	0.000291155	0.0320899		1.21133	3	0.750288		0	-0.024502	0.0325922	0.530613
SA-EUR GWAS	ENSG00000151611	Q8IVH4	MMAA	Inverse variance weighted (fixed effects)	2	-0.266823	0.0758835	0.00043774	0.03701		1.10118	1	0.294007		0.091884	NA	NA	NA
SA-EUR GWAS	ENSG00000106049	P31937	HIBADH	Inverse variance weighted (fixed effects)	3	-0.401853	0.114525	0.000450053	0.0373209		3.98906	2	0.136078		0.498628	-0.0370681	0.028676	0.419174
SA-EUR GWAS	ENSG00000143727	P24666	ACP1	Inverse variance weighted (fixed effects)	4	0.176926	0.0509903	0.000520859	0.0389004		3.43452	3	0.329355		0.126514	0.0140867	0.0156858	0.463932
SA-EUR GWAS	ENSG00000149927	Q14183	DOC2A	Wald ratio	1	-0.813531	0.240674	0.000724276	0.0477735		NA	NA	NA		NA	NA	NA	NA
SA-EUR GWAS	ENSG00000164307	Q9NZ08	ERAP1	Inverse variance weighted (fixed effects)	8	0.090619	0.027389	0.00093765	0.0550964		4.30362	7	0.744217		0	0.00154547	0.0173273	0.931831
SA-EUR GWAS	ENSG00000197417	Q9UHJ6	SHPK	Inverse variance weighted (fixed effects)	5	0.120051	0.0371475	0.00123043	0.0628813		1.83974	4	0.765204		0	-0.0187218	0.0256472	0.518241
SA-EUR GWAS	ENSG00000075336	Q9BVV7	TIMM21	Inverse variance weighted (fixed effects)	2	0.404089	0.127009	0.0014647	0.0677877		0.187617	1	0.664907		0	NA	NA	NA
SA-EUR GWAS	ENSG00000198721	O75521	ECI2	Inverse variance weighted (fixed effects)	3	-0.182458	0.0583794	0.00177571	0.0730296		1.01592	2	0.601721		0	-0.0461394	0.064968	0.606868
SA-EUR GWAS	ENSG00000087884	Q9H7C9	AAMDC	Inverse variance weighted (fixed effects)	4	0.0990087	0.0318168	0.00185924	0.0742442		3.44313	3	0.328213		0.1287	0.0151225	0.0101487	0.274666
SA-EUR GWAS	ENSG00000173705	O60279	SUSD5	Inverse variance weighted (fixed effects)	2	-0.299443	0.0967244	0.00196256	0.0756524		1.39049	1	0.238322		0.280831	NA	NA	NA
SA-EUR GWAS	ENSG00000089597	Q14697	GANAB	Wald ratio	1	-1.30161	0.421084	0.00199418	0.0760641		NA	NA	NA		NA	NA	NA	NA
SA-EUR GWAS	ENSG00000197355	Q3KQV9	UAP1L1	Inverse variance weighted (fixed effects)	2	-0.189813	0.0629389	0.00256277	0.0822256		0.0215081	1	0.883403		0	NA	NA	NA
SA-EUR GWAS	ENSG00000164308	Q6P179	ERAP2	Inverse variance weighted (fixed effects)	2	-0.0592209	0.0196644	0.00259887	0.0825513		0.0152715	1	0.901649		0	NA	NA	NA
SA-EUR GWAS	ENSG00000172939	O95747	OXSR1	Wald ratio	1	-0.844932	0.281662	0.00270147	0.0834427		NA	NA	NA		NA	NA	NA	NA
SA-EUR GWAS	ENSG00000243789	P0C870	JMJD7	Inverse variance weighted (fixed effects)	2	0.317445	0.106025	0.00275306	0.0838725		0.910536	1	0.339972		0	NA	NA	NA
SA-EUR GWAS	ENSG00000115840	O75746	SLC25A12	Wald ratio	1	0.672428	0.224857	0.00278549	0.0841368		NA	NA	NA		NA	NA	NA	NA
SA-EUR GWAS	ENSG00000105928	O60443	DFNA5	Inverse variance weighted (fixed effects)	3	0.359061	0.121058	0.00301688	0.0858989		4.25905	2	0.118894		0.530411	-0.00803829	0.0434942	0.883657
SA-EUR GWAS	ENSG00000163596	Q8NDH6	ICA1L	Wald ratio	1	-0.567757	0.191859	0.00308398	0.0863727		NA	NA	NA		NA	NA	NA	NA
SA-EUR GWAS	ENSG00000026103	P25445	FAS	Inverse variance weighted (fixed effects)	4	-0.0525724	0.0179392	0.00338325	0.0896451		2.24137	3	0.523845		0	-0.000788053	0.0362022	0.984609
SA-EUR GWAS	ENSG00000123106	Q7Z6B0	CCDC91	Wald ratio	1	0.720522	0.246914	0.00352155	0.091041		NA	NA	NA		NA	NA	NA	NA
SA-EUR GWAS	ENSG00000110090	P50416	CPT1A	Wald ratio	1	0.601045	0.209274	0.00407815	0.0967656		NA	NA	NA		NA	NA	NA	NA
SA-EUR GWAS	ENSG00000085491	Q6NUK1	SLC25A24	Inverse variance weighted (fixed effects)	4	-0.159258	0.0555205	0.00412478	0.0972028		3.57783	3	0.310808		0.161502	-0.029323	0.0166295	0.2199
SA-EUR GWAS	ENSG00000042493	P40121	CAPG	Inverse variance weighted (fixed effects)	2	-0.171817	0.0604553	0.00448235	0.100366		0.486639	1	0.48543		0	NA	NA	NA
SA-EUR GWAS	ENSG00000133606	Q9UHC7	MKRN1	Wald ratio	1	0.539203	0.190623	0.00467478	0.101942		NA	NA	NA		NA	NA	NA	NA
SA-EUR GWAS	ENSG00000160124	Q4VC31	CCDC58	Wald ratio	1	-0.651179	0.230444	0.0047169	0.102276		NA	NA	NA		NA	NA	NA	NA
SA-EUR GWAS	ENSG00000114904	P51957	NEK4	Wald ratio	1	0.179399	0.0640615	0.00510362	0.106046		NA	NA	NA		NA	NA	NA	NA
SA-EUR GWAS	ENSG00000138030	P50053	KHK	Inverse variance weighted (fixed effects)	3	0.0738486	0.0264804	0.00529031	0.107757		0.358148	2	0.836044		0	-0.00434082	0.0178769	0.848352
SA-EUR GWAS	ENSG00000165028	Q9BS92	NIPSNAP3B	Inverse variance weighted (fixed effects)	2	0.0912377	0.0329413	0.00561065	0.110813		0.239688	1	0.624432		0	NA	NA	NA
SA-EUR GWAS	ENSG00000120451	Q92543	SNX19	Wald ratio	1	-0.449329	0.163249	0.00591583	0.113558		NA	NA	NA		NA	NA	NA	NA
SA-EUR GWAS	ENSG00000144567	Q8NC44	FAM134A	Wald ratio	1	-0.52011	0.190835	0.00642144	0.11778		NA	NA	NA		NA	NA	NA	NA
SA-EUR GWAS	ENSG00000148842	Q9H8M5	CNNM2	Wald ratio	1	-0.929621	0.342466	0.00663774	0.119474		NA	NA	NA		NA	NA	NA	NA
SA-EUR GWAS	ENSG00000004864	Q9UJS0	SLC25A13	Wald ratio	1	0.543515	0.204082	0.00773964	0.127206		NA	NA	NA		NA	NA	NA	NA
SA-EUR GWAS	ENSG00000119242	Q53HC0	CCDC92	Wald ratio	1	-0.815294	0.306456	0.00780499	0.127623		NA	NA	NA		NA	NA	NA	NA
SA-EUR GWAS	ENSG00000110871	Q5HYK3	COQ5	Wald ratio	1	0.418052	0.157691	0.00802352	0.128986		NA	NA	NA		NA	NA	NA	NA
SA-EUR GWAS	ENSG00000004139		SARM1	Wald ratio	1	0.384555	0.145776	0.00833991	0.130879		NA	NA	NA		NA	NA	NA	NA
SA-EUR GWAS	ENSG00000165912	Q9UKS6	PACSIN3	Wald ratio	1	0.528324	0.200573	0.0084367	0.13144		NA	NA	NA		NA	NA	NA	NA
SA-EUR GWAS	ENSG00000138190	Q8TAG9	EXOC6	Wald ratio	1	-0.770165	0.293629	0.008718	0.133026		NA	NA	NA		NA	NA	NA	NA
SA-EUR GWAS	ENSG00000182836	Q63HM9	PLCXD3	Wald ratio	1	-0.480182	0.184277	0.00916705	0.135427		NA	NA	NA		NA	NA	NA	NA
SA-EUR GWAS	ENSG00000189077		TMEM120A	Wald ratio	1	0.414502	0.159774	0.00947852	0.137005		NA	NA	NA		NA	NA	NA	NA
SA-EUR GWAS	ENSG00000198130	Q6NVY1	HIBCH	Inverse variance weighted (fixed effects)	4	-0.111207	0.0430107	0.00972174	0.13819		0.921419	3	0.820256		0	-0.00112597	0.0136315	0.941692
SA-EUR GWAS	ENSG00000162909	P17655	CAPN2	Wald ratio	1	-0.582647	0.225459	0.00975849	0.138366		NA	NA	NA		NA	NA	NA	NA
SA-EUR GWAS	ENSG00000107566	O75477	ERLIN1	Wald ratio	1	0.268897	0.104312	0.00994286	0.139234		NA	NA	NA		NA	NA	NA	NA
SA-EUR GWAS	ENSG00000055147	Q9NRY5	FAM114A2	Wald ratio	1	-0.477954	0.187106	0.0106355	0.145805		NA	NA	NA		NA	NA	NA	NA
SA-EUR GWAS	ENSG00000103356	Q5JPH6	EARS2	Wald ratio	1	-0.137041	0.0544244	0.0118021	0.156271		NA	NA	NA		NA	NA	NA	NA
SA-EUR GWAS	ENSG00000079739	P36871	PGM1	Wald ratio	1	-0.377212	0.151136	0.0125661	0.162746		NA	NA	NA		NA	NA	NA	NA
SA-EUR GWAS	ENSG00000185666	O14994	SYN3	Inverse variance weighted (fixed effects)	2	-0.290992	0.118	0.0136619	0.171552		0.255139	1	0.61348		0	NA	NA	NA
SA-EUR GWAS	ENSG00000095485	Q69YN2	CWF19L1	Wald ratio	1	-0.295584	0.12224	0.0156035	0.185907		NA	NA	NA		NA	NA	NA	NA
SA-EUR GWAS	ENSG00000162396	Q7L3T8	PARS2	Wald ratio	1	-0.692321	0.287041	0.0158686	0.187755		NA	NA	NA		NA	NA	NA	NA
SA-EUR GWAS	ENSG00000075711	Q12959	DLG1	Inverse variance weighted (fixed effects)	2	-0.677368	0.281865	0.0162539	0.190393		0.444101	1	0.50515		0	NA	NA	NA
SA-EUR GWAS	ENSG00000196839	P00813	ADA	Inverse variance weighted (fixed effects)	2	0.188865	0.0787514	0.0164739	0.191877		1.04168	1	0.307431		0.040013	NA	NA	NA
SA-EUR GWAS	ENSG00000164535	Q8NCG7	DAGLB	Wald ratio	1	-0.385082	0.161108	0.0168389	0.194301		NA	NA	NA		NA	NA	NA	NA
SA-EUR GWAS	ENSG00000072952	Q9Y6F6	MRVI1	Inverse variance weighted (fixed effects)	2	-0.200609	0.0857194	0.0192683	0.209353		1.43869	1	0.230352		0.304921	NA	NA	NA
SA-EUR GWAS	ENSG00000112096	P04179	SOD2	Wald ratio	1	0.302074	0.130105	0.0202453	0.214922		NA	NA	NA		NA	NA	NA	NA
SA-EUR GWAS	ENSG00000151892	P56159	GFRA1	Inverse variance weighted (fixed effects)	2	-0.158313	0.0681959	0.0202626	0.215018		1.58456	1	0.208105		0.36891	NA	NA	NA
SA-EUR GWAS	ENSG00000188690	P10746	UROS	Wald ratio	1	-0.267331	0.115243	0.0203561	0.215537		NA	NA	NA		NA	NA	NA	NA
SA-EUR GWAS	ENSG00000136235	Q14956	GPNMB	Wald ratio	1	-0.0774525	0.03367	0.0214291	0.221336		NA	NA	NA		NA	NA	NA	NA
SA-EUR GWAS	ENSG00000006625	O75223	GGCT	Inverse variance weighted (fixed effects)	2	-0.258411	0.112375	0.0214742	0.221574		1.57378	1	0.209658		0.364589	NA	NA	NA
SA-EUR GWAS	ENSG00000198010	Q9P1A6	DLGAP2	Wald ratio	1	-0.5309	0.233546	0.023013	0.229396		NA	NA	NA		NA	NA	NA	NA
SA-EUR GWAS	ENSG00000175471	Q6DN14	MCTP1	Wald ratio	1	-0.65578	0.289427	0.0234644	0.23159		NA	NA	NA		NA	NA	NA	NA
SA-EUR GWAS	ENSG00000154265	Q8WWZ7	ABCA5	Inverse variance weighted (fixed effects)	4	0.191289	0.0847102	0.0239356	0.233836		0.606855	3	0.894861		0	-0.00306981	0.0191973	0.887644
SA-EUR GWAS	ENSG00000143224	P50336	PPOX	Inverse variance weighted (fixed effects)	2	0.234983	0.104319	0.0242873	0.235482		0.079208	1	0.778374		0	NA	NA	NA
SA-EUR GWAS	ENSG00000133574	Q9NUV9	GIMAP4	Inverse variance weighted (fixed effects)	2	0.174128	0.0775493	0.0247431	0.237579		1.23556	1	0.266329		0.19065	NA	NA	NA
SA-EUR GWAS	ENSG00000091583	P02749	APOH	Wald ratio	1	0.135043	0.0606523	0.0259796	0.243068		NA	NA	NA		NA	NA	NA	NA
SA-EUR GWAS	ENSG00000118939	P15374	UCHL3	Inverse variance weighted (fixed effects)	2	0.232066	0.10484	0.0268618	0.246816		0.867098	1	0.35176		0	NA	NA	NA
SA-EUR GWAS	ENSG00000184743	Q6DD88	ATL3	Wald ratio	1	0.549696	0.249866	0.0278096	0.250696		NA	NA	NA		NA	NA	NA	NA
SA-EUR GWAS	ENSG00000090615	Q08378	GOLGA3	Wald ratio	1	-0.570487	0.259709	0.028046	0.251641		NA	NA	NA		NA	NA	NA	NA
SA-EUR GWAS	ENSG00000121060	Q14258	TRIM25	Wald ratio	1	0.457396	0.208544	0.0282865	0.252593		NA	NA	NA		NA	NA	NA	NA
SA-EUR GWAS	ENSG00000136810	P10599	TXN	Wald ratio	1	-0.376872	0.171967	0.0284128	0.25309		NA	NA	NA		NA	NA	NA	NA
SA-EUR GWAS	ENSG00000198431	Q16881	TXNRD1	Inverse variance weighted (fixed effects)	2	-0.527122	0.243769	0.0305887	0.261271		0.635678	1	0.42528		0	NA	NA	NA
SA-EUR GWAS	ENSG00000160993	Q9NXW9	ALKBH4	Wald ratio	1	-0.337552	0.156526	0.0310435	0.262897		NA	NA	NA		NA	NA	NA	NA
SA-EUR GWAS	ENSG00000172954	Q6UWP7	LCLAT1	Wald ratio	1	-0.412271	0.191518	0.0313467	0.263965		NA	NA	NA		NA	NA	NA	NA
SA-EUR GWAS	ENSG00000115145	O75886	STAM2	Wald ratio	1	0.591756	0.275813	0.0319134	0.26593		NA	NA	NA		NA	NA	NA	NA
SA-EUR GWAS	ENSG00000121769	P05413	FABP3	Wald ratio	1	-0.37263	0.175416	0.0336482	0.271699		NA	NA	NA		NA	NA	NA	NA
SA-EUR GWAS	ENSG00000120913	Q96JY6	PDLIM2	Wald ratio	1	0.266976	0.126263	0.034477	0.27433		NA	NA	NA		NA	NA	NA	NA
SA-EUR GWAS	ENSG00000107020	Q9HBL7	PLGRKT	Wald ratio	1	0.277166	0.131693	0.0353232	0.276939		NA	NA	NA		NA	NA	NA	NA
SA-EUR GWAS	ENSG00000105499	Q9UP65	PLA2G4C	Inverse variance weighted (fixed effects)	2	0.132024	0.0629185	0.0358761	0.278603		0.00213775	1	0.963122		0	NA	NA	NA
SA-EUR GWAS	ENSG00000159784	Q86XD5	FAM131B	Wald ratio	1	0.537036	0.256358	0.0361829	0.279512		NA	NA	NA		NA	NA	NA	NA
SA-EUR GWAS	ENSG00000126790	Q96EM0	L3HYPDH	Inverse variance weighted (fixed effects)	2	0.0897258	0.042855	0.0362861	0.279816		0.002005	1	0.964285		0	NA	NA	NA
SA-EUR GWAS	ENSG00000124767	Q04760	GLO1	Wald ratio	1	0.553868	0.264793	0.0364653	0.280341		NA	NA	NA		NA	NA	NA	NA
SA-EUR GWAS	ENSG00000152556	P08237	PFKM	Wald ratio	1	-0.486595	0.23278	0.0365851	0.28069		NA	NA	NA		NA	NA	NA	NA
SA-EUR GWAS	ENSG00000113391	Q8WUF8	FAM172A	Wald ratio	1	-0.506296	0.243385	0.0375044	0.283324		NA	NA	NA		NA	NA	NA	NA
SA-EUR GWAS	ENSG00000171533	Q96JE9	MAP6	Wald ratio	1	-0.807941	0.389277	0.0379407	0.284545		NA	NA	NA		NA	NA	NA	NA
SA-EUR GWAS	ENSG00000187323	P43146	DCC	Wald ratio	1	0.417318	0.201547	0.0383987	0.285809		NA	NA	NA		NA	NA	NA	NA
SA-EUR GWAS	ENSG00000172171	Q96QE5	TEFM	Wald ratio	1	0.190931	0.0923165	0.0386196	0.286411		NA	NA	NA		NA	NA	NA	NA
SA-EUR GWAS	ENSG00000111832	Q9H446	RWDD1	Wald ratio	1	-0.489966	0.237903	0.0394448	0.288624		NA	NA	NA		NA	NA	NA	NA
SA-EUR GWAS	ENSG00000178538	P35219	CA8	Wald ratio	1	-0.361484	0.175602	0.0395379	0.28887		NA	NA	NA		NA	NA	NA	NA
SA-EUR GWAS	ENSG00000145692	Q93088	BHMT	Inverse variance weighted (fixed effects)	4	-0.0527096	0.0257934	0.0409996	0.294579		3.8553	3	0.277519		0.22185	-0.0245741	0.0197914	0.340227
SA-EUR GWAS	ENSG00000141560	Q9HA64	FN3KRP	Inverse variance weighted (fixed effects)	2	0.166679	0.0818389	0.041683	0.297184		0.15107	1	0.697515		0	NA	NA	NA
SA-EUR GWAS	ENSG00000103121	Q9NRP2	CMC2	Wald ratio	1	-0.148745	0.0740506	0.0445701	0.30776		NA	NA	NA		NA	NA	NA	NA
SA-EUR GWAS	ENSG00000041353	O00194	RAB27B	Wald ratio	1	0.14524	0.0723192	0.0446092	0.307898		NA	NA	NA		NA	NA	NA	NA
SA-EUR GWAS	ENSG00000174939	Q5U4P2	ASPHD1	Wald ratio	1	-0.107108	0.0538186	0.0465717	0.314709		NA	NA	NA		NA	NA	NA	NA
SA-EUR GWAS	ENSG00000182253	O15061	SYNM	Inverse variance weighted (fixed effects)	2	0.167203	0.0849423	0.049018	0.322809		1.33786	1	0.247412		0.252536	NA	NA	NA
SA-EUR GWAS	ENSG00000262246	P57737	CORO7	Wald ratio	1	0.572519	0.29256	0.0503557	0.327066		NA	NA	NA		NA	NA	NA	NA
SA-EUR GWAS	ENSG00000137168	Q9Y3C6	PPIL1	Wald ratio	1	-0.187729	0.0965435	0.0518345	0.331638		NA	NA	NA		NA	NA	NA	NA
SA-EUR GWAS	ENSG00000124181	P19174	PLCG1	Inverse variance weighted (fixed effects)	2	-0.55841	0.287762	0.0523156	0.333097		0.837621	1	0.360078		0	NA	NA	NA
SA-EUR GWAS	ENSG00000149089	Q96GX9	APIP	Inverse variance weighted (fixed effects)	4	0.038978	0.020275	0.0545469	0.339679		1.20247	3	0.752412		0	0.0162984	0.0225994	0.545703
SA-EUR GWAS	ENSG00000126522	P04424	ASL	Inverse variance weighted (fixed effects)	2	0.170484	0.0890002	0.0554226	0.342184		0.697716	1	0.403552		0	NA	NA	NA
SA-EUR GWAS	ENSG00000143156	Q9Y5B8	NME7	Wald ratio	1	0.395178	0.207661	0.0570412	0.346704		NA	NA	NA		NA	NA	NA	NA
SA-EUR GWAS	ENSG00000140400	Q9NTJ4	MAN2C1	Wald ratio	1	0.27488	0.145151	0.058258	0.35001		NA	NA	NA		NA	NA	NA	NA
SA-EUR GWAS	ENSG00000119383	Q15257	PPP2R4	Wald ratio	1	-0.35879	0.19219	0.0619221	0.359519		NA	NA	NA		NA	NA	NA	NA
SA-EUR GWAS	ENSG00000159322	Q9BRR6	ADPGK	Wald ratio	1	-0.292308	0.156713	0.0621476	0.360084		NA	NA	NA		NA	NA	NA	NA
SA-EUR GWAS	ENSG00000087299	Q9H9P8	L2HGDH	Wald ratio	1	-0.395759	0.212307	0.0623086	0.360486		NA	NA	NA		NA	NA	NA	NA
SA-EUR GWAS	ENSG00000060982	P54687	BCAT1	Wald ratio	1	-0.338328	0.181818	0.0627716	0.361634		NA	NA	NA		NA	NA	NA	NA
SA-EUR GWAS	ENSG00000169499	Q9HB19	PLEKHA2	Inverse variance weighted (fixed effects)	2	0.260055	0.13987	0.0629898	0.362171		0.58169	1	0.445651		0	NA	NA	NA
SA-EUR GWAS	ENSG00000104763	Q13510	ASAH1	Wald ratio	1	0.257951	0.138792	0.0630904	0.362419		NA	NA	NA		NA	NA	NA	NA
SA-EUR GWAS	ENSG00000178922	Q5T013	HYI	Inverse variance weighted (fixed effects)	2	0.154118	0.0829677	0.0632307	0.362763		0.0521157	1	0.819422		0	NA	NA	NA
SA-EUR GWAS	ENSG00000113273	P15848	ARSB	Inverse variance weighted (fixed effects)	4	0.0829518	0.0447469	0.0637676	0.364071		1.24033	3	0.74335		0	0.0143376	0.0266504	0.644445
SA-EUR GWAS	ENSG00000110002	O00534	VWA5A	Inverse variance weighted (fixed effects)	2	-0.263202	0.142654	0.0650313	0.367102		0.226512	1	0.634122		0	NA	NA	NA
SA-EUR GWAS	ENSG00000243477	Q93015	NAT6	Wald ratio	1	0.265278	0.144175	0.0657729	0.368848		NA	NA	NA		NA	NA	NA	NA
SA-EUR GWAS	ENSG00000132589	Q14254	FLOT2	Wald ratio	1	0.152348	0.0828729	0.0660133	0.36941		NA	NA	NA		NA	NA	NA	NA
SA-EUR GWAS	ENSG00000168216	Q9NUN5	LMBRD1	Wald ratio	1	-0.326816	0.177923	0.0662332	0.369921		NA	NA	NA		NA	NA	NA	NA
SA-EUR GWAS	ENSG00000069998	Q9BXW7	CECR5	Wald ratio	1	-0.286783	0.156394	0.066695	0.370989		NA	NA	NA		NA	NA	NA	NA
SA-EUR GWAS	ENSG00000149084	Q53GQ0	HSD17B12	Inverse variance weighted (fixed effects)	2	0.170397	0.0936585	0.0688583	0.375876		0.39477	1	0.529803		0	NA	NA	NA
SA-EUR GWAS	ENSG00000182667	Q9P121	NTM	Wald ratio	1	-0.434282	0.238871	0.0690545	0.37631		NA	NA	NA		NA	NA	NA	NA
SA-EUR GWAS	ENSG00000081760	Q86V21	AACS	Inverse variance weighted (fixed effects)	2	-0.190257	0.105058	0.0701443	0.378696		0.691208	1	0.405754		0	NA	NA	NA
SA-EUR GWAS	ENSG00000117480	O00519	FAAH	Inverse variance weighted (fixed effects)	4	0.101317	0.0560186	0.0705087	0.379484		0.557463	3	0.906097		0	-0.0161688	0.0283168	0.625608
SA-EUR GWAS	ENSG00000157379	Q96LJ7	DHRS1	Inverse variance weighted (fixed effects)	4	0.0614885	0.0340799	0.0711929	0.38095		0.579307	3	0.901153		0	-0.00424409	0.0160266	0.815946
SA-EUR GWAS	ENSG00000124098	Q96KR6	FAM210B	Wald ratio	1	-0.298362	0.16683	0.0737086	0.386197		NA	NA	NA		NA	NA	NA	NA
SA-EUR GWAS	ENSG00000131323	Q13114	TRAF3	Wald ratio	1	0.541008	0.302852	0.0740383	0.386869		NA	NA	NA		NA	NA	NA	NA
SA-EUR GWAS	ENSG00000152932	Q96E17	RAB3C	Wald ratio	1	0.286332	0.160286	0.0740383	0.386869		NA	NA	NA		NA	NA	NA	NA
SA-EUR GWAS	ENSG00000042445	Q6NUM9	RETSAT	Wald ratio	1	0.249651	0.139922	0.0743881	0.387578		NA	NA	NA		NA	NA	NA	NA
SA-EUR GWAS	ENSG00000125818	Q92530	PSMF1	Wald ratio	1	-0.429222	0.241332	0.0753127	0.389431		NA	NA	NA		NA	NA	NA	NA
SA-EUR GWAS	ENSG00000087157	Q32NB8	PGS1	Wald ratio	1	0.378565	0.212921	0.0754105	0.389625		NA	NA	NA		NA	NA	NA	NA
SA-EUR GWAS	ENSG00000175193	Q9H300	PARL	Wald ratio	1	0.308909	0.174006	0.0758511	0.390498		NA	NA	NA		NA	NA	NA	NA
SA-EUR GWAS	ENSG00000137124	P30837	ALDH1B1	Inverse variance weighted (fixed effects)	2	-0.0478142	0.0270314	0.0769205	0.392588		0.00696713	1	0.933478		0	NA	NA	NA
SA-EUR GWAS	ENSG00000143819	P07099	EPHX1	Wald ratio	1	-0.245429	0.140599	0.0808814	0.400028		NA	NA	NA		NA	NA	NA	NA
SA-EUR GWAS	ENSG00000151640	O14531	DPYSL4	Wald ratio	1	-0.282236	0.161725	0.0809572	0.400166		NA	NA	NA		NA	NA	NA	NA
SA-EUR GWAS	ENSG00000100577	O43708	GSTZ1	Inverse variance weighted (fixed effects)	8	-0.0318096	0.0182815	0.0818615	0.401798		7.51449	7	0.377343		0.0684661	0.00102383	0.0122204	0.935956
SA-EUR GWAS	ENSG00000099810	Q13126	MTAP	Wald ratio	1	-0.256355	0.147505	0.0822204	0.402439		NA	NA	NA		NA	NA	NA	NA
SA-EUR GWAS	ENSG00000147576	Q8IWW8	ADHFE1	Inverse variance weighted (fixed effects)	4	0.0513363	0.0296048	0.0829084	0.403659		2.52306	3	0.471138		0	0.00501234	0.0243474	0.855948
SA-EUR GWAS	ENSG00000150967	Q9NP78	ABCB9	Wald ratio	1	-0.283192	0.16332	0.0829236	0.403686		NA	NA	NA		NA	NA	NA	NA
SA-EUR GWAS	ENSG00000159111	Q7Z7H8	MRPL10	Inverse variance weighted (fixed effects)	2	-0.0739253	0.0427011	0.0834111	0.404542		0.379984	1	0.537612		0	NA	NA	NA
SA-EUR GWAS	ENSG00000108064	Q00059	TFAM	Wald ratio	1	0.42527	0.24682	0.0848887	0.4071		NA	NA	NA		NA	NA	NA	NA
SA-EUR GWAS	ENSG00000113441	Q9UIQ6	LNPEP	Wald ratio	1	0.488825	0.285391	0.0867453	0.410233		NA	NA	NA		NA	NA	NA	NA
SA-EUR GWAS	ENSG00000170542	P50453	SERPINB9	Inverse variance weighted (fixed effects)	2	-0.162651	0.0951499	0.0873728	0.411272		0.389454	1	0.532587		0	NA	NA	NA
SA-EUR GWAS	ENSG00000174928	Q6P1S2	C3orf33	Inverse variance weighted (fixed effects)	2	-0.0915348	0.053569	0.0875016	0.411484		0.279992	1	0.596707		0	NA	NA	NA
SA-EUR GWAS	ENSG00000060971	P09110	ACAA1	Wald ratio	1	0.394046	0.231214	0.0883345	0.412846		NA	NA	NA		NA	NA	NA	NA
SA-EUR GWAS	ENSG00000144711	Q6DN90	IQSEC1	Wald ratio	1	-0.662349	0.38891	0.0885512	0.413198		NA	NA	NA		NA	NA	NA	NA
SA-EUR GWAS	ENSG00000134461	Q6P6B7	ANKRD16	Inverse variance weighted (fixed effects)	2	0.134061	0.0790626	0.0899559	0.41545		0.0788832	1	0.778817		0	NA	NA	NA
SA-EUR GWAS	ENSG00000146085	P22033	MUT	Wald ratio	1	-0.195239	0.115297	0.0903875	0.416133		NA	NA	NA		NA	NA	NA	NA
SA-EUR GWAS	ENSG00000124207	P55060	CSE1L	Inverse variance weighted (fixed effects)	2	-0.317692	0.188722	0.0923002	0.419399		0.00377237	1	0.951025		0	NA	NA	NA
SA-EUR GWAS	ENSG00000004700	P46063	RECQL	Inverse variance weighted (fixed effects)	2	-0.267781	0.159588	0.0933567	0.421167		0.00274021	1	0.958252		0	NA	NA	NA
SA-EUR GWAS	ENSG00000160285	P48449	LSS	Inverse variance weighted (fixed effects)	4	0.0689025	0.0414299	0.0962905	0.425947		2.8904	3	0.408833		0	0.00756029	0.0247907	0.789203
SA-EUR GWAS	ENSG00000170113	Q7RTP0	NIPA1	Wald ratio	1	0.199517	0.120676	0.0982641	0.429059		NA	NA	NA		NA	NA	NA	NA
SA-EUR GWAS	ENSG00000186153	Q9NZC7	WWOX	Inverse variance weighted (fixed effects)	3	0.124404	0.0753278	0.0986368	0.429637		0.17845	2	0.91464		0	0.00393846	0.0341651	0.926935
SA-EUR GWAS	ENSG00000141469	Q13336	SLC14A1	Inverse variance weighted (fixed effects)	3	0.0465354	0.0282344	0.0993154	0.430684		2.65509	2	0.265128		0.246729	0.0577915	0.0355628	0.351185
SA-EUR GWAS	ENSG00000115828	Q16769	QPCT	Wald ratio	1	-0.188745	0.115358	0.101804	0.434443		NA	NA	NA		NA	NA	NA	NA
SA-EUR GWAS	ENSG00000164530	Q6UXB8	PI16	Inverse variance weighted (fixed effects)	2	-0.0501916	0.0307579	0.102716	0.435791		1.84027	1	0.17492		0.4566	NA	NA	NA
SA-EUR GWAS	ENSG00000161904	Q8NC56	LEMD2	Wald ratio	1	-0.402641	0.24711	0.103229	0.436543		NA	NA	NA		NA	NA	NA	NA
SA-EUR GWAS	ENSG00000070610	Q9HCG7	GBA2	Inverse variance weighted (fixed effects)	3	-0.181318	0.11143	0.103696	0.437222		0.871199	2	0.646877		0	-0.0168284	0.0242811	0.614172
SA-EUR GWAS	ENSG00000174705	A1X283	SH3PXD2B	Wald ratio	1	-0.239779	0.147539	0.104121	0.437837		NA	NA	NA		NA	NA	NA	NA
SA-EUR GWAS	ENSG00000104980	O43615	TIMM44	Wald ratio	1	0.424279	0.261331	0.104475	0.438348		NA	NA	NA		NA	NA	NA	NA
SA-EUR GWAS	ENSG00000141504	Q96F10	SAT2	Inverse variance weighted (fixed effects)	2	-0.051714	0.0318903	0.104885	0.438935		0.505743	1	0.476987		0	NA	NA	NA
SA-EUR GWAS	ENSG00000183605	Q6P4A7	SFXN4	Inverse variance weighted (fixed effects)	3	0.157734	0.0975689	0.105956	0.440456		2.17615	2	0.336864		0.080946	-0.0386925	0.0264618	0.381869
SA-EUR GWAS	ENSG00000075975	Q9H000	MKRN2	Wald ratio	1	0.43648	0.270311	0.106369	0.441037		NA	NA	NA		NA	NA	NA	NA
SA-EUR GWAS	ENSG00000070540	Q5MNZ9	WIPI1	Inverse variance weighted (fixed effects)	2	0.149354	0.0925365	0.106527	0.441259		0.000501291	1	0.982137		0	NA	NA	NA
SA-EUR GWAS	ENSG00000187239	Q96RU3	FNBP1	Wald ratio	1	-0.505161	0.314928	0.108703	0.444266		NA	NA	NA		NA	NA	NA	NA
SA-EUR GWAS	ENSG00000107021	Q9NVG8	TBC1D13	Wald ratio	1	-0.410146	0.255845	0.108911	0.44455		NA	NA	NA		NA	NA	NA	NA
SA-EUR GWAS	ENSG00000128595	O43852	CALU	Wald ratio	1	-0.336683	0.21021	0.109233	0.444986		NA	NA	NA		NA	NA	NA	NA
SA-EUR GWAS	ENSG00000175536	A6NK58	LIPT2	Wald ratio	1	-0.197369	0.125894	0.116942	0.455437		NA	NA	NA		NA	NA	NA	NA
SA-EUR GWAS	ENSG00000105607	Q92947	GCDH	Wald ratio	1	0.13403	0.0859107	0.118735	0.457737		NA	NA	NA		NA	NA	NA	NA
SA-EUR GWAS	ENSG00000166401	P50452	SERPINB8	Wald ratio	1	0.213658	0.137547	0.12034	0.459757		NA	NA	NA		NA	NA	NA	NA
SA-EUR GWAS	ENSG00000159231	O75828	CBR3	Inverse variance weighted (fixed effects)	5	-0.0622216	0.0401697	0.12139	0.461059		1.68349	4	0.793714		0	0.00455576	0.0141752	0.769006
SA-EUR GWAS	ENSG00000156239	Q9Y5N5	N6AMT1	Inverse variance weighted (fixed effects)	3	-0.072798	0.0471116	0.122292	0.462165		4.09661	2	0.128953		0.511791	-0.0205579	0.0344023	0.657096
SA-EUR GWAS	ENSG00000115902	P43007	SLC1A4	Wald ratio	1	-0.210269	0.136155	0.122509	0.462429		NA	NA	NA		NA	NA	NA	NA
SA-EUR GWAS	ENSG00000106853	Q14914	PTGR1	Inverse variance weighted (fixed effects)	6	-0.0566371	0.0366817	0.122585	0.462522		3.88025	5	0.566782		0	-0.00355933	0.0183112	0.855351
SA-EUR GWAS	ENSG00000164976	Q6NSJ0	KIAA1161	Inverse variance weighted (fixed effects)	2	-0.0816671	0.0529116	0.122719	0.462685		2.78307	1	0.0952656		0.640684	NA	NA	NA
SA-EUR GWAS	ENSG00000166888	P42226	STAT6	Wald ratio	1	-0.319386	0.207383	0.123541	0.463679		NA	NA	NA		NA	NA	NA	NA
SA-EUR GWAS	ENSG00000119431	Q9BSH5	HDHD3	Wald ratio	1	0.160946	0.104607	0.123906	0.464117		NA	NA	NA		NA	NA	NA	NA
SA-EUR GWAS	ENSG00000120306	Q9H1C7	CYSTM1	Wald ratio	1	0.161335	0.104944	0.124207	0.464478		NA	NA	NA		NA	NA	NA	NA
SA-EUR GWAS	ENSG00000129515	Q9UNH7	SNX6	Wald ratio	1	0.632684	0.41233	0.124928	0.465336		NA	NA	NA		NA	NA	NA	NA
SA-EUR GWAS	ENSG00000150540	P50135	HNMT	Wald ratio	1	0.0971784	0.0634271	0.125491	0.466001		NA	NA	NA		NA	NA	NA	NA
SA-EUR GWAS	ENSG00000242612	Q9NUI1	DECR2	Wald ratio	1	0.204224	0.133511	0.126106	0.466723		NA	NA	NA		NA	NA	NA	NA
SA-EUR GWAS	ENSG00000154027	Q9Y6K8	AK5	Inverse variance weighted (fixed effects)	2	0.266155	0.174069	0.126259	0.466902		1.11135	1	0.291789		0.100193	NA	NA	NA
SA-EUR GWAS	ENSG00000136270	Q969Z0	TBRG4	Inverse variance weighted (fixed effects)	3	0.106963	0.0702983	0.128119	0.469054		0.974078	2	0.614443		0	0.01523	0.0154726	0.505032
SA-EUR GWAS	ENSG00000215845	Q8NFU3	TSTD1	Inverse variance weighted (fixed effects)	3	-0.150175	0.098914	0.128955	0.470007		0.341571	2	0.843002		0	-0.00902578	0.0261238	0.788221
SA-EUR GWAS	ENSG00000084073	O75844	ZMPSTE24	Wald ratio	1	0.353737	0.233436	0.129684	0.470831		NA	NA	NA		NA	NA	NA	NA
SA-EUR GWAS	ENSG00000145439	Q8N4T8	CBR4	Wald ratio	1	-0.224198	0.148196	0.130318	0.471543		NA	NA	NA		NA	NA	NA	NA
SA-EUR GWAS	ENSG00000047932	Q9HD26	GOPC	Inverse variance weighted (fixed effects)	3	-0.212501	0.140814	0.131276	0.47261		1.43298	2	0.488464		0	-0.00998975	0.0354672	0.825217
SA-EUR GWAS	ENSG00000162688	P35573	AGL	Inverse variance weighted (fixed effects)	3	0.104698	0.0693808	0.131289	0.472624		2.5616	2	0.277815		0.219238	-0.0105136	0.0177939	0.660256
SA-EUR GWAS	ENSG00000165060	Q16595	FXN	Inverse variance weighted (fixed effects)	2	-0.229211	0.152254	0.132208	0.473637		0.152685	1	0.695983		0	NA	NA	NA
SA-EUR GWAS	ENSG00000114021	Q9NQR4	NIT2	Inverse variance weighted (fixed effects)	3	-0.0599055	0.0398851	0.13311	0.474621		0.1741	2	0.916631		0	0.0033879	0.02094	0.897886
SA-EUR GWAS	ENSG00000176422	Q8WW59	SPRYD4	Wald ratio	1	0.295061	0.196702	0.133605	0.475158		NA	NA	NA		NA	NA	NA	NA
SA-EUR GWAS	ENSG00000162836	Q9NPH0	ACP6	Wald ratio	1	-0.0481858	0.0323257	0.136057	0.478676		NA	NA	NA		NA	NA	NA	NA
SA-EUR GWAS	ENSG00000153904	O94760	DDAH1	Wald ratio	1	0.593038	0.399355	0.137546	0.480778		NA	NA	NA		NA	NA	NA	NA
SA-EUR GWAS	ENSG00000176393	Q9H4A4	RNPEP	Inverse variance weighted (fixed effects)	2	-0.201127	0.136083	0.139417	0.483378		0.0692444	1	0.79244		0	NA	NA	NA
SA-EUR GWAS	ENSG00000125877	Q9BY32	ITPA	Inverse variance weighted (fixed effects)	4	-0.0267125	0.0182883	0.144115	0.489726		0.934168	3	0.817175		0	0.006548	0.0112072	0.618164
SA-EUR GWAS	ENSG00000136319	Q8N0Z6	TTC5	Wald ratio	1	0.270464	0.18534	0.144486	0.490217		NA	NA	NA		NA	NA	NA	NA
SA-EUR GWAS	ENSG00000118777	Q9UNQ0	ABCG2	Wald ratio	1	-0.125903	0.0865225	0.145627	0.491717		NA	NA	NA		NA	NA	NA	NA
SA-EUR GWAS	ENSG00000116353	Q9BV79	MECR	Wald ratio	1	-0.326209	0.224307	0.145864	0.492026		NA	NA	NA		NA	NA	NA	NA
SA-EUR GWAS	ENSG00000168765	Q03013	GSTM4	Inverse variance weighted (fixed effects)	2	-0.0603182	0.0418621	0.149619	0.496851		0.537711	1	0.463383		0	NA	NA	NA
SA-EUR GWAS	ENSG00000074695	P49257	LMAN1	Wald ratio	1	-0.528683	0.368066	0.150894	0.498455		NA	NA	NA		NA	NA	NA	NA
SA-EUR GWAS	ENSG00000132330	Q96I15	SCLY	Inverse variance weighted (fixed effects)	3	0.0812079	0.056963	0.153976	0.502265		0.773709	2	0.67919		0	0.0318754	0.0372561	0.54945
SA-EUR GWAS	ENSG00000148290	Q15526	SURF1	Inverse variance weighted (fixed effects)	4	-0.0677241	0.0475151	0.154065	0.502373		0.718906	3	0.868748		0	0.0285082	0.0787131	0.751908
SA-EUR GWAS	ENSG00000079691	Q5VZK9	LRRC16A	Wald ratio	1	-0.474887	0.334502	0.1557	0.504354		NA	NA	NA		NA	NA	NA	NA
SA-EUR GWAS	ENSG00000133731	P29218	IMPA1	Wald ratio	1	0.306944	0.217568	0.158306	0.507457		NA	NA	NA		NA	NA	NA	NA
SA-EUR GWAS	ENSG00000143369	Q16610	ECM1	Wald ratio	1	0.231484	0.164835	0.160219	0.509696		NA	NA	NA		NA	NA	NA	NA
SA-EUR GWAS	ENSG00000107959	Q5JRX3	PITRM1	Inverse variance weighted (fixed effects)	4	-0.0248017	0.0176967	0.161069	0.510678		0.910806	3	0.822819		0	0.0172555	0.0378173	0.692943
SA-EUR GWAS	ENSG00000173267	O76070	SNCG	Inverse variance weighted (fixed effects)	2	-0.176613	0.126289	0.161969	0.511713		1.52502	1	0.216861		0.344272	NA	NA	NA
SA-EUR GWAS	ENSG00000105251	Q96IW2	SHD	Wald ratio	1	0.186071	0.133399	0.163062	0.512959		NA	NA	NA		NA	NA	NA	NA
SA-EUR GWAS	ENSG00000100360	Q9BW83	IFT27	Inverse variance weighted (fixed effects)	2	0.262647	0.188477	0.163461	0.513411		0.0841343	1	0.771771		0	NA	NA	NA
SA-EUR GWAS	ENSG00000197860	Q96EQ0	SGTB	Wald ratio	1	-0.301937	0.21676	0.163634	0.513607		NA	NA	NA		NA	NA	NA	NA
SA-EUR GWAS	ENSG00000156253	P57060	RWDD2B	Wald ratio	1	-0.0840575	0.0603448	0.163634	0.513607		NA	NA	NA		NA	NA	NA	NA
SA-EUR GWAS	ENSG00000160360	Q86YR5	GPSM1	Wald ratio	1	-0.33874	0.244001	0.165054	0.515202		NA	NA	NA		NA	NA	NA	NA
SA-EUR GWAS	ENSG00000138744	Q02083	NAAA	Inverse variance weighted (fixed effects)	2	-0.0724653	0.0523254	0.166084	0.516349		0.369701	1	0.543168		0	NA	NA	NA
SA-EUR GWAS	ENSG00000122574	A6NGB9	WIPF3	Wald ratio	1	0.185954	0.134584	0.167066	0.517434		NA	NA	NA		NA	NA	NA	NA
SA-EUR GWAS	ENSG00000106460	Q9NUM4	TMEM106B	Inverse variance weighted (fixed effects)	4	-0.0347305	0.0251677	0.167598	0.518018		0.630474	3	0.889422		0	0.0241116	0.033909	0.550786
SA-EUR GWAS	ENSG00000112763	Q7KYR7	BTN2A1	Inverse variance weighted (multiplicative random effects)	3	0.141103	0.102367	0.168078	0.518542		15.286	2	0.000479386		0.869161	-0.0303888	0.257992	0.925357
SA-EUR GWAS	ENSG00000163743	Q96PM5	RCHY1	Wald ratio	1	0.259783	0.189681	0.170819	0.521503		NA	NA	NA		NA	NA	NA	NA
SA-EUR GWAS	ENSG00000168958	Q9GZY8	MFF	Wald ratio	1	0.332158	0.242638	0.171017	0.521715		NA	NA	NA		NA	NA	NA	NA
SA-EUR GWAS	ENSG00000185418	A2RTX5	TARSL2	Inverse variance weighted (fixed effects)	2	-0.210004	0.153966	0.172579	0.523373		0.0856474	1	0.769785		0	NA	NA	NA
SA-EUR GWAS	ENSG00000114115	P09455	RBP1	Wald ratio	1	0.189534	0.139148	0.173164	0.523989		NA	NA	NA		NA	NA	NA	NA
SA-EUR GWAS	ENSG00000079257	Q9BS40	LXN	Wald ratio	1	-0.0830004	0.0610647	0.174077	0.524944		NA	NA	NA		NA	NA	NA	NA
SA-EUR GWAS	ENSG00000152291	O43493	TGOLN2	Wald ratio	1	-0.243522	0.179421	0.174699	0.525591		NA	NA	NA		NA	NA	NA	NA
SA-EUR GWAS	ENSG00000107902	Q9H008	LHPP	Inverse variance weighted (fixed effects)	3	0.131322	0.0968986	0.175336	0.526251		0.302146	2	0.859785		0	0.114146	0.430948	0.835162
SA-EUR GWAS	ENSG00000102967	Q02127	DHODH	Inverse variance weighted (fixed effects)	2	-0.107211	0.0792345	0.17603	0.526966		0.551995	1	0.457504		0	NA	NA	NA
SA-EUR GWAS	ENSG00000125246	Q8N0X4	CLYBL	Inverse variance weighted (fixed effects)	3	0.0302339	0.0224162	0.177417	0.528385		1.81692	2	0.403145		0	0.0175505	0.0181603	0.510871
SA-EUR GWAS	ENSG00000168827	Q96RP9	GFM1	Wald ratio	1	0.299772	0.222432	0.177754	0.528728		NA	NA	NA		NA	NA	NA	NA
SA-EUR GWAS	ENSG00000170632	Q8N2F6	ARMC10	Inverse variance weighted (fixed effects)	2	-0.190529	0.141955	0.179539	0.530527		0.382122	1	0.536469		0	NA	NA	NA
SA-EUR GWAS	ENSG00000141556	Q9BTW9	TBCD	Inverse variance weighted (fixed effects)	4	-0.100204	0.0753026	0.183295	0.534237		0.852999	3	0.836753		0	-0.0189955	0.0242892	0.516069
SA-EUR GWAS	ENSG00000167508	P53602	MVD	Inverse variance weighted (fixed effects)	2	-0.149393	0.112313	0.18347	0.534408		3.06194	1	0.080146		0.67341	NA	NA	NA
SA-EUR GWAS	ENSG00000163586	P07148	FABP1	Wald ratio	1	-0.0377934	0.0284663	0.184292	0.535205		NA	NA	NA		NA	NA	NA	NA
SA-EUR GWAS	ENSG00000132906	P55211	CASP9	Wald ratio	1	0.147725	0.111326	0.184523	0.535428		NA	NA	NA		NA	NA	NA	NA
SA-EUR GWAS	ENSG00000178802	P34949	MPI	Inverse variance weighted (fixed effects)	2	-0.141875	0.107067	0.185138	0.536021		0.310639	1	0.577288		0	NA	NA	NA
SA-EUR GWAS	ENSG00000188313	O15162	PLSCR1	Wald ratio	1	0.146143	0.110919	0.187648	0.538413		NA	NA	NA		NA	NA	NA	NA
SA-EUR GWAS	ENSG00000114491	P11172	UMPS	Inverse variance weighted (fixed effects)	3	0.12163	0.0924288	0.188195	0.538929		1.22561	2	0.54183		0	0.0167903	0.0160731	0.486108
SA-EUR GWAS	ENSG00000143416	Q13228	SELENBP1	Wald ratio	1	-0.139071	0.107032	0.193828	0.544123		NA	NA	NA		NA	NA	NA	NA
SA-EUR GWAS	ENSG00000125166	P00505	GOT2	Wald ratio	1	-0.137614	0.106199	0.195038	0.545212		NA	NA	NA		NA	NA	NA	NA
SA-EUR GWAS	ENSG00000106066	Q9H3G5	CPVL	Inverse variance weighted (fixed effects)	3	0.0391914	0.0303589	0.196726	0.546716		0.591524	2	0.743964		0	0.0464406	0.066876	0.613586
SA-EUR GWAS	ENSG00000147813	Q6XQN6	NAPRT1	Inverse variance weighted (fixed effects)	3	0.0328102	0.0255127	0.198431	0.548218		0.349403	2	0.839708		0	-0.00905048	0.015353	0.660899
SA-EUR GWAS	ENSG00000214078	Q99829	CPNE1	Wald ratio	1	-0.0446193	0.0348711	0.200704	0.550192		NA	NA	NA		NA	NA	NA	NA
SA-EUR GWAS	ENSG00000161267	Q02338	BDH1	Wald ratio	1	-0.207886	0.162967	0.202086	0.551378		NA	NA	NA		NA	NA	NA	NA
SA-EUR GWAS	ENSG00000144834	Q9UI15	TAGLN3	Wald ratio	1	0.288931	0.227012	0.203105	0.552245		NA	NA	NA		NA	NA	NA	NA
SA-EUR GWAS	ENSG00000129158	Q9UGK8	SERGEF	Inverse variance weighted (fixed effects)	2	0.123887	0.0983271	0.207688	0.556071		0.760906	1	0.383045		0	NA	NA	NA
SA-EUR GWAS	ENSG00000196565	P69892	HBG2	Wald ratio	1	0.0231034	0.0183824	0.208816	0.556996		NA	NA	NA		NA	NA	NA	NA
SA-EUR GWAS	ENSG00000006282	Q8TB22	SPATA20	Inverse variance weighted (fixed effects)	3	0.0373056	0.0296973	0.209044	0.557182		3.85897	2	0.145223		0.481727	-0.059962	0.0320448	0.312454
SA-EUR GWAS	ENSG00000139131	Q9Y2Z4	YARS2	Wald ratio	1	-0.277902	0.22135	0.209302	0.557392		NA	NA	NA		NA	NA	NA	NA
SA-EUR GWAS	ENSG00000183208	Q6ZNW5	GDPGP1	Inverse variance weighted (fixed effects)	2	-0.0542097	0.0432292	0.209839	0.557828		0.12796	1	0.720557		0	NA	NA	NA
SA-EUR GWAS	ENSG00000143164	Q58WW2	DCAF6	Wald ratio	1	-0.313412	0.251152	0.212068	0.559622		NA	NA	NA		NA	NA	NA	NA
SA-EUR GWAS	ENSG00000172375	O14523	C2CD2L	Wald ratio	1	0.407524	0.328032	0.214114	0.561245		NA	NA	NA		NA	NA	NA	NA
SA-EUR GWAS	ENSG00000013375	O95394	PGM3	Wald ratio	1	0.197388	0.159091	0.214708	0.561712		NA	NA	NA		NA	NA	NA	NA
SA-EUR GWAS	ENSG00000085662	P15121	AKR1B1	Wald ratio	1	0.51131	0.415815	0.218825	0.564901		NA	NA	NA		NA	NA	NA	NA
SA-EUR GWAS	ENSG00000097021	O00154	ACOT7	Wald ratio	1	0.306323	0.249178	0.218947	0.564995		NA	NA	NA		NA	NA	NA	NA
SA-EUR GWAS	ENSG00000140598	Q7Z2Z2	EFTUD1	Wald ratio	1	-0.403595	0.328313	0.218959	0.565004		NA	NA	NA		NA	NA	NA	NA
SA-EUR GWAS	ENSG00000122085	Q7Z6M4	MTERFD2	Wald ratio	1	-0.141657	0.11588	0.221538	0.566957		NA	NA	NA		NA	NA	NA	NA
SA-EUR GWAS	ENSG00000124523	Q9NXA8	SIRT5	Inverse variance weighted (fixed effects)	2	0.159897	0.132065	0.225994	0.570258		0.151451	1	0.697152		0	NA	NA	NA
SA-EUR GWAS	ENSG00000132744	Q96HD9	ACY3	Wald ratio	1	-0.0613525	0.050686	0.226109	0.570342		NA	NA	NA		NA	NA	NA	NA
SA-EUR GWAS	ENSG00000111801	O00478	BTN3A3	Wald ratio	1	-0.186716	0.154273	0.226166	0.570383		NA	NA	NA		NA	NA	NA	NA
SA-EUR GWAS	ENSG00000184584	Q86WV6	TMEM173	Wald ratio	1	-0.100386	0.0830062	0.226516	0.570638		NA	NA	NA		NA	NA	NA	NA
SA-EUR GWAS	ENSG00000116852	O75037	KIF21B	Inverse variance weighted (fixed effects)	2	-0.122599	0.101406	0.226668	0.570749		0.201862	1	0.653222		0	NA	NA	NA
SA-EUR GWAS	ENSG00000137274	Q86WA6	BPHL	Wald ratio	1	0.0626379	0.0518135	0.226697	0.57077		NA	NA	NA		NA	NA	NA	NA
SA-EUR GWAS	ENSG00000080819	P36551	CPOX	Wald ratio	1	-0.0978657	0.0809899	0.226905	0.570921		NA	NA	NA		NA	NA	NA	NA
SA-EUR GWAS	ENSG00000137513	Q96I59	NARS2	Wald ratio	1	0.245465	0.203153	0.22694	0.570947		NA	NA	NA		NA	NA	NA	NA
SA-EUR GWAS	ENSG00000169299	Q96G03	PGM2	Inverse variance weighted (fixed effects)	3	0.0921541	0.0764231	0.227878	0.571626		0.858032	2	0.65115		0	-0.0190007	0.0206342	0.526222
SA-EUR GWAS	ENSG00000181915	Q96SZ5	ADO	Inverse variance weighted (fixed effects)	2	-0.161064	0.134152	0.229901	0.573076		0.93765	1	0.332883		0	NA	NA	NA
SA-EUR GWAS	ENSG00000197226	Q66K14	TBC1D9B	Inverse variance weighted (fixed effects)	3	-0.153711	0.128092	0.230138	0.573245		4.82422	2	0.0896258		0.585426	-0.075391	0.0365065	0.287084
SA-EUR GWAS	ENSG00000172803	Q86XE0	SNX32	Wald ratio	1	0.0990875	0.0827586	0.231187	0.573989		NA	NA	NA		NA	NA	NA	NA
SA-EUR GWAS	ENSG00000049860	P07686	HEXB	Wald ratio	1	0.231196	0.194464	0.234483	0.576296		NA	NA	NA		NA	NA	NA	NA
SA-EUR GWAS	ENSG00000187688	Q9Y5S1	TRPV2	Inverse variance weighted (fixed effects)	3	-0.0332963	0.0281997	0.23771	0.57851		0.834321	2	0.658915		0	-0.0171113	0.0187604	0.529245
SA-EUR GWAS	ENSG00000005421	P27169	PON1	Inverse variance weighted (fixed effects)	2	0.0372668	0.0315764	0.237916	0.57865		0.0559538	1	0.813009		0	NA	NA	NA
SA-EUR GWAS	ENSG00000133805	Q01432	AMPD3	Wald ratio	1	0.130408	0.110522	0.238026	0.578725		NA	NA	NA		NA	NA	NA	NA
SA-EUR GWAS	ENSG00000135069	Q9Y617	PSAT1	Inverse variance weighted (fixed effects)	2	-0.119388	0.101381	0.238949	0.579349		1.47872	1	0.223974		0.323741	NA	NA	NA
SA-EUR GWAS	ENSG00000197713	Q96AT9	RPE	Wald ratio	1	-0.199766	0.170455	0.241212	0.580864		NA	NA	NA		NA	NA	NA	NA
SA-EUR GWAS	ENSG00000215251	Q7L8L6	FASTKD5	Wald ratio	1	0.108958	0.0930113	0.241419	0.581002		NA	NA	NA		NA	NA	NA	NA
SA-EUR GWAS	ENSG00000156136	P27707	DCK	Wald ratio	1	0.182507	0.155923	0.2418	0.581255		NA	NA	NA		NA	NA	NA	NA
SA-EUR GWAS	ENSG00000167720	Q9GZT4	SRR	Inverse variance weighted (fixed effects)	2	0.0699558	0.0598682	0.242606	0.581788		0.398371	1	0.527932		0	NA	NA	NA
SA-EUR GWAS	ENSG00000180902	Q8N465	D2HGDH	Wald ratio	1	-0.0556596	0.0476391	0.242662	0.581825		NA	NA	NA		NA	NA	NA	NA
SA-EUR GWAS	ENSG00000172346	Q9Y534	CSDC2	Wald ratio	1	0.0804234	0.0689278	0.2433	0.582245		NA	NA	NA		NA	NA	NA	NA
SA-EUR GWAS	ENSG00000120265	P22061	PCMT1	Inverse variance weighted (fixed effects)	2	0.172415	0.147962	0.243912	0.582646		2.12842	1	0.14459		0.530168	NA	NA	NA
SA-EUR GWAS	ENSG00000162384	Q9NWV4	C1orf123	Wald ratio	1	0.165555	0.142128	0.244088	0.582761		NA	NA	NA		NA	NA	NA	NA
SA-EUR GWAS	ENSG00000148384	Q9NRR6	INPP5E	Wald ratio	1	0.180025	0.15469	0.244513	0.583038		NA	NA	NA		NA	NA	NA	NA
SA-EUR GWAS	ENSG00000130787	O75146	HIP1R	Wald ratio	1	-0.348603	0.299712	0.244777	0.583211		NA	NA	NA		NA	NA	NA	NA
SA-EUR GWAS	ENSG00000169567	P49773	HINT1	Wald ratio	1	0.237752	0.205156	0.246504	0.58433		NA	NA	NA		NA	NA	NA	NA
SA-EUR GWAS	ENSG00000116791	Q08257	CRYZ	Inverse variance weighted (fixed effects)	4	-0.034614	0.0299127	0.247205	0.58478		0.965682	3	0.809555		0	-0.00697028	0.0285066	0.82963
SA-EUR GWAS	ENSG00000116981	Q9BXI3	NT5C1A	Wald ratio	1	0.137412	0.119437	0.249937	0.58652		NA	NA	NA		NA	NA	NA	NA
SA-EUR GWAS	ENSG00000113734	Q12981	BNIP1	Inverse variance weighted (fixed effects)	2	-0.151915	0.132638	0.252069	0.587858		0.0753469	1	0.783705		0	NA	NA	NA
SA-EUR GWAS	ENSG00000103811	P09668	CTSH	Wald ratio	1	-0.0514048	0.044904	0.252304	0.588005		NA	NA	NA		NA	NA	NA	NA
SA-EUR GWAS	ENSG00000128829	Q9P2K8	EIF2AK4	Wald ratio	1	0.247063	0.215953	0.2526	0.588189		NA	NA	NA		NA	NA	NA	NA
SA-EUR GWAS	ENSG00000198053	P78324	SIRPA	Inverse variance weighted (fixed effects)	2	-0.0491907	0.0430896	0.253624	0.588824		0.0330217	1	0.855804		0	NA	NA	NA
SA-EUR GWAS	ENSG00000140374	P13804	ETFA	Wald ratio	1	-0.228278	0.20016	0.254087	0.58911		NA	NA	NA		NA	NA	NA	NA
SA-EUR GWAS	ENSG00000137824	Q96TC7	RMDN3	Inverse variance weighted (fixed effects)	3	0.145283	0.127879	0.255917	0.590232		0.567999	2	0.752767		0	0.0148148	0.0222291	0.625758
SA-EUR GWAS	ENSG00000258429	Q9HBH1	PDF	Inverse variance weighted (fixed effects)	2	0.151692	0.133712	0.256599	0.590648		0.180633	1	0.67083		0	NA	NA	NA
SA-EUR GWAS	ENSG00000119640	P07311	ACYP1	Wald ratio	1	-0.136738	0.121051	0.258646	0.591885		NA	NA	NA		NA	NA	NA	NA
SA-EUR GWAS	ENSG00000180011	Q8N4Q0	ZADH2	Wald ratio	1	-0.175813	0.155642	0.258646	0.591885		NA	NA	NA		NA	NA	NA	NA
SA-EUR GWAS	ENSG00000133433	P0CG30	GSTT2B	Inverse variance weighted (fixed effects)	5	-0.010516	0.0093235	0.259362	0.592313		1.58628	4	0.811255		0	0.011146	0.0165578	0.549063
SA-EUR GWAS	ENSG00000158716	Q9BVJ7	DUSP23	Inverse variance weighted (fixed effects)	2	-0.049925	0.0443086	0.259845	0.592602		0.970468	1	0.324564		0	NA	NA	NA
SA-EUR GWAS	ENSG00000168434	P83436	COG7	Wald ratio	1	0.352157	0.314242	0.262435	0.594136		NA	NA	NA		NA	NA	NA	NA
SA-EUR GWAS	ENSG00000108592	Q8IY81	FTSJ3	Wald ratio	1	-0.210431	0.188152	0.263391	0.594696		NA	NA	NA		NA	NA	NA	NA
SA-EUR GWAS	ENSG00000196502	P50225	SULT1A1	Wald ratio	1	0.0434303	0.0388423	0.263517	0.59477		NA	NA	NA		NA	NA	NA	NA
SA-EUR GWAS	ENSG00000130479	Q66K74	MAP1S	Inverse variance weighted (fixed effects)	2	0.15203	0.136289	0.264638	0.595423		1.95299	1	0.162265		0.487965	NA	NA	NA
SA-EUR GWAS	ENSG00000072756	Q96Q11	TRNT1	Wald ratio	1	0.291317	0.263549	0.269002	0.597926		NA	NA	NA		NA	NA	NA	NA
SA-EUR GWAS	ENSG00000088205	Q9NVP1	DDX18	Inverse variance weighted (fixed effects)	2	-0.191455	0.173331	0.26935	0.598123		0.34942	1	0.554441		0	NA	NA	NA
SA-EUR GWAS	ENSG00000075234	Q5R3I4	TTC38	Inverse variance weighted (fixed effects)	2	0.0503788	0.046093	0.274402	0.600941		0.0303809	1	0.861629		0	NA	NA	NA
SA-EUR GWAS	ENSG00000176623	Q96DB5	RMDN1	Wald ratio	1	0.104067	0.0954428	0.275556	0.601575		NA	NA	NA		NA	NA	NA	NA
SA-EUR GWAS	ENSG00000163453	Q16270	IGFBP7	Wald ratio	1	-0.119117	0.109278	0.275697	0.601651		NA	NA	NA		NA	NA	NA	NA
SA-EUR GWAS	ENSG00000117691	Q9UMX5	NENF	Wald ratio	1	-0.227256	0.208507	0.275749	0.60168		NA	NA	NA		NA	NA	NA	NA
SA-EUR GWAS	ENSG00000176974	P34896	SHMT1	Inverse variance weighted (fixed effects)	2	0.0555476	0.0510321	0.276381	0.602024		7.254e-05	1	0.993204		0	NA	NA	NA
SA-EUR GWAS	ENSG00000167468	P36969	GPX4	Inverse variance weighted (fixed effects)	3	-0.181508	0.166766	0.276421	0.602046		1.70001	2	0.427412		0	-0.0180105	0.0197929	0.529993
SA-EUR GWAS	ENSG00000198848	P23141	CES1	Wald ratio	1	0.0544	0.0500864	0.277424	0.60259		NA	NA	NA		NA	NA	NA	NA
SA-EUR GWAS	ENSG00000081014	Q9UPM8	AP4E1	Wald ratio	1	-0.241975	0.222891	0.277646	0.60271		NA	NA	NA		NA	NA	NA	NA
SA-EUR GWAS	ENSG00000105650	Q08493	PDE4C	Wald ratio	1	-0.104501	0.0970149	0.281407	0.604723		NA	NA	NA		NA	NA	NA	NA
SA-EUR GWAS	ENSG00000114354	Q92734	TFG	Wald ratio	1	0.362717	0.336897	0.28164	0.604846		NA	NA	NA		NA	NA	NA	NA
SA-EUR GWAS	ENSG00000088280	Q8TDY4	ASAP3	Wald ratio	1	-0.202177	0.18791	0.281961	0.605016		NA	NA	NA		NA	NA	NA	NA
SA-EUR GWAS	ENSG00000111907	Q16890	TPD52L1	Inverse variance weighted (fixed effects)	2	-0.0867008	0.080935	0.284062	0.606119		0.86833	1	0.351418		0	NA	NA	NA
SA-EUR GWAS	ENSG00000132541	P52758	HRSP12	Wald ratio	1	0.138958	0.129836	0.284506	0.606351		NA	NA	NA		NA	NA	NA	NA
SA-EUR GWAS	ENSG00000143321	P51858	HDGF	Wald ratio	1	0.185377	0.173576	0.285526	0.606881		NA	NA	NA		NA	NA	NA	NA
SA-EUR GWAS	ENSG00000157881	Q9NVE7	PANK4	Wald ratio	1	-0.353446	0.33121	0.285911	0.60708		NA	NA	NA		NA	NA	NA	NA
SA-EUR GWAS	ENSG00000171298	P10253	GAA	Inverse variance weighted (fixed effects)	2	-0.0932578	0.0880779	0.289686	0.609013		0.0610789	1	0.804799		0	NA	NA	NA
SA-EUR GWAS	ENSG00000092621	O43175	PHGDH	Wald ratio	1	0.199014	0.18835	0.290684	0.609518		NA	NA	NA		NA	NA	NA	NA
SA-EUR GWAS	ENSG00000095713	Q9NQ79	CRTAC1	Wald ratio	1	0.230903	0.220264	0.2945	0.611423		NA	NA	NA		NA	NA	NA	NA
SA-EUR GWAS	ENSG00000136279	Q9UJU6	DBNL	Inverse variance weighted (fixed effects)	2	0.163192	0.155799	0.29489	0.611616		0.061962	1	0.803421		0	NA	NA	NA
SA-EUR GWAS	ENSG00000196365	P36776	LONP1	Inverse variance weighted (fixed effects)	3	-0.148207	0.142356	0.297828	0.613054		1.53317	2	0.464598		0	-0.0347677	0.0714246	0.711604
SA-EUR GWAS	ENSG00000102763	A3KMH1	VWA8	Inverse variance weighted (fixed effects)	2	0.0444779	0.0429936	0.300891	0.614531		0.0215501	1	0.88329		0	NA	NA	NA
SA-EUR GWAS	ENSG00000107651	Q9Y6Y8	SEC23IP	Inverse variance weighted (fixed effects)	2	-0.136554	0.132328	0.3021	0.615108		0.274174	1	0.600545		0	NA	NA	NA
SA-EUR GWAS	ENSG00000107669	O95260	ATE1	Inverse variance weighted (fixed effects)	4	0.12235	0.118687	0.302604	0.615348		1.45423	3	0.692874		0	-0.0176073	0.0150605	0.362845
SA-EUR GWAS	ENSG00000196865	Q8NBF2	NHLRC2	Wald ratio	1	0.340671	0.331372	0.30392	0.61597		NA	NA	NA		NA	NA	NA	NA
SA-EUR GWAS	ENSG00000129003	Q709C8	VPS13C	Inverse variance weighted (fixed effects)	2	0.252176	0.246212	0.30573	0.616819		0.218373	1	0.640283		0	NA	NA	NA
SA-EUR GWAS	ENSG00000162174	Q7L266	ASRGL1	Inverse variance weighted (fixed effects)	5	0.0514173	0.0503881	0.307527	0.617654		5.07475	4	0.279713		0.211784	0.00522614	0.0314496	0.878587
SA-EUR GWAS	ENSG00000116299	Q6UXG2	KIAA1324	Wald ratio	1	0.270435	0.266809	0.310779	0.619146		NA	NA	NA		NA	NA	NA	NA
SA-EUR GWAS	ENSG00000198931	P07741	APRT	Wald ratio	1	-0.200333	0.197715	0.310945	0.619222		NA	NA	NA		NA	NA	NA	NA
SA-EUR GWAS	ENSG00000095261	Q16401	PSMD5	Wald ratio	1	-0.279503	0.276712	0.312454	0.619906		NA	NA	NA		NA	NA	NA	NA
SA-EUR GWAS	ENSG00000130653	Q6ZV29	PNPLA7	Wald ratio	1	0.145011	0.143567	0.312466	0.619911		NA	NA	NA		NA	NA	NA	NA
SA-EUR GWAS	ENSG00000137563	Q92820	GGH	Wald ratio	1	0.165962	0.164434	0.312834	0.620077		NA	NA	NA		NA	NA	NA	NA
SA-EUR GWAS	ENSG00000159445	Q5T1C6	THEM4	Wald ratio	1	0.0649879	0.0643985	0.312902	0.620108		NA	NA	NA		NA	NA	NA	NA
SA-EUR GWAS	ENSG00000205356	Q7Z6L1	TECPR1	Wald ratio	1	-0.19321	0.191583	0.313219	0.62025		NA	NA	NA		NA	NA	NA	NA
SA-EUR GWAS	ENSG00000163406	Q16348	SLC15A2	Inverse variance weighted (fixed effects)	2	-0.0731369	0.0725718	0.313557	0.620402		0.0292708	1	0.864155		0	NA	NA	NA
SA-EUR GWAS	ENSG00000157184	P23786	CPT2	Inverse variance weighted (fixed effects)	2	-0.0512939	0.0509873	0.314409	0.620784		1.37168	1	0.241524		0.270964	NA	NA	NA
SA-EUR GWAS	ENSG00000163818	Q9NQ48	LZTFL1	Wald ratio	1	-0.200903	0.199845	0.314755	0.620939		NA	NA	NA		NA	NA	NA	NA
SA-EUR GWAS	ENSG00000011376	Q15031	LARS2	Wald ratio	1	-0.0855127	0.0854839	0.317147	0.622		NA	NA	NA		NA	NA	NA	NA
SA-EUR GWAS	ENSG00000167676	Q96Q06	PLIN4	Wald ratio	1	-0.132021	0.131984	0.317175	0.622012		NA	NA	NA		NA	NA	NA	NA
SA-EUR GWAS	ENSG00000068976	P11217	PYGM	Wald ratio	1	-0.115094	0.115074	0.317228	0.622036		NA	NA	NA		NA	NA	NA	NA
SA-EUR GWAS	ENSG00000241837	P48047	ATP5O	Wald ratio	1	-0.141036	0.141047	0.31735	0.62209		NA	NA	NA		NA	NA	NA	NA
SA-EUR GWAS	ENSG00000124608	Q5JTZ9	AARS2	Inverse variance weighted (fixed effects)	2	-0.113359	0.113785	0.319129	0.62287		0.0132897	1	0.908223		0	NA	NA	NA
SA-EUR GWAS	ENSG00000145882	Q8NBM8	PCYOX1L	Wald ratio	1	0.208598	0.210773	0.32233	0.624258		NA	NA	NA		NA	NA	NA	NA
SA-EUR GWAS	ENSG00000145214	P52824	DGKQ	Wald ratio	1	0.174029	0.176216	0.323355	0.624698		NA	NA	NA		NA	NA	NA	NA
SA-EUR GWAS	ENSG00000027001	Q99797	MIPEP	Wald ratio	1	-0.0947445	0.0960879	0.324123	0.625026		NA	NA	NA		NA	NA	NA	NA
SA-EUR GWAS	ENSG00000239900	P30566	ADSL	Wald ratio	1	0.153532	0.155753	0.324261	0.625085		NA	NA	NA		NA	NA	NA	NA
SA-EUR GWAS	ENSG00000143776	Q5VT25	CDC42BPA	Wald ratio	1	-0.523975	0.531792	0.324477	0.625177		NA	NA	NA		NA	NA	NA	NA
SA-EUR GWAS	ENSG00000020577	Q9UPU9	SAMD4A	Wald ratio	1	0.0498687	0.050952	0.32771	0.626543		NA	NA	NA		NA	NA	NA	NA
SA-EUR GWAS	ENSG00000159228	P16152	CBR1	Inverse variance weighted (fixed effects)	2	0.0918732	0.0940944	0.328869	0.627028		0.331513	1	0.564769		0	NA	NA	NA
SA-EUR GWAS	ENSG00000128059	Q06203	PPAT	Wald ratio	1	0.207405	0.212795	0.329724	0.627384		NA	NA	NA		NA	NA	NA	NA
SA-EUR GWAS	ENSG00000143149	P49189	ALDH9A1	Inverse variance weighted (fixed effects)	3	-0.0990345	0.101628	0.329818	0.627422		1.40068	2	0.496417		0	-0.0185398	0.0247819	0.591102
SA-EUR GWAS	ENSG00000240771	Q86VW2	ARHGEF25	Wald ratio	1	0.198244	0.20358	0.330161	0.627565		NA	NA	NA		NA	NA	NA	NA
SA-EUR GWAS	ENSG00000197548	O95352	ATG7	Wald ratio	1	0.246433	0.253782	0.331528	0.628129		NA	NA	NA		NA	NA	NA	NA
SA-EUR GWAS	ENSG00000185532	Q13976	PRKG1	Wald ratio	1	-0.106122	0.109373	0.331908	0.628286		NA	NA	NA		NA	NA	NA	NA
SA-EUR GWAS	ENSG00000124588	P16083	NQO2	Inverse variance weighted (fixed effects)	3	0.0327916	0.0338817	0.333131	0.628787		0.0595637	2	0.970657		0	0.0156649	0.0642213	0.84769
SA-EUR GWAS	ENSG00000087008	O15254	ACOX3	Inverse variance weighted (fixed effects)	6	-0.0600128	0.0620091	0.333141	0.628791		1.01733	5	0.961156		0	-0.00536804	0.017512	0.774491
SA-EUR GWAS	ENSG00000188732	A4D161	FAM221A	Inverse variance weighted (fixed effects)	2	-0.0854226	0.0884376	0.33409	0.629178		0.560553	1	0.454038		0	NA	NA	NA
SA-EUR GWAS	ENSG00000153406	Q9HBL8	NMRAL1	Wald ratio	1	-0.0403193	0.0418895	0.335791	0.629867		NA	NA	NA		NA	NA	NA	NA
SA-EUR GWAS	ENSG00000164182	Q8N183	NDUFAF2	Wald ratio	1	0.200855	0.208907	0.336323	0.630082		NA	NA	NA		NA	NA	NA	NA
SA-EUR GWAS	ENSG00000146535	Q03113	GNA12	Wald ratio	1	0.210512	0.219543	0.337626	0.630605		NA	NA	NA		NA	NA	NA	NA
SA-EUR GWAS	ENSG00000203705	Q17R31	TATDN3	Inverse variance weighted (fixed effects)	2	0.141456	0.147706	0.338222	0.630843		1.18038	1	0.277279		0.152813	NA	NA	NA
SA-EUR GWAS	ENSG00000169609	Q8WUR7	C15orf40	Inverse variance weighted (fixed effects)	2	0.068866	0.0719549	0.338531	0.630966		0.0461699	1	0.829867		0	NA	NA	NA
SA-EUR GWAS	ENSG00000137992	P11182	DBT	Wald ratio	1	-0.217599	0.228372	0.340677	0.631817		NA	NA	NA		NA	NA	NA	NA
SA-EUR GWAS	ENSG00000100445	Q9NRG7	SDR39U1	Wald ratio	1	0.0933139	0.0979486	0.340751	0.631846		NA	NA	NA		NA	NA	NA	NA
SA-EUR GWAS	ENSG00000073008	P15151	PVR	Wald ratio	1	0.190594	0.201176	0.343436	0.632898		NA	NA	NA		NA	NA	NA	NA
SA-EUR GWAS	ENSG00000197894	P11766	ADH5	Wald ratio	1	-0.18771	0.199088	0.345759	0.633799		NA	NA	NA		NA	NA	NA	NA
SA-EUR GWAS	ENSG00000113552	P46926	GNPDA1	Wald ratio	1	0.328763	0.348804	0.345914	0.633858		NA	NA	NA		NA	NA	NA	NA
SA-EUR GWAS	ENSG00000163389	Q8NBL1	POGLUT1	Wald ratio	1	-0.183781	0.195427	0.347008	0.634279		NA	NA	NA		NA	NA	NA	NA
SA-EUR GWAS	ENSG00000149972	O94779	CNTN5	Wald ratio	1	0.158618	0.169985	0.350754	0.635702		NA	NA	NA		NA	NA	NA	NA
SA-EUR GWAS	ENSG00000114698	Q9NRQ2	PLSCR4	Wald ratio	1	-0.0640676	0.0687125	0.351129	0.635843		NA	NA	NA		NA	NA	NA	NA
SA-EUR GWAS	ENSG00000125779	Q9BZ23	PANK2	Wald ratio	1	0.221819	0.238095	0.351523	0.635991		NA	NA	NA		NA	NA	NA	NA
SA-EUR GWAS	ENSG00000140474	Q6PHR2	ULK3	Inverse variance weighted (fixed effects)	2	0.0782548	0.0840956	0.352089	0.636204		0.510302	1	0.475008		0	NA	NA	NA
SA-EUR GWAS	ENSG00000232859	A8MSI8	LYRM9	Wald ratio	1	-0.0472048	0.0508167	0.352929	0.636518		NA	NA	NA		NA	NA	NA	NA
SA-EUR GWAS	ENSG00000241878	Q9UG56	PISD	Wald ratio	1	-0.109487	0.117957	0.353307	0.636658		NA	NA	NA		NA	NA	NA	NA
SA-EUR GWAS	ENSG00000123360	Q01064	PDE1B	Wald ratio	1	-0.284442	0.30663	0.353594	0.636765		NA	NA	NA		NA	NA	NA	NA
SA-EUR GWAS	ENSG00000037757	Q9BV20	MRI1	Inverse variance weighted (multiplicative random effects)	2	-0.0948187	0.102502	0.354945	0.637266		4.01545	1	0.0450851		0.750962	NA	NA	NA
SA-EUR GWAS	ENSG00000154721	P57087	JAM2	Wald ratio	1	0.128983	0.139609	0.355544	0.637488		NA	NA	NA		NA	NA	NA	NA
SA-EUR GWAS	ENSG00000054983	P54803	GALC	Inverse variance weighted (fixed effects)	5	0.0267181	0.0289274	0.355681	0.637538		0.768494	4	0.942621		0	-0.000848226	0.0152717	0.959198
SA-EUR GWAS	ENSG00000124164	O95292	VAPB	Inverse variance weighted (fixed effects)	2	0.245606	0.269814	0.362677	0.641251		0.00301433	1	0.956216		0	NA	NA	NA
SA-EUR GWAS	ENSG00000163956	P30533	LRPAP1	Inverse variance weighted (fixed effects)	2	-0.144809	0.160696	0.367515	0.64376		0.255259	1	0.613396		0	NA	NA	NA
SA-EUR GWAS	ENSG00000167701	P24298	GPT	Wald ratio	1	-0.153757	0.170853	0.368153	0.644088		NA	NA	NA		NA	NA	NA	NA
SA-EUR GWAS	ENSG00000120910	P48454	PPP3CC	Wald ratio	1	0.19372	0.215498	0.368686	0.644361		NA	NA	NA		NA	NA	NA	NA
SA-EUR GWAS	ENSG00000172345	Q9NSY2	STARD5	Wald ratio	1	-0.0857421	0.0954704	0.369131	0.644588		NA	NA	NA		NA	NA	NA	NA
SA-EUR GWAS	ENSG00000106771	Q9H330	TMEM245	Inverse variance weighted (fixed effects)	2	0.107847	0.120175	0.369494	0.644774		1.0037	1	0.316416		0.00369109	NA	NA	NA
SA-EUR GWAS	ENSG00000137767	Q9Y6N5	SQRDL	Wald ratio	1	0.102193	0.11418	0.370779	0.645427		NA	NA	NA		NA	NA	NA	NA
SA-EUR GWAS	ENSG00000254986	Q9NY33	DPP3	Wald ratio	1	-0.248602	0.277778	0.370805	0.64544		NA	NA	NA		NA	NA	NA	NA
SA-EUR GWAS	ENSG00000100299	P15289	ARSA	Inverse variance weighted (multiplicative random effects)	2	0.126502	0.1416	0.371656	0.645871		4.49751	1	0.0339443		0.777655	NA	NA	NA
SA-EUR GWAS	ENSG00000103154	Q7Z6G3	NECAB2	Wald ratio	1	-0.0920286	0.103022	0.371701	0.645894		NA	NA	NA		NA	NA	NA	NA
SA-EUR GWAS	ENSG00000164106	O75711	SCRG1	Wald ratio	1	0.0598311	0.0673012	0.374	0.647051		NA	NA	NA		NA	NA	NA	NA
SA-EUR GWAS	ENSG00000160307	P04271	S100B	Wald ratio	1	-0.0814514	0.0923077	0.377566	0.648827		NA	NA	NA		NA	NA	NA	NA
SA-EUR GWAS	ENSG00000108963	Q9BZG8	DPH1	Wald ratio	1	-0.104753	0.118872	0.378195	0.649138		NA	NA	NA		NA	NA	NA	NA
SA-EUR GWAS	ENSG00000144712	O75155	CAND2	Inverse variance weighted (fixed effects)	2	0.0559697	0.0635641	0.378575	0.649325		1.37419	1	0.241093		0.272301	NA	NA	NA
SA-EUR GWAS	ENSG00000106524	Q8IV38	ANKMY2	Wald ratio	1	-0.152575	0.174012	0.380593	0.650315		NA	NA	NA		NA	NA	NA	NA
SA-EUR GWAS	ENSG00000143155	O75663	TIPRL	Wald ratio	1	0.317586	0.363444	0.382214	0.651106		NA	NA	NA		NA	NA	NA	NA
SA-EUR GWAS	ENSG00000125746	O95834	EML2	Inverse variance weighted (fixed effects)	3	-0.0875139	0.100371	0.383263	0.651614		0.314086	2	0.854667		0	-0.00148271	0.0390005	0.975809
SA-EUR GWAS	ENSG00000088992	Q96BS2	TESC	Wald ratio	1	0.146161	0.168213	0.384902	0.652405		NA	NA	NA		NA	NA	NA	NA
SA-EUR GWAS	ENSG00000153132	O14967	CLGN	Inverse variance weighted (fixed effects)	2	-0.0635799	0.0732309	0.385278	0.652586		1.32934	1	0.248922		0.247749	NA	NA	NA
SA-EUR GWAS	ENSG00000153982	Q8N9F7	GDPD1	Wald ratio	1	0.296362	0.341908	0.386057	0.65296		NA	NA	NA		NA	NA	NA	NA
SA-EUR GWAS	ENSG00000103966	Q9H223	EHD4	Wald ratio	1	-0.194701	0.225673	0.38827	0.654015		NA	NA	NA		NA	NA	NA	NA
SA-EUR GWAS	ENSG00000214113	Q9HD34	LYRM4	Inverse variance weighted (fixed effects)	5	-0.0421981	0.0489653	0.388799	0.654267		1.45155	4	0.835187		0	-0.00982483	0.0143223	0.541985
SA-EUR GWAS	ENSG00000140650	O15305	PMM2	Inverse variance weighted (fixed effects)	2	-0.0708128	0.0824395	0.390359	0.655004		0.0426152	1	0.836452		0	NA	NA	NA
SA-EUR GWAS	ENSG00000117054	P11310	ACADM	Inverse variance weighted (fixed effects)	2	0.0521022	0.0607077	0.390757	0.655192		0.00180588	1	0.966104		0	NA	NA	NA
SA-EUR GWAS	ENSG00000163110	Q96HC4	PDLIM5	Wald ratio	1	-0.155564	0.181504	0.391398	0.655494		NA	NA	NA		NA	NA	NA	NA
SA-EUR GWAS	ENSG00000168952	Q8NFX7	STXBP6	Inverse variance weighted (fixed effects)	5	0.0590488	0.0690796	0.392665	0.656087		8.41752	4	0.0774271		0.524801	0.0667885	0.0566556	0.323441
SA-EUR GWAS	ENSG00000104325	Q16698	DECR1	Inverse variance weighted (fixed effects)	2	-0.112724	0.132003	0.393132	0.656305		0.00024976	1	0.987391		0	NA	NA	NA
SA-EUR GWAS	ENSG00000127884	P30084	ECHS1	Inverse variance weighted (fixed effects)	2	0.122805	0.14396	0.39363	0.656537		0.38133	1	0.536892		0	NA	NA	NA
SA-EUR GWAS	ENSG00000157601	P20591	MX1	Wald ratio	1	0.0492761	0.0579318	0.394998	0.657189		NA	NA	NA		NA	NA	NA	NA
SA-EUR GWAS	ENSG00000105793	A4D1E9	GTPBP10	Inverse variance weighted (fixed effects)	2	-0.0403728	0.0481912	0.402164	0.66114		0.129812	1	0.718627		0	NA	NA	NA
SA-EUR GWAS	ENSG00000164733	P07858	CTSB	Wald ratio	1	0.172405	0.206784	0.404425	0.662367		NA	NA	NA		NA	NA	NA	NA
SA-EUR GWAS	ENSG00000106077	Q8NFV4	ABHD11	Wald ratio	1	-0.0748078	0.0897756	0.404689	0.66251		NA	NA	NA		NA	NA	NA	NA
SA-EUR GWAS	ENSG00000162390	Q8WXI4	ACOT11	Inverse variance weighted (fixed effects)	3	-0.0283435	0.0341764	0.406918	0.663709		3.08872	2	0.213449		0.352482	-0.0256073	0.0386995	0.627862
SA-EUR GWAS	ENSG00000162482	O95154	AKR7A3	Wald ratio	1	-0.108154	0.130777	0.408229	0.664411		NA	NA	NA		NA	NA	NA	NA
SA-EUR GWAS	ENSG00000169359	O00400	SLC33A1	Wald ratio	1	0.167931	0.204118	0.410671	0.66571		NA	NA	NA		NA	NA	NA	NA
SA-EUR GWAS	ENSG00000158793	Q86X76	NIT1	Inverse variance weighted (fixed effects)	2	-0.0806842	0.0984187	0.412327	0.666584		3.00528	1	0.0829937		0.667252	NA	NA	NA
SA-EUR GWAS	ENSG00000140522	P12271	RLBP1	Wald ratio	1	-0.0416593	0.0508997	0.413095	0.666989		NA	NA	NA		NA	NA	NA	NA
SA-EUR GWAS	ENSG00000170017	Q13740	ALCAM	Inverse variance weighted (fixed effects)	2	0.149458	0.18268	0.413278	0.667084		0.285907	1	0.592856		0	NA	NA	NA
SA-EUR GWAS	ENSG00000134759	Q6IA86	ELP2	Wald ratio	1	0.201631	0.248462	0.417069	0.669063		NA	NA	NA		NA	NA	NA	NA
SA-EUR GWAS	ENSG00000144040	Q8TD22	SFXN5	Wald ratio	1	0.127664	0.157737	0.418313	0.669707		NA	NA	NA		NA	NA	NA	NA
SA-EUR GWAS	ENSG00000133943	Q7Z3D6	C14orf159	Inverse variance weighted (fixed effects)	3	-0.00807045	0.010037	0.421356	0.671271		1.22313	2	0.542501		0	-0.0165035	0.0150245	0.470159
SA-EUR GWAS	ENSG00000144199	Q6P2I3	FAHD2B	Wald ratio	1	0.0548046	0.0681723	0.421448	0.671319		NA	NA	NA		NA	NA	NA	NA
SA-EUR GWAS	ENSG00000161513	P22570	FDXR	Inverse variance weighted (fixed effects)	2	0.0419685	0.0525221	0.424253	0.672747		0.0800339	1	0.777251		0	NA	NA	NA
SA-EUR GWAS	ENSG00000117448	P14550	AKR1A1	Wald ratio	1	-0.0505836	0.0634775	0.425524	0.67339		NA	NA	NA		NA	NA	NA	NA
SA-EUR GWAS	ENSG00000205581	P05114	HMGN1	Wald ratio	1	0.115011	0.144361	0.425633	0.673444		NA	NA	NA		NA	NA	NA	NA
SA-EUR GWAS	ENSG00000108010	O76003	GLRX3	Wald ratio	1	0.208498	0.261841	0.425872	0.673565		NA	NA	NA		NA	NA	NA	NA
SA-EUR GWAS	ENSG00000131435	P50479	PDLIM4	Wald ratio	1	-0.059843	0.0753323	0.426971	0.674118		NA	NA	NA		NA	NA	NA	NA
SA-EUR GWAS	ENSG00000183597	Q6ICL3	TANGO2	Wald ratio	1	0.134081	0.169321	0.428434	0.674852		NA	NA	NA		NA	NA	NA	NA
SA-EUR GWAS	ENSG00000127415	P35475	IDUA	Inverse variance weighted (fixed effects)	2	0.0527386	0.0666076	0.428489	0.674879		0.14119	1	0.707101		0	NA	NA	NA
SA-EUR GWAS	ENSG00000134905	Q9HA77	CARS2	Inverse variance weighted (fixed effects)	2	-0.056296	0.071597	0.431698	0.676476		0.344562	1	0.557207		0	NA	NA	NA
SA-EUR GWAS	ENSG00000066629	O00423	EML1	Wald ratio	1	-0.221536	0.281806	0.431792	0.676522		NA	NA	NA		NA	NA	NA	NA
SA-EUR GWAS	ENSG00000133835	P51659	HSD17B4	Wald ratio	1	0.128124	0.163062	0.432018	0.676634		NA	NA	NA		NA	NA	NA	NA
SA-EUR GWAS	ENSG00000102743	Q9Y619	SLC25A15	Wald ratio	1	0.0671864	0.0855148	0.432061	0.676655		NA	NA	NA		NA	NA	NA	NA
SA-EUR GWAS	ENSG00000065882	Q86TI0	TBC1D1	Inverse variance weighted (fixed effects)	2	0.133532	0.171235	0.435498	0.678345		1.53711	1	0.215048		0.349429	NA	NA	NA
SA-EUR GWAS	ENSG00000100612	Q9Y394	DHRS7	Wald ratio	1	0.1826	0.2342	0.435582	0.678386		NA	NA	NA		NA	NA	NA	NA
SA-EUR GWAS	ENSG00000197043	P08133	ANXA6	Wald ratio	1	-0.171521	0.220539	0.436726	0.678945		NA	NA	NA		NA	NA	NA	NA
SA-EUR GWAS	ENSG00000196586	Q9UM54	MYO6	Wald ratio	1	-0.0888906	0.114606	0.437976	0.679552		NA	NA	NA		NA	NA	NA	NA
SA-EUR GWAS	ENSG00000182919	Q9H0W9	C11orf54	Inverse variance weighted (fixed effects)	4	-0.0343183	0.0443732	0.439285	0.680186		0.789147	3	0.852061		0	-0.00195563	0.0151387	0.909034
SA-EUR GWAS	ENSG00000120915	P34913	EPHX2	Inverse variance weighted (fixed effects)	3	0.0225324	0.0291379	0.439343	0.680215		1.7779	2	0.411088		0	0.0181534	0.021998	0.560774
SA-EUR GWAS	ENSG00000129151	O75936	BBOX1	Inverse variance weighted (fixed effects)	2	0.0499037	0.0645435	0.439416	0.68025		0.216186	1	0.641961		0	NA	NA	NA
SA-EUR GWAS	ENSG00000185838	Q9BYB4	GNB1L	Inverse variance weighted (fixed effects)	3	-0.0628301	0.0812742	0.439485	0.680284		2.06756	2	0.355661		0.0326739	-0.0342692	0.0447332	0.583833
SA-EUR GWAS	ENSG00000155792	Q8TB45	DEPTOR	Wald ratio	1	0.0936517	0.121443	0.440615	0.680842		NA	NA	NA		NA	NA	NA	NA
SA-EUR GWAS	ENSG00000181192	Q96HY7	DHTKD1	Inverse variance weighted (fixed effects)	3	-0.0228249	0.0296004	0.440647	0.680858		1.12728	2	0.569133		0	-0.0184183	0.0173921	0.481762
SA-EUR GWAS	ENSG00000112584	Q96EK7	FAM120B	Wald ratio	1	-0.152559	0.19874	0.442706	0.68187		NA	NA	NA		NA	NA	NA	NA
SA-EUR GWAS	ENSG00000164615	P49069	CAMLG	Wald ratio	1	0.0961677	0.127404	0.450354	0.685574		NA	NA	NA		NA	NA	NA	NA
SA-EUR GWAS	ENSG00000112031	Q9UGC7	MTRF1L	Wald ratio	1	0.0769772	0.102021	0.450536	0.685661		NA	NA	NA		NA	NA	NA	NA
SA-EUR GWAS	ENSG00000242110	Q9UHK6	AMACR	Wald ratio	1	-0.0269978	0.0359006	0.452041	0.686379		NA	NA	NA		NA	NA	NA	NA
SA-EUR GWAS	ENSG00000125375	Q99766	ATP5S	Inverse variance weighted (fixed effects)	2	-0.0691301	0.0922784	0.453769	0.6872		1.89658	1	0.168461		0.472736	NA	NA	NA
SA-EUR GWAS	ENSG00000159377	P28070	PSMB4	Inverse variance weighted (fixed effects)	3	0.0271172	0.0362426	0.454331	0.687466		0.158051	2	0.924016		0	-0.00971495	0.0309581	0.806418
SA-EUR GWAS	ENSG00000006607	O94887	FARP2	Inverse variance weighted (fixed effects)	2	0.0890657	0.11909	0.45453	0.68756		1.72487	1	0.189067		0.420246	NA	NA	NA
SA-EUR GWAS	ENSG00000110063	Q96C86	DCPS	Wald ratio	1	0.153365	0.205369	0.455197	0.687875		NA	NA	NA		NA	NA	NA	NA
SA-EUR GWAS	ENSG00000100003	O76054	SEC14L2	Wald ratio	1	0.151918	0.203704	0.455802	0.68816		NA	NA	NA		NA	NA	NA	NA
SA-EUR GWAS	ENSG00000175287	Q5SRE7	PHYHD1	Wald ratio	1	0.0328486	0.044335	0.458742	0.689538		NA	NA	NA		NA	NA	NA	NA
SA-EUR GWAS	ENSG00000139428	Q96EY8	MMAB	Inverse variance weighted (multiplicative random effects)	3	-0.0381947	0.0522275	0.464587	0.692242		7.0091	2	0.0300603		0.714657	0.0123056	0.0316552	0.763967
SA-EUR GWAS	ENSG00000123453	Q9UL12	SARDH	Wald ratio	1	0.0621213	0.0853355	0.466635	0.693178		NA	NA	NA		NA	NA	NA	NA
SA-EUR GWAS	ENSG00000049449	Q15293	RCN1	Wald ratio	1	-0.113006	0.155345	0.466951	0.693322		NA	NA	NA		NA	NA	NA	NA
SA-EUR GWAS	ENSG00000137806	Q9Y375	NDUFAF1	Wald ratio	1	-0.065056	0.0896114	0.467852	0.693732		NA	NA	NA		NA	NA	NA	NA
SA-EUR GWAS	ENSG00000105854	Q15165	PON2	Inverse variance weighted (fixed effects)	2	-0.0459302	0.0634188	0.468921	0.694217		0.126657	1	0.721924		0	NA	NA	NA
SA-EUR GWAS	ENSG00000006071	Q09428	ABCC8	Inverse variance weighted (fixed effects)	2	0.107229	0.149715	0.473854	0.696434		0.303263	1	0.581844		0	NA	NA	NA
SA-EUR GWAS	ENSG00000029725	Q15276	RABEP1	Wald ratio	1	0.263029	0.368006	0.474768	0.696841		NA	NA	NA		NA	NA	NA	NA
SA-EUR GWAS	ENSG00000138363	P31939	ATIC	Inverse variance weighted (fixed effects)	2	0.0928301	0.130293	0.476172	0.697464		1.57546	1	0.209416		0.365265	NA	NA	NA
SA-EUR GWAS	ENSG00000169288	Q9BYD6	MRPL1	Wald ratio	1	0.0914115	0.128321	0.476237	0.697493		NA	NA	NA		NA	NA	NA	NA
SA-EUR GWAS	ENSG00000186132	Q3KRA6	C2orf76	Wald ratio	1	0.0541384	0.0763529	0.47829	0.6984		NA	NA	NA		NA	NA	NA	NA
SA-EUR GWAS	ENSG00000085719	O75131	CPNE3	Wald ratio	1	0.158652	0.224236	0.479242	0.698818		NA	NA	NA		NA	NA	NA	NA
SA-EUR GWAS	ENSG00000169062	Q9H1J1	UPF3A	Wald ratio	1	0.0504415	0.0713514	0.479601	0.698976		NA	NA	NA		NA	NA	NA	NA
SA-EUR GWAS	ENSG00000163975	P08582	MFI2	Inverse variance weighted (fixed effects)	2	0.0605078	0.0858832	0.481099	0.699632		0.158709	1	0.690348		0	NA	NA	NA
SA-EUR GWAS	ENSG00000186205	Q5VT66	2023-03-01	Wald ratio	1	0.0644156	0.0915254	0.481557	0.699832		NA	NA	NA		NA	NA	NA	NA
SA-EUR GWAS	ENSG00000089041	Q99572	P2RX7	Inverse variance weighted (fixed effects)	5	-0.0113576	0.0162063	0.48342	0.700642		1.65172	4	0.799467		0	-0.00959388	0.01445	0.554198
SA-EUR GWAS	ENSG00000091640	O75391	SPAG7	Wald ratio	1	0.129317	0.184866	0.484227	0.700992		NA	NA	NA		NA	NA	NA	NA
SA-EUR GWAS	ENSG00000109854	Q9BUP3	HTATIP2	Wald ratio	1	-0.0883741	0.127422	0.487961	0.7026		NA	NA	NA		NA	NA	NA	NA
SA-EUR GWAS	ENSG00000197959	Q9UQ16	DNM3	Wald ratio	1	0.300417	0.433695	0.488503	0.702832		NA	NA	NA		NA	NA	NA	NA
SA-EUR GWAS	ENSG00000130707	P00966	ASS1	Inverse variance weighted (fixed effects)	2	0.0768519	0.110948	0.488509	0.702834		0.00290721	1	0.957		0	NA	NA	NA
SA-EUR GWAS	ENSG00000116885	Q8WVF1	OSCP1	Inverse variance weighted (fixed effects)	2	0.0787563	0.113872	0.489176	0.703119		0.301681	1	0.58283		0	NA	NA	NA
SA-EUR GWAS	ENSG00000164366	Q96BQ5	CCDC127	Inverse variance weighted (fixed effects)	3	0.0929586	0.134477	0.489403	0.703216		0.313903	2	0.854746		0	0.0103716	0.0234782	0.735182
SA-EUR GWAS	ENSG00000128335	Q9BQE5	APOL2	Wald ratio	1	-0.0620937	0.0898981	0.489746	0.703362		NA	NA	NA		NA	NA	NA	NA
SA-EUR GWAS	ENSG00000070081	P80303	NUCB2	Inverse variance weighted (fixed effects)	2	0.150737	0.218432	0.490139	0.703529		1.85803	1	0.172852		0.461795	NA	NA	NA
SA-EUR GWAS	ENSG00000129219	O14939	PLD2	Wald ratio	1	-0.115624	0.167724	0.490588	0.70372		NA	NA	NA		NA	NA	NA	NA
SA-EUR GWAS	ENSG00000197150	Q9NUT2	ABCB8	Wald ratio	1	-0.0784279	0.113767	0.490588	0.70372		NA	NA	NA		NA	NA	NA	NA
SA-EUR GWAS	ENSG00000141295	Q96FV2	SCRN2	Inverse variance weighted (fixed effects)	2	-0.0637302	0.0924588	0.490646	0.703745		0.0265304	1	0.870612		0	NA	NA	NA
SA-EUR GWAS	ENSG00000100714	P11586	MTHFD1	Wald ratio	1	0.177812	0.258756	0.491969	0.704306		NA	NA	NA		NA	NA	NA	NA
SA-EUR GWAS	ENSG00000159131	P22102	GART	Inverse variance weighted (multiplicative random effects)	3	-0.0659134	0.0976136	0.499518	0.707468		6.38525	2	0.0410639		0.686778	-0.0327009	0.0270237	0.439667
SA-EUR GWAS	ENSG00000148834	P78417	GSTO1	Inverse variance weighted (fixed effects)	3	-0.026614	0.0394193	0.49958	0.707493		1.48614	2	0.475652		0	0.0151646	0.0125186	0.439335
SA-EUR GWAS	ENSG00000099977	P30046	DDT	Inverse variance weighted (fixed effects)	3	0.0315488	0.0468518	0.500708	0.70796		0.0612589	2	0.969835		0	0.00452057	0.0204704	0.861633
SA-EUR GWAS	ENSG00000100347	Q9Y512	SAMM50	Wald ratio	1	0.180192	0.267762	0.500976	0.70807		NA	NA	NA		NA	NA	NA	NA
SA-EUR GWAS	ENSG00000118596	O60669	SLC16A7	Wald ratio	1	0.0670679	0.0997352	0.501291	0.7082		NA	NA	NA		NA	NA	NA	NA
SA-EUR GWAS	ENSG00000095380	Q9NR45	NANS	Inverse variance weighted (fixed effects)	2	-0.0593297	0.0885739	0.502965	0.708889		0.0198872	1	0.887852		0	NA	NA	NA
SA-EUR GWAS	ENSG00000151806	Q8N442	GUF1	Inverse variance weighted (fixed effects)	2	0.0520257	0.0777727	0.503531	0.709121		1.3333	1	0.248219		0.249981	NA	NA	NA
SA-EUR GWAS	ENSG00000170917	P53370	NUDT6	Inverse variance weighted (fixed effects)	5	-0.0206509	0.0309371	0.504444	0.709495		0.499024	4	0.973596		0	-0.00489796	0.0155895	0.773964
SA-EUR GWAS	ENSG00000130489	O43819	SCO2	Inverse variance weighted (fixed effects)	2	0.0604064	0.0905698	0.504798	0.709639		0.08379	1	0.772225		0	NA	NA	NA
SA-EUR GWAS	ENSG00000171103	Q9BVS5	TRMT61B	Wald ratio	1	-0.0417342	0.0626186	0.505102	0.709763		NA	NA	NA		NA	NA	NA	NA
SA-EUR GWAS	ENSG00000116874	Q9UGM6	WARS2	Inverse variance weighted (fixed effects)	2	-0.0673029	0.101784	0.508464	0.711128		0.255387	1	0.613307		0	NA	NA	NA
SA-EUR GWAS	ENSG00000213689	Q9NSU2	TREX1	Wald ratio	1	0.0605879	0.0922647	0.51139	0.712305		NA	NA	NA		NA	NA	NA	NA
SA-EUR GWAS	ENSG00000204851	Q9ULN7	PNMAL2	Wald ratio	1	-0.112749	0.171756	0.511536	0.712363		NA	NA	NA		NA	NA	NA	NA
SA-EUR GWAS	ENSG00000176978	Q9UHL4	DPP7	Inverse variance weighted (fixed effects)	3	0.0213682	0.0325634	0.511692	0.712426		2.634	2	0.267937		0.2407	-0.0236903	0.0173713	0.402793
SA-EUR GWAS	ENSG00000213965	A8MXV4	NUDT19	Inverse variance weighted (fixed effects)	2	-0.0445669	0.0681441	0.513106	0.712991		0.370817	1	0.542559		0	NA	NA	NA
SA-EUR GWAS	ENSG00000267673	Q6P4F2	FDX1L	Wald ratio	1	-0.111402	0.170989	0.514713	0.713631		NA	NA	NA		NA	NA	NA	NA
SA-EUR GWAS	ENSG00000108187	P30039	PBLD	Inverse variance weighted (fixed effects)	2	-0.0379838	0.0584183	0.515561	0.713967		0.435402	1	0.50935		0	NA	NA	NA
SA-EUR GWAS	ENSG00000176956	O94772	LY6H	Wald ratio	1	-0.064665	0.0995025	0.515767	0.714048		NA	NA	NA		NA	NA	NA	NA
SA-EUR GWAS	ENSG00000110801	O00233	PSMD9	Wald ratio	1	-0.159605	0.246407	0.51716	0.714599		NA	NA	NA		NA	NA	NA	NA
SA-EUR GWAS	ENSG00000140105	P23381	WARS	Wald ratio	1	-0.102938	0.160131	0.52033	0.715843		NA	NA	NA		NA	NA	NA	NA
SA-EUR GWAS	ENSG00000144827	Q9NUJ1	ABHD10	Wald ratio	1	0.0959055	0.150554	0.524112	0.717314		NA	NA	NA		NA	NA	NA	NA
SA-EUR GWAS	ENSG00000087274	P35611	ADD1	Inverse variance weighted (fixed effects)	2	0.0828189	0.13077	0.526526	0.718245		0.0192462	1	0.889663		0	NA	NA	NA
SA-EUR GWAS	ENSG00000151693	O43150	ASAP2	Wald ratio	1	0.18994	0.301385	0.528549	0.71902		NA	NA	NA		NA	NA	NA	NA
SA-EUR GWAS	ENSG00000168275	Q5JTJ3	COA6	Wald ratio	1	-0.0814665	0.129316	0.528708	0.719081		NA	NA	NA		NA	NA	NA	NA
SA-EUR GWAS	ENSG00000116005	Q9UHG3	PCYOX1	Wald ratio	1	0.203342	0.32355	0.529695	0.719458		NA	NA	NA		NA	NA	NA	NA
SA-EUR GWAS	ENSG00000063854	Q16775	HAGH	Inverse variance weighted (fixed effects)	2	-0.103704	0.165742	0.531514	0.720149		1.85291	1	0.173446		0.460308	NA	NA	NA
SA-EUR GWAS	ENSG00000157851	Q9BPU6	DPYSL5	Wald ratio	1	0.135417	0.218388	0.535209	0.721543		NA	NA	NA		NA	NA	NA	NA
SA-EUR GWAS	ENSG00000162728	Q92806	KCNJ9	Wald ratio	1	-0.0486804	0.0786517	0.535958	0.721824		NA	NA	NA		NA	NA	NA	NA
SA-EUR GWAS	ENSG00000158109	Q5T0D9	TPRG1L	Wald ratio	1	0.135156	0.221567	0.541861	0.724018		NA	NA	NA		NA	NA	NA	NA
SA-EUR GWAS	ENSG00000115073	P42025	ACTR1B	Wald ratio	1	-0.0869417	0.142973	0.543123	0.724483		NA	NA	NA		NA	NA	NA	NA
SA-EUR GWAS	ENSG00000175606	Q9BUB7	TMEM70	Wald ratio	1	0.0952937	0.157404	0.544909	0.725138		NA	NA	NA		NA	NA	NA	NA
SA-EUR GWAS	ENSG00000057608	P50395	GDI2	Wald ratio	1	0.254557	0.423032	0.547344	0.726026		NA	NA	NA		NA	NA	NA	NA
SA-EUR GWAS	ENSG00000181826	Q8IUW5	RELL1	Wald ratio	1	-0.0632214	0.105311	0.548287	0.726368		NA	NA	NA		NA	NA	NA	NA
SA-EUR GWAS	ENSG00000178921	O15067	PFAS	Inverse variance weighted (fixed effects)	3	-0.0717633	0.121963	0.556263	0.729229		2.67777	2	0.262137		0.253111	-0.0221564	0.0466448	0.717691
SA-EUR GWAS	ENSG00000036448	P54296	MYOM2	Inverse variance weighted (fixed effects)	2	-0.0166442	0.0283726	0.557452	0.72965		0.0138212	1	0.906413		0	NA	NA	NA
SA-EUR GWAS	ENSG00000163864	Q96T66	NMNAT3	Inverse variance weighted (fixed effects)	4	0.0463233	0.079502	0.560117	0.73059		0.383711	3	0.943586		0	0.0131007	0.035556	0.747881
SA-EUR GWAS	ENSG00000101473	O14734	ACOT8	Wald ratio	1	0.10271	0.176991	0.561704	0.731146		NA	NA	NA		NA	NA	NA	NA
SA-EUR GWAS	ENSG00000144559	Q96BW9	TAMM41	Inverse variance weighted (fixed effects)	4	-0.0395139	0.0687741	0.565598	0.732503		0.25912	3	0.967524		0	0.00513333	0.0213819	0.832633
SA-EUR GWAS	ENSG00000140983	Q8IXI1	RHOT2	Inverse variance weighted (fixed effects)	3	-0.0283667	0.0498982	0.569701	0.733917		0.555885	2	0.75734		0	-0.0330718	0.0627589	0.691248
SA-EUR GWAS	ENSG00000148468	Q5VUB5	FAM171A1	Wald ratio	1	0.0851566	0.149915	0.570012	0.734023		NA	NA	NA		NA	NA	NA	NA
SA-EUR GWAS	ENSG00000014123	O94874	UFL1	Wald ratio	1	0.220458	0.388413	0.570316	0.734127		NA	NA	NA		NA	NA	NA	NA
SA-EUR GWAS	ENSG00000133069	O75069	TMCC2	Wald ratio	1	0.214146	0.382702	0.575778	0.735983		NA	NA	NA		NA	NA	NA	NA
SA-EUR GWAS	ENSG00000243678	P22392	NME1-NME2	Wald ratio	1	-0.225941	0.405181	0.577097	0.736428		NA	NA	NA		NA	NA	NA	NA
SA-EUR GWAS	ENSG00000106605	P53004	BLVRA	Inverse variance weighted (fixed effects)	2	-0.139797	0.250734	0.57715	0.736445		2.81294	1	0.0935069		0.6445	NA	NA	NA
SA-EUR GWAS	ENSG00000123297	P43897	TSFM	Wald ratio	1	-0.0634222	0.114754	0.580483	0.737562		NA	NA	NA		NA	NA	NA	NA
SA-EUR GWAS	ENSG00000122012	Q496J9	SV2C	Wald ratio	1	-0.0451371	0.0824308	0.583983	0.738724		NA	NA	NA		NA	NA	NA	NA
SA-EUR GWAS	ENSG00000146729	O75323	GBAS	Inverse variance weighted (fixed effects)	2	0.0913759	0.167133	0.584568	0.738917		0.563091	1	0.453018		0	NA	NA	NA
SA-EUR GWAS	ENSG00000157181	Q5SWX8	C1orf27	Wald ratio	1	-0.10899	0.202256	0.589975	0.740689		NA	NA	NA		NA	NA	NA	NA
SA-EUR GWAS	ENSG00000233276	P07203	GPX1	Inverse variance weighted (fixed effects)	2	0.0407068	0.076015	0.592297	0.741443		3.1506	1	0.075899		0.6826	NA	NA	NA
SA-EUR GWAS	ENSG00000112339	Q9Y450	HBS1L	Wald ratio	1	0.133578	0.249629	0.592576	0.741533		NA	NA	NA		NA	NA	NA	NA
SA-EUR GWAS	ENSG00000066557	Q9H9A6	LRRC40	Wald ratio	1	0.167554	0.314622	0.594341	0.742103		NA	NA	NA		NA	NA	NA	NA
SA-EUR GWAS	ENSG00000214309	A4D2B0	MBLAC1	Inverse variance weighted (fixed effects)	2	-0.0360778	0.0678401	0.59486	0.74227		1.69826	1	0.192516		0.411161	NA	NA	NA
SA-EUR GWAS	ENSG00000135596	Q8TDZ2	MICAL1	Wald ratio	1	-0.0798071	0.152813	0.601493	0.744385		NA	NA	NA		NA	NA	NA	NA
SA-EUR GWAS	ENSG00000162999	Q8WTR2	DUSP19	Wald ratio	1	-0.0595983	0.114449	0.602548	0.744719		NA	NA	NA		NA	NA	NA	NA
SA-EUR GWAS	ENSG00000015676	Q8IVD9	NUDCD3	Wald ratio	1	0.0998257	0.194699	0.608148	0.746473		NA	NA	NA		NA	NA	NA	NA
SA-EUR GWAS	ENSG00000007516	O94812	BAIAP3	Wald ratio	1	0.0502284	0.098513	0.610145	0.747093		NA	NA	NA		NA	NA	NA	NA
SA-EUR GWAS	ENSG00000126602	Q12931	TRAP1	Inverse variance weighted (fixed effects)	2	0.0428546	0.0848397	0.613471	0.748119		0.168131	1	0.681778		0	NA	NA	NA
SA-EUR GWAS	ENSG00000117899	Q14696	MESDC2	Wald ratio	1	0.156747	0.311493	0.614816	0.748532		NA	NA	NA		NA	NA	NA	NA
SA-EUR GWAS	ENSG00000178074	Q8N8R5	C2orf69	Wald ratio	1	0.0769275	0.153883	0.617138	0.74924		NA	NA	NA		NA	NA	NA	NA
SA-EUR GWAS	ENSG00000120526	Q96RS6	NUDCD1	Wald ratio	1	-0.106547	0.213183	0.61722	0.749265		NA	NA	NA		NA	NA	NA	NA
SA-EUR GWAS	ENSG00000170876	Q9BTV4	TMEM43	Wald ratio	1	-0.119369	0.239635	0.618394	0.749622		NA	NA	NA		NA	NA	NA	NA
SA-EUR GWAS	ENSG00000151689	P49441	INPP1	Wald ratio	1	-0.148578	0.298722	0.618922	0.749782		NA	NA	NA		NA	NA	NA	NA
SA-EUR GWAS	ENSG00000115129	Q53FA7	TP53I3	Wald ratio	1	-0.0366586	0.0738916	0.619815	0.750053		NA	NA	NA		NA	NA	NA	NA
SA-EUR GWAS	ENSG00000165118	Q5T6V5	C9orf64	Wald ratio	1	-0.0810388	0.163799	0.620779	0.750344		NA	NA	NA		NA	NA	NA	NA
SA-EUR GWAS	ENSG00000122359	P50995	ANXA11	Wald ratio	1	0.0718586	0.146398	0.623537	0.751173		NA	NA	NA		NA	NA	NA	NA
SA-EUR GWAS	ENSG00000133460	Q9BYW1	SLC2A11	Wald ratio	1	0.0389666	0.0794913	0.623993	0.75131		NA	NA	NA		NA	NA	NA	NA
SA-EUR GWAS	ENSG00000154229	P17252	PRKCA	Wald ratio	1	0.1292	0.265184	0.62611	0.751942		NA	NA	NA		NA	NA	NA	NA
SA-EUR GWAS	ENSG00000132423	Q9NZJ6	COQ3	Inverse variance weighted (fixed effects)	2	-0.0376016	0.0772156	0.626281	0.751993		0.134138	1	0.714179		0	NA	NA	NA
SA-EUR GWAS	ENSG00000205808	Q8IY26	PPAPDC2	Wald ratio	1	0.0764039	0.157046	0.626608	0.752091		NA	NA	NA		NA	NA	NA	NA
SA-EUR GWAS	ENSG00000198478	Q9UJC5	SH3BGRL2	Wald ratio	1	0.164478	0.338442	0.626978	0.752201		NA	NA	NA		NA	NA	NA	NA
SA-EUR GWAS	ENSG00000181019	P15559	NQO1	Inverse variance weighted (fixed effects)	2	-0.0069994	0.0144706	0.628599	0.752682		0.182828	1	0.668954		0	NA	NA	NA
SA-EUR GWAS	ENSG00000166275	Q96B45	C10orf32	Wald ratio	1	-0.142649	0.295413	0.629182	0.752854		NA	NA	NA		NA	NA	NA	NA
SA-EUR GWAS	ENSG00000100116	O75600	GCAT	Inverse variance weighted (fixed effects)	3	-0.00825963	0.01715	0.630082	0.75312		0.43753	2	0.803511		0	-0.00679274	0.0448677	0.904345
SA-EUR GWAS	ENSG00000172794	Q96AX2	RAB37	Wald ratio	1	0.0696844	0.145911	0.632948	0.753963		NA	NA	NA		NA	NA	NA	NA
SA-EUR GWAS	ENSG00000103642	P83111	LACTB	Wald ratio	1	-0.0422151	0.0886076	0.63377	0.754204		NA	NA	NA		NA	NA	NA	NA
SA-EUR GWAS	ENSG00000171714	Q75V66	ANO5	Wald ratio	1	-0.0296389	0.0623457	0.634504	0.754418		NA	NA	NA		NA	NA	NA	NA
SA-EUR GWAS	ENSG00000099968	Q9BXK5	BCL2L13	Inverse variance weighted (fixed effects)	2	0.0477614	0.100782	0.635565	0.754728		0.198266	1	0.656125		0	NA	NA	NA
SA-EUR GWAS	ENSG00000130592	P33241	LSP1	Wald ratio	1	-0.0280934	0.059322	0.635803	0.754797		NA	NA	NA		NA	NA	NA	NA
SA-EUR GWAS	ENSG00000135778	Q9BSD7	NTPCR	Inverse variance weighted (fixed effects)	2	-0.0214494	0.0454617	0.637061	0.755162		0.849375	1	0.356729		0	NA	NA	NA
SA-EUR GWAS	ENSG00000167434	P22748	CA4	Wald ratio	1	-0.0380122	0.0811107	0.639323	0.755817		NA	NA	NA		NA	NA	NA	NA
SA-EUR GWAS	ENSG00000165644	Q86VU5	COMTD1	Wald ratio	1	-0.0581343	0.124389	0.640243	0.756083		NA	NA	NA		NA	NA	NA	NA
SA-EUR GWAS	ENSG00000105726	Q9HD20	ATP13A1	Wald ratio	1	0.115837	0.248291	0.64083	0.756252		NA	NA	NA		NA	NA	NA	NA
SA-EUR GWAS	ENSG00000048392	Q7LG56	RRM2B	Wald ratio	1	-0.0764613	0.164143	0.641344	0.756399		NA	NA	NA		NA	NA	NA	NA
SA-EUR GWAS	ENSG00000164253	Q9HAD4	WDR41	Wald ratio	1	-0.127655	0.274771	0.642228	0.756653		NA	NA	NA		NA	NA	NA	NA
SA-EUR GWAS	ENSG00000004660	Q8N5S9	CAMKK1	Wald ratio	1	0.125504	0.272996	0.64571	0.757647		NA	NA	NA		NA	NA	NA	NA
SA-EUR GWAS	ENSG00000133789	Q9UH65	SWAP70	Wald ratio	1	0.100413	0.218676	0.646099	0.757758		NA	NA	NA		NA	NA	NA	NA
SA-EUR GWAS	ENSG00000117593	Q6PI48	DARS2	Wald ratio	1	0.0461449	0.100646	0.646604	0.757901		NA	NA	NA		NA	NA	NA	NA
SA-EUR GWAS	ENSG00000159685	Q9BRQ6	CHCHD6	Wald ratio	1	-0.107329	0.234732	0.647499	0.758155		NA	NA	NA		NA	NA	NA	NA
SA-EUR GWAS	ENSG00000159423	P30038	ALDH4A1	Wald ratio	1	-0.0555235	0.122718	0.650948	0.759127		NA	NA	NA		NA	NA	NA	NA
SA-EUR GWAS	ENSG00000001561	Q9Y6X5	ENPP4	Wald ratio	1	-0.0818489	0.181153	0.651398	0.759254		NA	NA	NA		NA	NA	NA	NA
SA-EUR GWAS	ENSG00000091409	P23229	ITGA6	Wald ratio	1	-0.0991451	0.219545	0.651562	0.7593		NA	NA	NA		NA	NA	NA	NA
SA-EUR GWAS	ENSG00000151012	Q9UPY5	SLC7A11	Wald ratio	1	0.0659774	0.14653	0.652518	0.759568		NA	NA	NA		NA	NA	NA	NA
SA-EUR GWAS	ENSG00000132692	Q96GW7	BCAN	Wald ratio	1	0.0981393	0.219075	0.654173	0.76003		NA	NA	NA		NA	NA	NA	NA
SA-EUR GWAS	ENSG00000111275	P05091	ALDH2	Wald ratio	1	-0.0602672	0.135009	0.655312	0.760347		NA	NA	NA		NA	NA	NA	NA
SA-EUR GWAS	ENSG00000059573	P54886	ALDH18A1	Wald ratio	1	0.055758	0.125	0.655551	0.760414		NA	NA	NA		NA	NA	NA	NA
SA-EUR GWAS	ENSG00000099256	Q9NRG1	PRTFDC1	Wald ratio	1	0.0609379	0.137558	0.657767	0.761028		NA	NA	NA		NA	NA	NA	NA
SA-EUR GWAS	ENSG00000140043	Q8N8N7	PTGR2	Inverse variance weighted (multiplicative random effects)	2	-0.0676952	0.153101	0.658373	0.761195		4.25772	1	0.0390724		0.765132	NA	NA	NA
SA-EUR GWAS	ENSG00000162368	P30085	CMPK1	Wald ratio	1	0.0814183	0.184478	0.658964	0.761359		NA	NA	NA		NA	NA	NA	NA
SA-EUR GWAS	ENSG00000205629	Q9UIC8	LCMT1	Wald ratio	1	0.185597	0.42239	0.660374	0.761747		NA	NA	NA		NA	NA	NA	NA
SA-EUR GWAS	ENSG00000170430	P16455	MGMT	Inverse variance weighted (fixed effects)	3	-0.0170728	0.038866	0.660463	0.761771		0.172435	2	0.917395		0	0.00760067	0.0253438	0.81451
SA-EUR GWAS	ENSG00000092108	Q8WVM8	SCFD1	Wald ratio	1	-0.0712714	0.162665	0.661278	0.761995		NA	NA	NA		NA	NA	NA	NA
SA-EUR GWAS	ENSG00000120217	Q9NZQ7	CD274	Wald ratio	1	0.0454464	0.104651	0.664096	0.762765		NA	NA	NA		NA	NA	NA	NA
SA-EUR GWAS	ENSG00000157326	Q9BTZ2	DHRS4	Inverse variance weighted (fixed effects)	3	0.014164	0.0327581	0.665464	0.763137		0.251038	2	0.882039		0	0.00897428	0.0195197	0.725658
SA-EUR GWAS	ENSG00000163412	Q8N5X7	EIF4E3	Wald ratio	1	-0.0884517	0.206446	0.668324	0.763912		NA	NA	NA		NA	NA	NA	NA
SA-EUR GWAS	ENSG00000164039	Q9BUT1	BDH2	Wald ratio	1	-0.0466165	0.109127	0.669251	0.764161		NA	NA	NA		NA	NA	NA	NA
SA-EUR GWAS	ENSG00000117305	P35914	HMGCL	Wald ratio	1	-0.0872903	0.208292	0.67516	0.765742		NA	NA	NA		NA	NA	NA	NA
SA-EUR GWAS	ENSG00000140950	Q6P9B6	TLDC1	Inverse variance weighted (fixed effects)	3	0.0467686	0.11176	0.675602	0.765859		0.108426	2	0.94723		0	-0.0183829	0.0656278	0.826134
SA-EUR GWAS	ENSG00000134201	P46439	GSTM5	Inverse variance weighted (fixed effects)	2	0.00447486	0.0107072	0.675998	0.765964		1.37345	1	0.241219		0.271908	NA	NA	NA
SA-EUR GWAS	ENSG00000012822	Q9P1Z2	CALCOCO1	Wald ratio	1	-0.121871	0.293449	0.677917	0.766472		NA	NA	NA		NA	NA	NA	NA
SA-EUR GWAS	ENSG00000137133	Q9BX68	HINT2	Wald ratio	1	-0.113309	0.276482	0.681935	0.767528		NA	NA	NA		NA	NA	NA	NA
SA-EUR GWAS	ENSG00000144306	Q0VDG4	SCRN3	Inverse variance weighted (fixed effects)	5	-0.02094	0.0511432	0.682218	0.767602		1.32456	4	0.857195		0	0.00601424	0.0242885	0.820411
SA-EUR GWAS	ENSG00000164347	Q969S9	GFM2	Inverse variance weighted (fixed effects)	2	0.0150854	0.0371899	0.685013	0.768331		0.0914954	1	0.762285		0	NA	NA	NA
SA-EUR GWAS	ENSG00000164111	P08758	ANXA5	Wald ratio	1	-0.0241642	0.0598572	0.686435	0.7687		NA	NA	NA		NA	NA	NA	NA
SA-EUR GWAS	ENSG00000135318	P21589	NT5E	Inverse variance weighted (fixed effects)	2	-0.0300011	0.074755	0.688181	0.769151		0.478454	1	0.489123		0	NA	NA	NA
SA-EUR GWAS	ENSG00000184983	P56556	NDUFA6	Wald ratio	1	0.0685904	0.171429	0.689075	0.769382		NA	NA	NA		NA	NA	NA	NA
SA-EUR GWAS	ENSG00000164933	Q9H2D1	SLC25A32	Wald ratio	1	0.0820554	0.205214	0.689264	0.76943		NA	NA	NA		NA	NA	NA	NA
SA-EUR GWAS	ENSG00000008394	P10620	MGST1	Inverse variance weighted (fixed effects)	4	-0.0236967	0.0595882	0.69087	0.769843		2.12092	3	0.547692		0	0.0120481	0.048006	0.825267
SA-EUR GWAS	ENSG00000182732	P49758	RGS6	Inverse variance weighted (fixed effects)	2	0.0889125	0.225511	0.693381	0.770485		0.193923	1	0.659671		0	NA	NA	NA
SA-EUR GWAS	ENSG00000213920	Q86V88	MDP1	Wald ratio	1	-0.0813358	0.20666	0.693896	0.770616		NA	NA	NA		NA	NA	NA	NA
SA-EUR GWAS	ENSG00000239672	P15531	NME1	Wald ratio	1	0.0476404	0.121544	0.695089	0.77092		NA	NA	NA		NA	NA	NA	NA
SA-EUR GWAS	ENSG00000104524	Q53H96	PYCRL	Inverse variance weighted (fixed effects)	2	-0.0426039	0.109086	0.696127	0.771183		0.144255	1	0.704087		0	NA	NA	NA
SA-EUR GWAS	ENSG00000085117	P27701	CD82	Wald ratio	1	0.0296759	0.0764203	0.697775	0.7716		NA	NA	NA		NA	NA	NA	NA
SA-EUR GWAS	ENSG00000137364	P51580	TPMT	Inverse variance weighted (fixed effects)	2	0.0157117	0.041272	0.703436	0.773021		1.40698	1	0.235559		0.289256	NA	NA	NA
SA-EUR GWAS	ENSG00000086205	Q04609	FOLH1	Wald ratio	1	0.0277668	0.0731707	0.704331	0.773244		NA	NA	NA		NA	NA	NA	NA
SA-EUR GWAS	ENSG00000153048	Q9Y2V2	CARHSP1	Wald ratio	1	-0.0632826	0.167295	0.70523	0.773468		NA	NA	NA		NA	NA	NA	NA
SA-EUR GWAS	ENSG00000054179	Q9Y5L3	ENTPD2	Wald ratio	1	0.0335602	0.0888049	0.705498	0.773534		NA	NA	NA		NA	NA	NA	NA
SA-EUR GWAS	ENSG00000244187	Q96I45	TMEM141	Wald ratio	1	0.0387509	0.102767	0.706117	0.773688		NA	NA	NA		NA	NA	NA	NA
SA-EUR GWAS	ENSG00000073578	P31040	SDHA	Wald ratio	1	-0.113379	0.3047	0.709819	0.774602		NA	NA	NA		NA	NA	NA	NA
SA-EUR GWAS	ENSG00000113296	P35443	THBS4	Wald ratio	1	-0.0424125	0.114118	0.71015	0.774684		NA	NA	NA		NA	NA	NA	NA
SA-EUR GWAS	ENSG00000124370	Q96PE7	MCEE	Inverse variance weighted (fixed effects)	2	-0.0167168	0.0450711	0.710713	0.774822		0.838876	1	0.359718		0	NA	NA	NA
SA-EUR GWAS	ENSG00000106665	Q9UDT6	CLIP2	Wald ratio	1	-0.156944	0.42922	0.714626	0.775778		NA	NA	NA		NA	NA	NA	NA
SA-EUR GWAS	ENSG00000119922	P09913	IFIT2	Wald ratio	1	-0.0374967	0.103385	0.716837	0.776315		NA	NA	NA		NA	NA	NA	NA
SA-EUR GWAS	ENSG00000175662	Q6ZVM7	TOM1L2	Wald ratio	1	-0.0922362	0.254491	0.717028	0.776362		NA	NA	NA		NA	NA	NA	NA
SA-EUR GWAS	ENSG00000189171	Q99584	S100A13	Inverse variance weighted (fixed effects)	2	0.0122072	0.0338848	0.718656	0.776755		0.0981861	1	0.754017		0	NA	NA	NA
SA-EUR GWAS	ENSG00000256269	P08397	HMBS	Wald ratio	1	-0.0722843	0.202184	0.720705	0.777248		NA	NA	NA		NA	NA	NA	NA
SA-EUR GWAS	ENSG00000100243	P00387	CYB5R3	Inverse variance weighted (fixed effects)	2	-0.0492069	0.139103	0.723529	0.777925		0.404726	1	0.524658		0	NA	NA	NA
SA-EUR GWAS	ENSG00000083099	Q9NU23	LYRM2	Wald ratio	1	-0.0313812	0.0889387	0.724208	0.778087		NA	NA	NA		NA	NA	NA	NA
SA-EUR GWAS	ENSG00000257727	Q9Y2B0	CNPY2	Wald ratio	1	0.0820608	0.232973	0.724663	0.778195		NA	NA	NA		NA	NA	NA	NA
SA-EUR GWAS	ENSG00000184254	P47895	ALDH1A3	Wald ratio	1	0.0275643	0.0785007	0.725488	0.778391		NA	NA	NA		NA	NA	NA	NA
SA-EUR GWAS	ENSG00000134121	O00533	CHL1	Inverse variance weighted (fixed effects)	3	-0.0521235	0.149338	0.727067	0.778766		0.252507	2	0.881391		0	-0.00901482	0.0310544	0.820138
SA-EUR GWAS	ENSG00000254685	O14772	FPGT	Inverse variance weighted (fixed effects)	2	-0.0314153	0.0906248	0.728853	0.779189		0.291535	1	0.589239		0	NA	NA	NA
SA-EUR GWAS	ENSG00000124299	P12955	PEPD	Inverse variance weighted (fixed effects)	4	0.0216616	0.0625707	0.729197	0.77927		0.474859	3	0.924379		0	0.0125616	0.0238888	0.65149
SA-EUR GWAS	ENSG00000069849	P54709	ATP1B3	Inverse variance weighted (fixed effects)	3	0.0227592	0.0662785	0.731307	0.779766		2.65315	2	0.265384		0.24618	0.0292977	0.018333	0.355958
SA-EUR GWAS	ENSG00000103150	O95822	MLYCD	Wald ratio	1	0.0645395	0.188547	0.732126	0.779959		NA	NA	NA		NA	NA	NA	NA
SA-EUR GWAS	ENSG00000177465	Q8N9L9	ACOT4	Inverse variance weighted (fixed effects)	3	-0.0117497	0.0346002	0.734169	0.780437		0.00800294	2	0.996007		0	-0.00202028	0.0303494	0.957684
SA-EUR GWAS	ENSG00000184076	Q9UDW1	UQCR10	Wald ratio	1	-0.0369521	0.109383	0.735496	0.780746		NA	NA	NA		NA	NA	NA	NA
SA-EUR GWAS	ENSG00000102547	Q9H9S4	CAB39L	Inverse variance weighted (fixed effects)	4	-0.0182343	0.0541012	0.736086	0.780883		0.332358	3	0.953832		0	0.00227831	0.0228838	0.929774
SA-EUR GWAS	ENSG00000148090	Q13825	AUH	Inverse variance weighted (fixed effects)	2	-0.0467389	0.138864	0.736433	0.780964		0.142349	1	0.705957		0	NA	NA	NA
SA-EUR GWAS	ENSG00000164167	P62312	LSM6	Wald ratio	1	0.0985332	0.293151	0.736782	0.781045		NA	NA	NA		NA	NA	NA	NA
SA-EUR GWAS	ENSG00000197106	Q9H1V8	SLC6A17	Wald ratio	1	0.0403149	0.121079	0.739163	0.781596		NA	NA	NA		NA	NA	NA	NA
SA-EUR GWAS	ENSG00000100994	P11216	PYGB	Wald ratio	1	-0.0610803	0.184572	0.740698	0.78195		NA	NA	NA		NA	NA	NA	NA
SA-EUR GWAS	ENSG00000135916	Q9NQX7	ITM2C	Wald ratio	1	-0.0792189	0.239656	0.740983	0.782015		NA	NA	NA		NA	NA	NA	NA
SA-EUR GWAS	ENSG00000130348	Q9H0R6	QRSL1	Wald ratio	1	0.0615186	0.186521	0.741535	0.782142		NA	NA	NA		NA	NA	NA	NA
SA-EUR GWAS	ENSG00000163933	Q96AA3	RFT1	Wald ratio	1	-0.0328771	0.100533	0.743648	0.782627		NA	NA	NA		NA	NA	NA	NA
SA-EUR GWAS	ENSG00000078070	Q96RQ3	MCCC1	Inverse variance weighted (fixed effects)	3	-0.0276258	0.0859273	0.74783	0.783579		1.16089	2	0.559649		0	0.0198879	0.0226185	0.54084
SA-EUR GWAS	ENSG00000143740	Q5SQN1	SNAP47	Wald ratio	1	0.0788985	0.246184	0.7486	0.783754		NA	NA	NA		NA	NA	NA	NA
SA-EUR GWAS	ENSG00000134184	P09488	GSTM1	Inverse variance weighted (fixed effects)	3	0.00306467	0.00963016	0.750306	0.784139		1.46195	2	0.48144		0	-0.141724	0.117463	0.440584
SA-EUR GWAS	ENSG00000101298	O15079	SNPH	Wald ratio	1	0.134002	0.421617	0.750616	0.784209		NA	NA	NA		NA	NA	NA	NA
SA-EUR GWAS	ENSG00000151445	Q9H9C1	VIPAS39	Wald ratio	1	0.0950768	0.299643	0.751016	0.784299		NA	NA	NA		NA	NA	NA	NA
SA-EUR GWAS	ENSG00000152778	Q13325	IFIT5	Wald ratio	1	-0.0491359	0.154873	0.751042	0.784305		NA	NA	NA		NA	NA	NA	NA
SA-EUR GWAS	ENSG00000198954	Q96EK5	KIAA1279	Wald ratio	1	0.0586811	0.18522	0.751382	0.784382		NA	NA	NA		NA	NA	NA	NA
SA-EUR GWAS	ENSG00000110315	Q8WVD5	RNF141	Wald ratio	1	-0.0390745	0.124158	0.752976	0.78474		NA	NA	NA		NA	NA	NA	NA
SA-EUR GWAS	ENSG00000170448	Q6ZNB6	NFXL1	Wald ratio	1	-0.060801	0.193192	0.752976	0.78474		NA	NA	NA		NA	NA	NA	NA
SA-EUR GWAS	ENSG00000072858	Q9NXL6	SIDT1	Wald ratio	1	-0.0318311	0.101911	0.75478	0.785144		NA	NA	NA		NA	NA	NA	NA
SA-EUR GWAS	ENSG00000117280	O14966	RAB7L1	Wald ratio	1	-0.0539991	0.176132	0.759161	0.786119		NA	NA	NA		NA	NA	NA	NA
SA-EUR GWAS	ENSG00000122643	Q9H0P0	NT5C3A	Wald ratio	1	-0.0904969	0.295699	0.759571	0.786209		NA	NA	NA		NA	NA	NA	NA
SA-EUR GWAS	ENSG00000065833	P48163	ME1	Wald ratio	1	0.0485651	0.159599	0.760903	0.786504		NA	NA	NA		NA	NA	NA	NA
SA-EUR GWAS	ENSG00000170266	P16278	GLB1	Wald ratio	1	0.0562356	0.18532	0.761546	0.786646		NA	NA	NA		NA	NA	NA	NA
SA-EUR GWAS	ENSG00000153531	Q8NDY3	ADPRHL1	Inverse variance weighted (fixed effects)	2	0.0262724	0.0871914	0.763171	0.787003		0.946764	1	0.330544		0	NA	NA	NA
SA-EUR GWAS	ENSG00000163219	P42331	ARHGAP25	Inverse variance weighted (fixed effects)	3	0.0157169	0.0521844	0.763278	0.787027		0.734273	2	0.692715		0	0.0333271	0.040571	0.562206
SA-EUR GWAS	ENSG00000157036	Q9Y2C4	EXOG	Wald ratio	1	-0.0397843	0.133739	0.766103	0.787645		NA	NA	NA		NA	NA	NA	NA
SA-EUR GWAS	ENSG00000072135	Q99952	PTPN18	Wald ratio	1	-0.0165777	0.0565022	0.769217	0.788323		NA	NA	NA		NA	NA	NA	NA
SA-EUR GWAS	ENSG00000066926	P22830	FECH	Inverse variance weighted (fixed effects)	2	-0.0298396	0.101915	0.769682	0.788424		0.623329	1	0.429813		0	NA	NA	NA
SA-EUR GWAS	ENSG00000167414	Q9UK08	GNG8	Wald ratio	1	0.0192943	0.0659871	0.769985	0.788489		NA	NA	NA		NA	NA	NA	NA
SA-EUR GWAS	ENSG00000134330	Q2TAA2	IAH1	Wald ratio	1	0.0452102	0.15617	0.772204	0.788969		NA	NA	NA		NA	NA	NA	NA
SA-EUR GWAS	ENSG00000141569	Q6PJ69	TRIM65	Wald ratio	1	0.0247758	0.0858806	0.772971	0.789134		NA	NA	NA		NA	NA	NA	NA
SA-EUR GWAS	ENSG00000104381	Q8TB36	GDAP1	Wald ratio	1	0.0817329	0.283765	0.773324	0.78921		NA	NA	NA		NA	NA	NA	NA
SA-EUR GWAS	ENSG00000105397	P29597	TYK2	Inverse variance weighted (fixed effects)	3	0.0181924	0.0634887	0.77446	0.789454		2.21876	2	0.329764		0.0985939	0.0186201	0.0136306	0.402284
SA-EUR GWAS	ENSG00000163382	Q8NCW5	APOA1BP	Inverse variance weighted (fixed effects)	2	0.0309384	0.107972	0.774463	0.789455		0.0015716	1	0.968377		0	NA	NA	NA
SA-EUR GWAS	ENSG00000084207	P09211	GSTP1	Wald ratio	1	0.0299022	0.104511	0.77479	0.789525		NA	NA	NA		NA	NA	NA	NA
SA-EUR GWAS	ENSG00000113361	P55285	CDH6	Wald ratio	1	0.0634373	0.224481	0.777487	0.790102		NA	NA	NA		NA	NA	NA	NA
SA-EUR GWAS	ENSG00000124275	Q9UBK8	MTRR	Wald ratio	1	0.0345685	0.122956	0.778598	0.790339		NA	NA	NA		NA	NA	NA	NA
SA-EUR GWAS	ENSG00000117791	Q969Z3	2023-03-02	Wald ratio	1	-0.0553867	0.197358	0.778986	0.790421		NA	NA	NA		NA	NA	NA	NA
SA-EUR GWAS	ENSG00000100983	P48637	GSS	Wald ratio	1	-0.0500194	0.178891	0.779778	0.790589		NA	NA	NA		NA	NA	NA	NA
SA-EUR GWAS	ENSG00000100580	Q6PL24	TMED8	Inverse variance weighted (fixed effects)	2	-0.0500908	0.180027	0.780828	0.790812		0.284446	1	0.593802		0	NA	NA	NA
SA-EUR GWAS	ENSG00000071282	Q9NZU5	LMCD1	Wald ratio	1	-0.0587443	0.213508	0.783209	0.791315		NA	NA	NA		NA	NA	NA	NA
SA-EUR GWAS	ENSG00000128928	P26440	IVD	Inverse variance weighted (fixed effects)	4	-0.0160606	0.0587501	0.784568	0.791602		5.53864	3	0.136346		0.458351	-0.0873807	0.0401484	0.161473
SA-EUR GWAS	ENSG00000111696	Q86UY8	NT5DC3	Inverse variance weighted (fixed effects)	2	0.0251262	0.0921935	0.785209	0.791736		0.02216	1	0.881662		0	NA	NA	NA
SA-EUR GWAS	ENSG00000196151	Q8N9V3	WDSUB1	Inverse variance weighted (fixed effects)	4	-0.00882538	0.0328587	0.788248	0.792372		0.0494419	3	0.997119		0	-0.000916066	0.016637	0.961095
SA-EUR GWAS	ENSG00000151131	Q8N5I9	C12orf45	Wald ratio	1	0.0380036	0.142586	0.789829	0.792702		NA	NA	NA		NA	NA	NA	NA
SA-EUR GWAS	ENSG00000168397	Q9Y4P1	ATG4B	Wald ratio	1	-0.0784754	0.296669	0.791378	0.793024		NA	NA	NA		NA	NA	NA	NA
SA-EUR GWAS	ENSG00000163932	Q05655	PRKCD	Inverse variance weighted (multiplicative random effects)	2	-0.0460559	0.17699	0.794696	0.793709		3.93732	1	0.047226		0.74602	NA	NA	NA
SA-EUR GWAS	ENSG00000103485	Q15274	QPRT	Inverse variance weighted (fixed effects)	2	-0.0127464	0.0501191	0.799247	0.794643		2.44065	1	0.118227		0.590273	NA	NA	NA
SA-EUR GWAS	ENSG00000196116	Q8NHU6	TDRD7	Wald ratio	1	-0.0359284	0.142098	0.800391	0.794876		NA	NA	NA		NA	NA	NA	NA
SA-EUR GWAS	ENSG00000159640	P12821	ACE	Wald ratio	1	0.0330253	0.130661	0.800457	0.79489		NA	NA	NA		NA	NA	NA	NA
SA-EUR GWAS	ENSG00000166192	Q96LD8	SENP8	Wald ratio	1	0.0681449	0.269902	0.80067	0.794933		NA	NA	NA		NA	NA	NA	NA
SA-EUR GWAS	ENSG00000013288	Q9Y2E5	MAN2B2	Wald ratio	1	0.0157628	0.0629723	0.802345	0.795274		NA	NA	NA		NA	NA	NA	NA
SA-EUR GWAS	ENSG00000103876	P16930	FAH	Inverse variance weighted (fixed effects)	3	-0.0138826	0.0558359	0.803646	0.795537		3.11706	2	0.210446		0.358369	0.00489515	0.0235196	0.869365
SA-EUR GWAS	ENSG00000175497	Q8N608	DPP10	Inverse variance weighted (fixed effects)	2	-0.0373426	0.151571	0.805396	0.795891		0.0176555	1	0.894293		0	NA	NA	NA
SA-EUR GWAS	ENSG00000214114	Q99417	MYCBP	Wald ratio	1	-0.0470142	0.192308	0.806864	0.796186		NA	NA	NA		NA	NA	NA	NA
SA-EUR GWAS	ENSG00000167107	Q96CM8	ACSF2	Wald ratio	1	0.0502647	0.207591	0.808676	0.79655		NA	NA	NA		NA	NA	NA	NA
SA-EUR GWAS	ENSG00000137944	Q6YP21	CCBL2	Inverse variance weighted (fixed effects)	2	0.00597688	0.025039	0.811336	0.797082		0.554397	1	0.456527		0	NA	NA	NA
SA-EUR GWAS	ENSG00000213995	Q8IW45	CARKD	Inverse variance weighted (fixed effects)	2	0.0306011	0.131257	0.815654	0.797939		0.00572908	1	0.939665		0	NA	NA	NA
SA-EUR GWAS	ENSG00000112294	P51649	ALDH5A1	Inverse variance weighted (fixed effects)	2	-0.026163	0.112293	0.815771	0.797962		0.240274	1	0.624008		0	NA	NA	NA
SA-EUR GWAS	ENSG00000167969	P42126	ECI1	Wald ratio	1	-0.0158567	0.0681382	0.815984	0.798004		NA	NA	NA		NA	NA	NA	NA
SA-EUR GWAS	ENSG00000004468	P28907	CD38	Wald ratio	1	0.0161137	0.0692792	0.816079	0.798023		NA	NA	NA		NA	NA	NA	NA
SA-EUR GWAS	ENSG00000140945	P55290	CDH13	Wald ratio	1	0.0400113	0.1755	0.819658	0.798727		NA	NA	NA		NA	NA	NA	NA
SA-EUR GWAS	ENSG00000111906	Q7Z4H3	HDDC2	Inverse variance weighted (fixed effects)	6	-0.00976264	0.0431428	0.820979	0.798986		2.64989	5	0.753771		0	0.0121822	0.0136174	0.421562
SA-EUR GWAS	ENSG00000107897	Q5T8D3	ACBD5	Wald ratio	1	0.0473499	0.209476	0.821171	0.799024		NA	NA	NA		NA	NA	NA	NA
SA-EUR GWAS	ENSG00000053371	O43488	AKR7A2	Wald ratio	1	-0.0687909	0.305716	0.821967	0.799179		NA	NA	NA		NA	NA	NA	NA
SA-EUR GWAS	ENSG00000158887	P25189	MPZ	Inverse variance weighted (fixed effects)	2	-0.00352888	0.0157174	0.822352	0.799254		1.31075	1	0.252259		0.237078	NA	NA	NA
SA-EUR GWAS	ENSG00000244414	Q03591	CFHR1	Inverse variance weighted (fixed effects)	2	0.00584733	0.0261396	0.822994	0.79938		2.3037	1	0.129066		0.565915	NA	NA	NA
SA-EUR GWAS	ENSG00000167186	Q99807	COQ7	Wald ratio	1	-0.0188617	0.0845649	0.823501	0.799478		NA	NA	NA		NA	NA	NA	NA
SA-EUR GWAS	ENSG00000139684	P10768	ESD	Inverse variance weighted (fixed effects)	2	0.0236539	0.108379	0.827233	0.800202		0.222841	1	0.636883		0	NA	NA	NA
SA-EUR GWAS	ENSG00000183111	A1IGU5	ARHGEF37	Wald ratio	1	-0.034778	0.161607	0.829611	0.800661		NA	NA	NA		NA	NA	NA	NA
SA-EUR GWAS	ENSG00000165714	Q969J3	LOH12CR1	Wald ratio	1	-0.0757132	0.353711	0.830505	0.800833		NA	NA	NA		NA	NA	NA	NA
SA-EUR GWAS	ENSG00000155906	Q9NWS8	RMND1	Inverse variance weighted (fixed effects)	2	0.0246334	0.116342	0.832316	0.80118		0.424654	1	0.514624		0	NA	NA	NA
SA-EUR GWAS	ENSG00000091972	P41217	CD200	Inverse variance weighted (fixed effects)	3	0.00303872	0.0143732	0.832563	0.801227		2.54542	2	0.280072		0.214274	-0.00810139	0.0238343	0.791409
SA-EUR GWAS	ENSG00000143353	Q5VWZ2	LYPLAL1	Wald ratio	1	-0.0240967	0.114286	0.833007	0.801312		NA	NA	NA		NA	NA	NA	NA
SA-EUR GWAS	ENSG00000022277	Q9BY42	RTFDC1	Inverse variance weighted (fixed effects)	2	-0.0174707	0.0862025	0.839392	0.802525		0.0134106	1	0.907808		0	NA	NA	NA
SA-EUR GWAS	ENSG00000240344	Q9H2H8	PPIL3	Inverse variance weighted (multiplicative random effects)	4	0.010848	0.0541422	0.841198	0.802865		12.1206	3	0.00698132		0.752487	0.010286	0.0275677	0.744895
SA-EUR GWAS	ENSG00000134202	P21266	GSTM3	Inverse variance weighted (fixed effects)	3	-0.00449451	0.0225776	0.842208	0.803055		0.289238	2	0.865352		0	-0.013662	0.0319531	0.742779
SA-EUR GWAS	ENSG00000118961	Q9H6V9	C2orf43	Inverse variance weighted (fixed effects)	2	-0.0155899	0.0784678	0.842514	0.803113		0.18643	1	0.665905		0	NA	NA	NA
SA-EUR GWAS	ENSG00000171861	Q9HC36	RNMTL1	Wald ratio	1	-0.0269246	0.137221	0.844444	0.803474		NA	NA	NA		NA	NA	NA	NA
SA-EUR GWAS	ENSG00000150867	P48426	PIP4K2A	Inverse variance weighted (fixed effects)	2	0.00895851	0.0461714	0.846154	0.803793		0.0510315	1	0.821278		0	NA	NA	NA
SA-EUR GWAS	ENSG00000150627	Q8IZU2	WDR17	Wald ratio	1	-0.0409182	0.213408	0.847948	0.804127		NA	NA	NA		NA	NA	NA	NA
SA-EUR GWAS	ENSG00000162377	Q96BR5	COA7	Wald ratio	1	0.015101	0.0811456	0.852368	0.804945		NA	NA	NA		NA	NA	NA	NA
SA-EUR GWAS	ENSG00000163931	P29401	TKT	Inverse variance weighted (fixed effects)	2	0.0279605	0.152847	0.854852	0.805401		0.0652345	1	0.798406		0	NA	NA	NA
SA-EUR GWAS	ENSG00000147592	Q53H82	LACTB2	Wald ratio	1	0.0385209	0.211674	0.855597	0.805538		NA	NA	NA		NA	NA	NA	NA
SA-EUR GWAS	ENSG00000170571	Q6PCB8	EMB	Wald ratio	1	0.0225644	0.125471	0.85728	0.805845		NA	NA	NA		NA	NA	NA	NA
SA-EUR GWAS	ENSG00000158186	O14807	MRAS	Inverse variance weighted (fixed effects)	2	-0.0339385	0.189209	0.857646	0.805912		0.373895	1	0.540889		0	NA	NA	NA
SA-EUR GWAS	ENSG00000240972	P14174	MIF	Wald ratio	1	0.0397605	0.224991	0.859728	0.806291		NA	NA	NA		NA	NA	NA	NA
SA-EUR GWAS	ENSG00000162433	P27144	AK4	Inverse variance weighted (fixed effects)	2	0.0310295	0.175777	0.85988	0.806319		0.481534	1	0.487728		0	NA	NA	NA
SA-EUR GWAS	ENSG00000087253	Q7L5N7	LPCAT2	Wald ratio	1	-0.0140965	0.081193	0.862166	0.806733		NA	NA	NA		NA	NA	NA	NA
SA-EUR GWAS	ENSG00000165140	P09467	FBP1	Wald ratio	1	-0.0217233	0.125247	0.862303	0.806758		NA	NA	NA		NA	NA	NA	NA
SA-EUR GWAS	ENSG00000178096	Q9Y3E2	BOLA1	Wald ratio	1	-0.0142979	0.0825263	0.862453	0.806785		NA	NA	NA		NA	NA	NA	NA
SA-EUR GWAS	ENSG00000015592	Q9H169	STMN4	Wald ratio	1	-0.0324394	0.190658	0.864896	0.807226		NA	NA	NA		NA	NA	NA	NA
SA-EUR GWAS	ENSG00000167103	Q5T9C9	PIP5KL1	Wald ratio	1	0.0199941	0.11762	0.865018	0.807248		NA	NA	NA		NA	NA	NA	NA
SA-EUR GWAS	ENSG00000168575	Q08357	SLC20A2	Wald ratio	1	-0.03102	0.184139	0.866221	0.807464		NA	NA	NA		NA	NA	NA	NA
SA-EUR GWAS	ENSG00000140403	Q8WW22	DNAJA4	Inverse variance weighted (fixed effects)	2	0.0166972	0.0991913	0.866321	0.807482		0.0105259	1	0.918284		0	NA	NA	NA
SA-EUR GWAS	ENSG00000122971	P16219	ACADS	Inverse variance weighted (fixed effects)	4	0.005716	0.0339786	0.866407	0.807497		4.57834	3	0.205408		0.344741	0.0170142	0.042225	0.725984
SA-EUR GWAS	ENSG00000147853	Q9UIJ7	AK3	Inverse variance weighted (fixed effects)	3	-0.0157128	0.0934686	0.866499	0.807513		2.48929	2	0.288043		0.196559	0.0700863	0.0445972	0.36077
SA-EUR GWAS	ENSG00000116120	Q9NSD9	FARSB	Inverse variance weighted (fixed effects)	2	-0.022482	0.134081	0.86684	0.807575		0.564162	1	0.452588		0	NA	NA	NA
SA-EUR GWAS	ENSG00000110514	Q8WXG6	MADD	Inverse variance weighted (fixed effects)	2	0.0256452	0.154505	0.86817	0.807813		0.0415012	1	0.838574		0	NA	NA	NA
SA-EUR GWAS	ENSG00000158825	P32320	CDA	Wald ratio	1	-0.0159235	0.0976096	0.870412	0.808213		NA	NA	NA		NA	NA	NA	NA
SA-EUR GWAS	ENSG00000104823	Q13011	ECH1	Wald ratio	1	0.0169381	0.106051	0.873104	0.808691		NA	NA	NA		NA	NA	NA	NA
SA-EUR GWAS	ENSG00000161618	Q8IZ83	ALDH16A1	Inverse variance weighted (fixed effects)	2	-0.0104119	0.0655544	0.873804	0.808815		0.324388	1	0.568982		0	NA	NA	NA
SA-EUR GWAS	ENSG00000156110	P55263	ADK	Wald ratio	1	0.0408386	0.257587	0.874029	0.808855		NA	NA	NA		NA	NA	NA	NA
SA-EUR GWAS	ENSG00000107819	Q9BWM7	SFXN3	Inverse variance weighted (fixed effects)	2	-0.0190224	0.122329	0.876426	0.809278		0.25535	1	0.613333		0	NA	NA	NA
SA-EUR GWAS	ENSG00000177000	P42898	MTHFR	Inverse variance weighted (fixed effects)	2	0.0132	0.0872398	0.879734	0.809859		0.823537	1	0.364148		0	NA	NA	NA
SA-EUR GWAS	ENSG00000108439	Q9NVS9	PNPO	Inverse variance weighted (fixed effects)	5	0.00587052	0.0390142	0.880393	0.809974		0.912339	4	0.922784		0	0.00358143	0.0100828	0.745943
SA-EUR GWAS	ENSG00000184227	Q86TX2	ACOT1	Inverse variance weighted (fixed effects)	3	0.00479753	0.0322038	0.881574	0.81018		0.345653	2	0.841284		0	-0.0398043	0.0822833	0.713164
SA-EUR GWAS	ENSG00000131981	P17931	LGALS3	Inverse variance weighted (fixed effects)	2	0.0102026	0.0690493	0.882533	0.810347		0.488126	1	0.484765		0	NA	NA	NA
SA-EUR GWAS	ENSG00000117748	P15927	RPA2	Wald ratio	1	0.0304729	0.209903	0.884572	0.810702		NA	NA	NA		NA	NA	NA	NA
SA-EUR GWAS	ENSG00000100997	Q8N2K0	ABHD12	Wald ratio	1	-0.0301329	0.209234	0.885489	0.810861		NA	NA	NA		NA	NA	NA	NA
SA-EUR GWAS	ENSG00000119723	Q9Y2Z9	COQ6	Wald ratio	1	0.0167668	0.11745	0.886482	0.811033		NA	NA	NA		NA	NA	NA	NA
SA-EUR GWAS	ENSG00000114956	Q16854	DGUOK	Wald ratio	1	0.0301375	0.212339	0.887134	0.811145		NA	NA	NA		NA	NA	NA	NA
SA-EUR GWAS	ENSG00000119471	Q6YN16	HSDL2	Wald ratio	1	-0.0286676	0.20199	0.887139	0.811146		NA	NA	NA		NA	NA	NA	NA
SA-EUR GWAS	ENSG00000160752	P14324	FDPS	Wald ratio	1	-0.0148956	0.106047	0.888294	0.811345		NA	NA	NA		NA	NA	NA	NA
SA-EUR GWAS	ENSG00000122729	P21399	ACO1	Wald ratio	1	-0.0253403	0.180896	0.888595	0.811397		NA	NA	NA		NA	NA	NA	NA
SA-EUR GWAS	ENSG00000242498	Q7Z6K5	C15orf38	Wald ratio	1	0.0385794	0.277564	0.889456	0.811545		NA	NA	NA		NA	NA	NA	NA
SA-EUR GWAS	ENSG00000153113	P20810	CAST	Inverse variance weighted (fixed effects)	2	0.0214059	0.155166	0.890276	0.811686		0.30274	1	0.58217		0	NA	NA	NA
SA-EUR GWAS	ENSG00000104427	Q96GY0	ZC2HC1A	Wald ratio	1	-0.0401413	0.299946	0.893538	0.812245		NA	NA	NA		NA	NA	NA	NA
SA-EUR GWAS	ENSG00000155660	P13667	PDIA4	Inverse variance weighted (fixed effects)	2	-0.0165928	0.125507	0.894821	0.812463		0.307966	1	0.578931		0	NA	NA	NA
SA-EUR GWAS	ENSG00000147684	Q9Y6M9	NDUFB9	Wald ratio	1	-0.022234	0.17008	0.895992	0.812662		NA	NA	NA		NA	NA	NA	NA
SA-EUR GWAS	ENSG00000136874	P56962	STX17	Wald ratio	1	0.0368346	0.289198	0.898649	0.813113		NA	NA	NA		NA	NA	NA	NA
SA-EUR GWAS	ENSG00000132394	P57772	EEFSEC	Wald ratio	1	-0.0337439	0.265316	0.898795	0.813138		NA	NA	NA		NA	NA	NA	NA
SA-EUR GWAS	ENSG00000010282	Q9HCP6	HHATL	Inverse variance weighted (fixed effects)	2	-0.0103913	0.083219	0.900629	0.813447		0.958413	1	0.327587		0	NA	NA	NA
SA-EUR GWAS	ENSG00000100934	Q15436	SEC23A	Wald ratio	1	-0.0495483	0.415035	0.904972	0.814176		NA	NA	NA		NA	NA	NA	NA
SA-EUR GWAS	ENSG00000020922	P49959	MRE11A	Inverse variance weighted (fixed effects)	2	0.0175667	0.14814	0.905607	0.814282		1.15683	1	0.282124		0.13557	NA	NA	NA
SA-EUR GWAS	ENSG00000155903	Q15283	RASA2	Wald ratio	1	-0.0296177	0.252681	0.906691	0.814463		NA	NA	NA		NA	NA	NA	NA
SA-EUR GWAS	ENSG00000093010	P21964	COMT	Inverse variance weighted (fixed effects)	2	-0.00657815	0.0561697	0.906771	0.814476		0.565344	1	0.452115		0	NA	NA	NA
SA-EUR GWAS	ENSG00000143891	Q96C23	GALM	Inverse variance weighted (fixed effects)	2	-0.00453232	0.0388553	0.907141	0.814538		0.000609578	1	0.980303		0	NA	NA	NA
SA-EUR GWAS	ENSG00000183807	Q5T6X4	FAM162B	Wald ratio	1	-0.00932743	0.0805134	0.907772	0.814643		NA	NA	NA		NA	NA	NA	NA
SA-EUR GWAS	ENSG00000100033	O43272	PRODH	Inverse variance weighted (fixed effects)	3	0.00485911	0.0423053	0.908558	0.814774		2.02117	2	0.364007		0.010472	0.00319552	0.0549213	0.963001
SA-EUR GWAS	ENSG00000222011	Q8N0U4	FAM185A	Wald ratio	1	0.0201391	0.179681	0.910758	0.815138		NA	NA	NA		NA	NA	NA	NA
SA-EUR GWAS	ENSG00000136100	Q86VN1	VPS36	Wald ratio	1	-0.0337356	0.303423	0.911471	0.815256		NA	NA	NA		NA	NA	NA	NA
SA-EUR GWAS	ENSG00000115255	Q96HR9	REEP6	Wald ratio	1	-0.0158952	0.144294	0.912284	0.81539		NA	NA	NA		NA	NA	NA	NA
SA-EUR GWAS	ENSG00000090661	Q9HA82	CERS4	Wald ratio	1	-0.0185567	0.169976	0.913065	0.815519		NA	NA	NA		NA	NA	NA	NA
SA-EUR GWAS	ENSG00000169758	Q2M3C6	C15orf27	Wald ratio	1	-0.0135619	0.126654	0.914727	0.815793		NA	NA	NA		NA	NA	NA	NA
SA-EUR GWAS	ENSG00000066084	Q9P265	DIP2B	Wald ratio	1	0.0439714	0.411506	0.914904	0.815822		NA	NA	NA		NA	NA	NA	NA
SA-EUR GWAS	ENSG00000109610	P08294	SOD3	Wald ratio	1	0.00995829	0.0942029	0.915812	0.815971		NA	NA	NA		NA	NA	NA	NA
SA-EUR GWAS	ENSG00000165983	Q96BW5	PTER	Wald ratio	1	0.0042448	0.0415783	0.918684	0.81644		NA	NA	NA		NA	NA	NA	NA
SA-EUR GWAS	ENSG00000183828	O95848	NUDT14	Wald ratio	1	-0.0209201	0.205284	0.91883	0.816464		NA	NA	NA		NA	NA	NA	NA
SA-EUR GWAS	ENSG00000078304	Q13362	PPP2R5C	Wald ratio	1	0.0160002	0.157194	0.918926	0.81648		NA	NA	NA		NA	NA	NA	NA
SA-EUR GWAS	ENSG00000171903	Q9HBI6	CYP4F11	Wald ratio	1	0.0112013	0.111957	0.920305	0.816704		NA	NA	NA		NA	NA	NA	NA
SA-EUR GWAS	ENSG00000164303	Q6UWR7	ENPP6	Wald ratio	1	0.00521909	0.0521648	0.920305	0.816704		NA	NA	NA		NA	NA	NA	NA
SA-EUR GWAS	ENSG00000141698	Q969T7	NT5C3B	Wald ratio	1	0.0117573	0.120714	0.92241	0.817046		NA	NA	NA		NA	NA	NA	NA
SA-EUR GWAS	ENSG00000152642	Q8N335	GPD1L	Wald ratio	1	0.0179506	0.185629	0.922963	0.817136		NA	NA	NA		NA	NA	NA	NA
SA-EUR GWAS	ENSG00000166260	Q9Y6N1	COX11	Wald ratio	1	0.0119787	0.129434	0.926264	0.817669		NA	NA	NA		NA	NA	NA	NA
SA-EUR GWAS	ENSG00000023191	P13489	RNH1	Inverse variance weighted (fixed effects)	2	0.0080743	0.0886233	0.927407	0.817852		0.609657	1	0.434917		0	NA	NA	NA
SA-EUR GWAS	ENSG00000013583	Q9NRV9	HEBP1	Wald ratio	1	0.00438872	0.0485502	0.927973	0.817943		NA	NA	NA		NA	NA	NA	NA
SA-EUR GWAS	ENSG00000053770	Q9H0R1	AP5M1	Wald ratio	1	-0.0149413	0.165421	0.92803	0.817953		NA	NA	NA		NA	NA	NA	NA
SA-EUR GWAS	ENSG00000105755	O95571	ETHE1	Inverse variance weighted (fixed effects)	2	0.0101609	0.114828	0.929489	0.818186		0.529309	1	0.466898		0	NA	NA	NA
SA-EUR GWAS	ENSG00000185104	Q9UNN5	FAF1	Wald ratio	1	0.0366236	0.431937	0.932429	0.818656		NA	NA	NA		NA	NA	NA	NA
SA-EUR GWAS	ENSG00000143436	Q9BYD2	MRPL9	Wald ratio	1	0.0117514	0.144012	0.934965	0.819058		NA	NA	NA		NA	NA	NA	NA
SA-EUR GWAS	ENSG00000144647	Q8NAT1	POMGNT2	Wald ratio	1	-0.0133547	0.163661	0.934965	0.819058		NA	NA	NA		NA	NA	NA	NA
SA-EUR GWAS	ENSG00000198771	Q6JBY9	RCSD1	Inverse variance weighted (fixed effects)	2	-0.00957898	0.119144	0.93592	0.81921		0.0156168	1	0.900549		0	NA	NA	NA
SA-EUR GWAS	ENSG00000110880	Q9ULV4	CORO1C	Wald ratio	1	-0.0194097	0.245146	0.936892	0.819364		NA	NA	NA		NA	NA	NA	NA
SA-EUR GWAS	ENSG00000154814	Q96HP4	OXNAD1	Inverse variance weighted (fixed effects)	2	-0.00336704	0.0480509	0.944136	0.820501		0.0450981	1	0.831824		0	NA	NA	NA
SA-EUR GWAS	ENSG00000106477	Q9BYV8	CEP41	Wald ratio	1	-0.018943	0.270709	0.944213	0.820513		NA	NA	NA		NA	NA	NA	NA
SA-EUR GWAS	ENSG00000166501	P05771	PRKCB	Wald ratio	1	0.023042	0.338927	0.945798	0.820759		NA	NA	NA		NA	NA	NA	NA
SA-EUR GWAS	ENSG00000131373	Q9UJ83	HACL1	Wald ratio	1	-0.00835728	0.123014	0.945835	0.820765		NA	NA	NA		NA	NA	NA	NA
SA-EUR GWAS	ENSG00000213366	P28161	GSTM2	Inverse variance weighted (fixed effects)	2	-0.00254597	0.0405426	0.949928	0.8214		0.568228	1	0.450964		0	NA	NA	NA
SA-EUR GWAS	ENSG00000071967	Q53TN4	CYBRD1	Inverse variance weighted (fixed effects)	5	-0.00198107	0.0318896	0.950465	0.821483		0.622023	4	0.960585		0	0.00579212	0.027399	0.846123
SA-EUR GWAS	ENSG00000008283	P49447	CYB561	Wald ratio	1	0.00629978	0.103915	0.951658	0.821666		NA	NA	NA		NA	NA	NA	NA
SA-EUR GWAS	ENSG00000198585	Q96DE0	NUDT16	Wald ratio	1	0.0110526	0.184017	0.952105	0.821735		NA	NA	NA		NA	NA	NA	NA
SA-EUR GWAS	ENSG00000185477	Q6ZVF9	GPRIN3	Wald ratio	1	0.00907855	0.154382	0.953107	0.821889		NA	NA	NA		NA	NA	NA	NA
SA-EUR GWAS	ENSG00000144115	Q86YJ6	THNSL2	Inverse variance weighted (fixed effects)	2	0.00163128	0.0285159	0.954381	0.822085		2.55179	1	0.11017		0.608118	NA	NA	NA
SA-EUR GWAS	ENSG00000080815	P49768	PSEN1	Wald ratio	1	-0.0119389	0.230922	0.958767	0.822754		NA	NA	NA		NA	NA	NA	NA
SA-EUR GWAS	ENSG00000166411	P50213	IDH3A	Inverse variance weighted (fixed effects)	2	-0.00538686	0.104964	0.95907	0.8228		0.58658	1	0.443745		0	NA	NA	NA
SA-EUR GWAS	ENSG00000133706	Q9P2J5	LARS	Wald ratio	1	-0.0165513	0.322848	0.959113	0.822807		NA	NA	NA		NA	NA	NA	NA
SA-EUR GWAS	ENSG00000007923	Q9NVH1	DNAJC11	Wald ratio	1	-0.0162378	0.321429	0.95971	0.822898		NA	NA	NA		NA	NA	NA	NA
SA-EUR GWAS	ENSG00000124532	Q9HD23	MRS2	Inverse variance weighted (fixed effects)	4	0.00337823	0.0674321	0.960044	0.822948		3.29192	3	0.348769		0.0886783	-0.0356385	0.0241782	0.278411
SA-EUR GWAS	ENSG00000164978	P50583	NUDT2	Inverse variance weighted (multiplicative random effects)	4	0.00708996	0.147391	0.961634	0.823189		9.01589	3	0.0290804		0.667254	-0.0468587	0.0276699	0.232442
SA-EUR GWAS	ENSG00000196704	Q86W34	AMZ2	Wald ratio	1	-0.00183778	0.0382353	0.961665	0.823194		NA	NA	NA		NA	NA	NA	NA
SA-EUR GWAS	ENSG00000145715	P20936	RASA1	Wald ratio	1	0.0136946	0.297926	0.963337	0.823447		NA	NA	NA		NA	NA	NA	NA
SA-EUR GWAS	ENSG00000143653	Q8NBX0	SCCPDH	Wald ratio	1	0.0156982	0.346724	0.963888	0.82353		NA	NA	NA		NA	NA	NA	NA
SA-EUR GWAS	ENSG00000150456	Q8WVE0	N6AMT2	Wald ratio	1	-0.00538922	0.127583	0.966307	0.823894		NA	NA	NA		NA	NA	NA	NA
SA-EUR GWAS	ENSG00000145354	Q8N5K1	CISD2	Wald ratio	1	-0.0105076	0.257488	0.967449	0.824065		NA	NA	NA		NA	NA	NA	NA
SA-EUR GWAS	ENSG00000253710	Q2TAA5	ALG11	Wald ratio	1	0.00947004	0.241534	0.968725	0.824256		NA	NA	NA		NA	NA	NA	NA
SA-EUR GWAS	ENSG00000088682	O75208	COQ9	Wald ratio	1	0.00756851	0.213853	0.971768	0.82471		NA	NA	NA		NA	NA	NA	NA
SA-EUR GWAS	ENSG00000171497	Q08752	PPID	Inverse variance weighted (multiplicative random effects)	4	-0.00243984	0.0719413	0.972946	0.824885		9.92271	3	0.0192347		0.697663	-0.0157245	0.0379839	0.719062
SA-EUR GWAS	ENSG00000171793	P17812	CTPS1	Wald ratio	1	0.00794821	0.26755	0.9763	0.825382		NA	NA	NA		NA	NA	NA	NA
SA-EUR GWAS	ENSG00000125652	Q9BT30	ALKBH7	Wald ratio	1	0.00216692	0.0762565	0.97733	0.825534		NA	NA	NA		NA	NA	NA	NA
SA-EUR GWAS	ENSG00000138777	Q9H2U2	PPA2	Inverse variance weighted (fixed effects)	3	0.00330967	0.121308	0.978234	0.825667		0.538989	2	0.763766		0	0.0355481	0.0508056	0.611333
SA-EUR GWAS	ENSG00000100266	Q9UNF0	PACSIN2	Inverse variance weighted (fixed effects)	2	0.00476307	0.206943	0.981637	0.826166		0.111346	1	0.738617		0	NA	NA	NA
SA-EUR GWAS	ENSG00000092068	Q9UHI5	SLC7A8	Wald ratio	1	0.00347308	0.196249	0.98588	0.826785		NA	NA	NA		NA	NA	NA	NA
SA-EUR GWAS	ENSG00000171729	Q9NW97	TMEM51	Wald ratio	1	0.00194912	0.110136	0.98588	0.826785		NA	NA	NA		NA	NA	NA	NA
SA-EUR GWAS	ENSG00000121691	P04040	CAT	Wald ratio	1	0.00153241	0.0911877	0.986592	0.826888		NA	NA	NA		NA	NA	NA	NA
SA-EUR GWAS	ENSG00000113272	Q9NWX6	THG1L	Wald ratio	1	0.00182964	0.126258	0.988438	0.827155		NA	NA	NA		NA	NA	NA	NA
SA-EUR GWAS	ENSG00000141959	P17858	PFKL	Wald ratio	1	-0.0031335	0.216233	0.988438	0.827155		NA	NA	NA		NA	NA	NA	NA
SA-EUR GWAS	ENSG00000107951	Q9NVV4	MTPAP	Wald ratio	1	-0.00141777	0.140366	0.991941	0.82766		NA	NA	NA		NA	NA	NA	NA
SA-EUR GWAS	ENSG00000105447	Q9BQ67	GRWD1	Inverse variance weighted (fixed effects)	2	0.00132882	0.1468	0.992778	0.827781		1.05018	1	0.305465		0.0477866	NA	NA	NA
SA-EUR GWAS	ENSG00000176715	Q4G176	ACSF3	Inverse variance weighted (fixed effects)	2	0.000523567	0.0908774	0.995403	0.828157		2.00199	1	0.157093		0.500497	NA	NA	NA
SA-EUR GWAS	ENSG00000129235	Q9BRA2	TXNDC17	Wald ratio	1	0	0.287439	1	0.828812		NA	NA	NA		NA	NA	NA	NA

## Sheet: S4
Table S4. Supplementary MR analysis of candidate proteins in the brain and blood for SA.
nSNPs: Number of SNPs, Beta: effect estimate from Mendelian randomization analysis, SE: corresponding standard error of estimate, P: corresponding pvalue
Tissue	Disease	Ensembl ID / Uniprot	Gene	nSNPs	Maximum likelihood				MR Egger				Weighted median				Penalised weighted median
					Beta	SE	P		Beta	SE	P		Beta	SE	P		Beta	SE	P
Brain	SA-EUR GWAS	ENSG00000182512	GLRX5	4	-0.17427	0.036245	1.52e-06		-0.14883	0.0681048	0.160463		-0.165256	0.0403991	4.30263e-05		-0.165256	0.0388818	2.13556e-05
Brain	SA-EUR GWAS	ENSG00000173540	GMPPB	2	0.497416	0.117565	2.32682e-05
Brain	SA-EUR GWAS	ENSG00000187676	B3GALTL	2	-0.236169	0.0616186	0.000126717
Brain	SA-EUR GWAS	ENSG00000001036	FUCA2	1
Brain	SA-EUR GWAS	ENSG00000100304	TTLL12	2	-0.40166	0.115298	0.000494608
Brain	SA-EUR GWAS	ENSG00000063761	ADCK1	4	-0.213606	0.060318	0.000398118		0.0441737	0.34656	0.910234		-0.205662	0.0714979	0.00402148		-0.205662	0.0685261	0.00268903
Brain	SA-EUR GWAS	ENSG00000151611	MMAA	2	-0.268417	0.0786912	0.000647207
Brain	SA-EUR GWAS	ENSG00000106049	HIBADH	3	-0.409176	0.119082	0.000590161		0.207815	0.491969	0.745557		-0.38855	0.132333	0.00332317		-0.38855	0.13376	0.00367443
Brain	SA-EUR GWAS	ENSG00000143727	ACP1	4	0.178271	0.0517633	0.000573252		0.0576404	0.144308	0.728195		0.150255	0.0569429	0.00832248		0.150255	0.0576476	0.00914885
Brain	SA-EUR GWAS	ENSG00000149927	DOC2A	1
Blood	SA-EUR GWAS	Q5VY43	PEAR1	2	-0.20536	0.048168	2.01e-05
Blood	SA-EUR GWAS	Q9NXR1	NDE1	1
Blood	SA-EUR GWAS	P58658	EVA1C	1
Blood	SA-EUR GWAS	O60909	B4GALT2	3	-0.14078	0.0402189	0.000464632		-0.117523	0.0593068	0.297526		-0.138242	0.0423626	0.00110121		-0.138242	0.0416382	0.000899911

## Sheet: S5
Table S5. Steiger filtering analysis of candidate proteins in the brain and blood for SA.
Rsq.exposure: R-squared value for the exposure, Rsq.outcome: R-squared value for the outcome, Steiger_dir: Direction of causality determined by the Steiger filtering.
Tissue	Disease	Ensembl ID / Uniprot	Gene	Rsq.exposure	Rsq.outcome	Steiger_dir	Steiger_pval
Brain	SA-EUR GWAS	ENSG00000182512	GLRX5	0.997939	0.000186009	TRUE	1.00E-400
Brain	SA-EUR GWAS	ENSG00000173540	GMPPB	0.325819	0.000150356	TRUE	1.0564e-34
Brain	SA-EUR GWAS	ENSG00000187676	B3GALTL	0.494772	0.000119788	TRUE	2.46111e-62
Brain	SA-EUR GWAS	ENSG00000001036	FUCA2	0.190049	0.000103601	TRUE	1.10786e-18
Brain	SA-EUR GWAS	ENSG00000100304	TTLL12	0.347378	0.000101623	TRUE	6.60166e-38
Brain	SA-EUR GWAS	ENSG00000063761	ADCK1	0.643279	0.00010562	TRUE	4.99809e-99
Brain	SA-EUR GWAS	ENSG00000151611	MMAA	0.427993	0.000100454	TRUE	2.59007e-50
Brain	SA-EUR GWAS	ENSG00000106049	HIBADH	0.452975	0.000120145	TRUE	1.65478e-54
Brain	SA-EUR GWAS	ENSG00000143727	ACP1	0.919547	0.000115281	TRUE	2.72081e-301
Brain	SA-EUR GWAS	ENSG00000149927	DOC2A	0.0991906	8.3063e-05	TRUE	9.45303e-10
Blood	SA-EUR GWAS	Q5VY43	PEAR1	0.0181553	0.00015074	TRUE	5.27553e-112
Blood	SA-EUR GWAS	Q9NXR1	NDE1	0.00190725	0.000104203	TRUE	1.0007e-09
Blood	SA-EUR GWAS	P58658	EVA1C	0.00208703	9.29412e-05	TRUE	4.6866e-11
Blood	SA-EUR GWAS	O60909	B4GALT2	0.01856	0.00010836	TRUE	3.87451e-118

## Sheet: S6
Table S6. Bayesian colocalization analysis of candidate proteins in the brain and blood for SA.
nSNPs: Number of SNPs
Tissue	Disease	Ensembl ID / Uniprot	Gene	nSNPs	PP.H0.abf	PP.H1.abf	PP.H2.abf	PP.H3.abf	PP.H4.abf
Brain	SA-EUR GWAS	ENSG00000182512	GLRX5	213	7.9979e-81	0.118367	7.82235e-83	0.000276336	0.881356
Brain	SA-EUR GWAS	ENSG00000173540	GMPPB	78	1.77218e-17	0.222787	1.86453e-18	0.0226852	0.754528
Brain	SA-EUR GWAS	ENSG00000187676	B3GALTL	166	2.20837e-24	0.752755	2.06649e-26	0.00680351	0.240441
Brain	SA-EUR GWAS	ENSG00000001036	FUCA2	135	1.30195e-13	0.105298	1.05603e-14	0.00765381	0.887048
Brain	SA-EUR GWAS	ENSG00000100304	TTLL12	156	8.92032e-14	0.822495	3.15923e-15	0.0289811	0.148524
Brain	SA-EUR GWAS	ENSG00000063761	ADCK1	192	5.89125e-22	0.969369	2.57317e-24	0.00420757	0.0264239
Brain	SA-EUR GWAS	ENSG00000151611	MMAA	76	3.85452e-27	0.803539	1.89611e-29	0.00376005	0.192701
Brain	SA-EUR GWAS	ENSG00000106049	HIBADH	116	1.36328e-20	0.980075	8.51093e-23	0.00610477	0.0138204
Brain	SA-EUR GWAS	ENSG00000143727	ACP1	90	2.82402e-72	0.942217	6.14823e-75	0.00199553	0.0557875
Brain	SA-EUR GWAS	ENSG00000149927	DOC2A	76	3.46487e-05	0.368357	1.88574e-06	0.0194355	0.612171
Blood	SA-EUR GWAS	Q5VY43	PEAR1	4110	7.37392e-104	0.40887	3.01538e-104	0.166773	0.424358
Blood	SA-EUR GWAS	Q9NXR1	NDE1	2121	8.77315e-12	0.103234	5.01344e-11	0.589624	0.307143
Blood	SA-EUR GWAS	P58658	EVA1C	5261	1.50696e-12	0.34473	3.39231e-13	0.0770235	0.578247
Blood	SA-EUR GWAS	O60909	B4GALT2	3592	1.22806e-119	0.133311	5.45971e-119	0.592399	0.274291

## Sheet: S7
Table S7. Effect estimates of the associations between genetic instrumental variables for blood proteome and SA.
SNP: single nucleotide polymorphism, CHR: chromosome, BP: base position, EAF: effect allele frequency, Beta: SNP effect estimate based on effect allele, SE: corresponding standard error, P: corresponding p-value, F-stat: F-statistic to assess instrument strength, SA-EUR: suicide attempt of European ancestry, SA-EUR|MDD: suicide attempt of European ancestry conditional on major depressive disorder.
Uniprot	Gene	SNP	CHR	BP	Effect allele	Other allele	EAF	Exposure (Icelanders)					SA-EUR GWAS				SA-EUR|MDD GWAS
								Beta	SE	P	F-stat		Beta	SE	P		Beta	SE	P
P09341	CXCL1	rs10007826	4	74740169	G	C	0.1788	0.78	0.0202864	1.97626258336499e-323	1478.36		-0.00679685	0.0119	0.5693		0.1788	0.0121097	0.823786
P09341	CXCL1	rs74544699	4	74734681	G	A	0.0233	0.79	0.0274244	1.77828e-182	829.814		-0.026603	0.0254	0.2944		0.0233	0.0257906	0.246163
O60701	UGDH	rs10008031	4	39537152	A	G	0.4274	-0.3	0.00830504	1e-285	1304.85		0.018704	0.0102	0.06761		0.4274	0.0103858	0.13215
P04040	CAT	rs1001179	11	34460231	T	C	0.2691	-0.14	0.0095892	2.81838e-48	213.153		0.0287041	0.0117	0.01441		0.2691	0.0119114	0.0324269
P04040	CAT	rs769218	11	34470679	A	G	0.2199	-0.21	0.00954639	3.01995e-107	483.905		-0.00020002	0.0119	0.9897		0.2199	0.0121097	0.979051
Q16270	IGFBP7	rs1718860	4	57949517	G	A	0.2947	0.3	0.00913755	2.0893e-236	1077.91		-0.00179838	0.0113	0.8712		0.2947	0.0114894	0.97752
P58335	ANTXR2	rs11098925	4	80797596	A	G	0.1367	-0.19	0.0123312	1.44544e-53	237.407		0.0179971	0.0131	0.1696		0.1367	0.0133336	0.22536
P58335	ANTXR2	rs7674623	4	80794681	T	C	0.2132	0.22	0.010332	1.31826e-100	453.392		-0.00140098	0.0124	0.9079		0.2132	0.0126182	0.578209
P43234	CTSO	rs11735917	4	157099763	G	A	0.271	-0.08	0.00911607	1.69824e-18	77.0131		0.00690378	0.0106	0.5154		0.271	0.0107825	0.744038
P43234	CTSO	rs2334114	4	156856193	A	C	0.2289	-0.18	0.00980802	3.16228e-75	336.808		-0.00060018	0.0122	0.9622		0.2289	0.0124114	0.679053
Q04756	HGFAC	rs10024987	4	3443917	C	G	0.1238	-0.27	0.0117311	3.23594e-117	529.729		0.00529595	0.0151	0.728		0.1238	0.0154023	0.854334
Q04756	HGFAC	rs13108218	4	3443931	A	G	0.362	-0.15	0.0114753	4.7863e-39	170.866		0.00590255	0.0103	0.5649		0.362	0.0105156	0.356919
Q04756	HGFAC	rs2498323	4	3451109	A	G	0.094	-1.52	0.0395325	1.97626258336499e-323	1478.36		-0.00190181	0.017	0.9132		0.094	0.0173417	0.980232
Q04756	HGFAC	rs3752440	4	3446754	A	G	0.0669	-0.4	0.014971	2.88403e-157	713.868		0.0223973	0.0195	0.2492		0.0669	0.0199199	0.15437
Q04756	HGFAC	rs4690098	4	3447156	T	C	0.2836	0.31	0.00831463	3.01995e-304	1390.07		0.0179971	0.0121	0.1366		0.2836	0.0123165	0.232864
P35070	BTC	rs10025144	4	75629315	A	G	0.258	-0.1	0.00951861	8.12831e-26	110.371		-0.00450011	0.0114	0.6937		0.258	0.011702	0.454004
P35070	BTC	rs28549760	4	75719517	C	A	0.0947	-0.21	0.0137778	1.86209e-52	232.317		0.012599	0.0145	0.3838		0.0947	0.0147642	0.653631
P05156	CFI	rs10033900	4	110659067	C	T	0.4827	0.11	0.011694	5.12861e-21	88.4825		0.00640044	0.0099	0.5165		0.4827	0.0100672	0.519782
P19021	PAM	rs10035407	5	101669220	G	C	0.3098	0.07	0.00854498	2.5704e-16	67.108		0.00180162	0.0111	0.8721		0.3098	0.0112827	0.951583
P19021	PAM	rs17296280	5	102360747	C	A	0.3147	-0.2	0.00806143	7.07946e-136	615.511		0.00250313	0.0109	0.8206		0.3147	0.0112039	0.969311
P19021	PAM	rs35658696	5	102338811	G	A	0.05	-0.98	0.025488	1.97626258336499e-323	1478.36		-0.0156962	0.0238	0.5092		0.05	0.0241618	0.746496
P19021	PAM	rs60580020	5	102337454	C	G	0.0253	-0.19	0.0225108	3.16228e-17	71.2405		0.0176041	0.0309	0.5678		0.0253	0.0316018	0.433105
P10915	HAPLN1	rs10039191	5	83019045	G	C	0.3347	0.11	0.00854321	6.16595e-38	165.784		0.0142003	0.0106	0.1813		0.3347	0.0107825	0.160968
P55773	CCL23	rs1005107	17	34340592	T	C	0.1304	0.08	0.0121375	4.36516e-11	43.4429		-0.0196008	0.019	0.3026		0.1304	0.0192994	0.435215
P55773	CCL23	rs2072667	17	34344962	A	G	0.0115	-0.37	0.0421867	1.77828e-18	76.9222		-0.0145047	0.0302	0.6325		0.0115	0.0306691	0.352361
P55773	CCL23	rs2735487	17	34295321	G	A	0.1812	0.22	0.0110463	2.95121e-88	396.651		-0.0133011	0.0119	0.2636		0.1812	0.0121097	0.353664
P55773	CCL23	rs33995560	17	34303771	C	T	0.0618	0.21	0.0171992	2.75423e-34	149.08		-0.00750179	0.0211	0.7226		0.0618	0.0214287	0.629855
P55773	CCL23	rs41341749	17	34310702	G	A	0.0366	0.61	0.0221977	3.01995e-166	755.167		0.0010005	0.0229	0.9643		0.0366	0.0232481	0.972503
P55773	CCL23	rs712045	17	34358452	C	T	0.4223	-0.24	0.00809824	5.12861e-193	878.296		0.00920221	0.0098	0.3458		0.4223	0.0099722	0.584198
P55773	CCL23	rs712048	17	34326215	A	C	0.0933	-0.74	0.0192461	1.97626258336499e-323	1478.36		-0.0102019	0.0148	0.4908		0.0933	0.0151949	0.335922
P55773	CCL23	rs854471	17	34397258	G	A	0.3242	0.07	0.00946176	1.38038e-13	54.7334		-0.00509699	0.0107	0.6335		0.3242	0.0108775	0.744636
P52803	EFNA5	rs10052932	5	106998423	A	T	0.2846	0.06	0.00863607	3.71535e-12	48.2692		-0.0075988	0.0107	0.4765		0.2846	0.0108943	0.892868
P32971	TNFSF8	rs1006026	9	117691270	G	A	0.4569	-0.14	0.0083539	4.89779e-63	280.852		-0.001998	0.0099	0.8382		0.4569	0.0101579	0.643085
P45877	PPIC	rs17388251	5	122360403	C	T	0.3898	-0.42	0.0109234	1.97626258336499e-323	1478.36		0.0183982	0.0101	0.06722		0.3898	0.010274	0.0224325
Q6UX41	BTNL8	rs10068582	5	180432290	C	G	0.1126	0.17	0.0131452	2.95121e-38	167.249		-0.00830439	0.0175	0.6379		0.1126	0.0178069	0.453049
Q92820	GGH	rs10087307	8	63975344	A	T	0.2492	-0.25	0.00912889	4.0738e-165	749.97		-0.0243029	0.0108	0.02449		0.2492	0.0109978	0.0181805
Q92820	GGH	rs16930057	8	63906122	A	G	0.2081	-0.11	0.0106503	5.24807e-25	106.674		0.0057037	0.0125	0.6475		0.2081	0.0127132	0.718052
Q92820	GGH	rs190945668	8	63951116	G	T	0.0396	-0.23	0.0213815	5.49541e-27	115.712		-0.0645041	0.0294	0.02829		0.0396	0.029788	0.0462576
Q92820	GGH	rs74329104	8	63931196	A	G	0.0747	0.63	0.0163852	1.97626258336499e-323	1478.36		0.0321961	0.0193	0.09447		0.0747	0.0196259	0.170496
P22105	TNXB	rs1009382	6	32026107	C	T	0.3549	-0.2	0.00799746	5.01187e-138	625.397		0.00910129	0.0108	0.3975		0.3549	0.0109809	0.409256
P22105	TNXB	rs116298992	6	32068495	T	C	0.0368	-1.66	0.0431736	1.97626258336499e-323	1478.36		0.0172012	0.0346	0.6198		0.0368	0.0350184	0.369633
P22105	TNXB	rs41270450	6	32017173	C	G	0.0239	-0.19	0.025778	1.69824e-13	54.3262		0.00740253	0.0251	0.7691		0.0239	0.025505	0.950369
P11362	FGFR1	rs10101096	8	38292147	C	A	0.2589	0.09	0.00962248	8.51138e-21	87.4805		-0.0308007	0.0118	0.008921		0.2589	0.0119979	0.0340776
Q9Y646	CPQ	rs10107707	8	98038083	T	C	0.0356	0.46	0.021811	9.77237e-99	444.799		-0.0203048	0.0313	0.5164		0.0356	0.0319609	0.599112
Q9Y646	CPQ	rs2704248	8	97657415	C	G	0.0393	-0.19	0.0199237	1.47911e-21	90.9425		0.0248975	0.0218	0.2533		0.0393	0.0221938	0.419147
Q9Y646	CPQ	rs4735446	8	98160222	C	T	0.0421	0.19	0.0193002	7.24436e-23	96.9129		-0.0010994	0.0233	0.961		0.0421	0.0236613	0.796021
Q9Y646	CPQ	rs62510587	8	98188357	T	C	0.1411	0.08	0.011923	1.94984e-11	45.0205		-0.0149005	0.0156	0.3388		0.1411	0.0158594	0.533159
P17813	ENG	rs10115613	9	130615751	G	A	0.1204	-0.11	0.01267	3.89045e-18	75.3762		0.016902	0.0167	0.3118		0.1204	0.017194	0.49534
P17813	ENG	rs11794565	9	130601277	T	C	0.4398	0.15	0.00825937	1.04713e-73	329.829		-0.0111014	0.0106	0.2938		0.4398	0.0108171	0.466616
Q9BXN1	ASPN	rs2761681	9	95186937	G	A	0.3681	-0.39	0.0101432	1.97626258336499e-323	1478.36		0.010697	0.0104	0.3048		0.3681	0.0105757	0.243653
Q9BXN1	ASPN	rs75406669	9	95563283	T	C	0.0839	-0.14	0.0158045	8.12831e-19	78.4685		0.0218985	0.0198	0.2694		0.0839	0.0201179	0.1829
Q8N142	ADSSL1	rs10142660	14	105225620	T	G	0.1327	0.37	0.012172	5.88844e-203	924.021		-0.00060018	0.0156	0.9718		0.1327	0.0159287	0.900646
Q8N142	ADSSL1	rs4432208	14	105191915	G	A	0.4692	-0.18	0.00878082	2.18776e-93	420.218		-0.00119928	0.0102	0.9034		0.4692	0.0104032	0.667711
P05154	SERPINA5	rs10144561	14	95045904	C	T	0.3875	0.14	0.00868592	1.90546e-58	259.791		0.00439966	0.0103	0.6718		0.3875	0.0104807	0.50496
P05154	SERPINA5	rs4062	14	95063174	A	G	0.3212	-0.1	0.00893991	4.7863e-29	125.122		-0.0034961	0.0107	0.7452		0.3212	0.0108775	0.558458
P05154	SERPINA5	rs6119	14	95054012	G	A	0.1011	0.35	0.0134558	3.71535e-149	676.574		0.00959589	0.0163	0.555		0.1011	0.016739	0.307466
Q6FHJ7	SFRP4	rs1014939	7	37941925	G	A	0.193	-0.11	0.0108135	2.63027e-24	103.48		0.0113036	0.0127	0.3745		0.193	0.01292	0.322649
Q6FHJ7	SFRP4	rs2598105	7	37977116	T	C	0.1551	0.27	0.0114183	1.28825e-123	559.148		0.00720399	0.0139	0.6036		0.1551	0.0141272	0.795587
Q7Z553	MDGA2	rs10150632	14	48331539	C	T	0.4613	-0.2	0.00810147	1.47911e-134	609.443		-0.0288984	0.0097	0.003029		0.4613	0.0098773	0.00584473
Q7Z553	MDGA2	rs117071810	14	48137086	A	C	0.0524	0.46	0.0191549	1.94984e-127	576.709		0.0592024	0.0227	0.009134		0.0524	0.0230822	0.0197916
Q7Z553	MDGA2	rs11846619	14	48869514	A	G	0.0412	0.77	0.0200263	1.97626258336499e-323	1478.36		-0.0111014	0.0267	0.6776		0.0412	0.0270857	0.880998
Q7Z553	MDGA2	rs12589514	14	48090417	G	A	0.2419	-0.1	0.00971962	7.94328e-25	105.853		-0.00079968	0.0114	0.9424		0.2419	0.0116012	0.680211
Q7Z553	MDGA2	rs1956335	14	48310726	T	C	0.1207	0.47	0.0188558	3.89045e-137	621.305		0.0158044	0.0181	0.3846		0.1207	0.0184104	0.710133
Q7Z553	MDGA2	rs61598077	14	48304092	T	C	0.1571	-0.15	0.0158287	2.63027e-21	89.8035		0.025502	0.0132	0.05296		0.1571	0.013437	0.167772
Q9P2B2	PTGFRN	rs10494191	1	117544015	C	A	0.3564	-0.12	0.00924863	1.69824e-38	168.348		-0.0105046	0.0104	0.3093		0.3564	0.0105757	0.442914
Q9P2B2	PTGFRN	rs4233450	1	117490261	G	T	0.1744	-0.84	0.0218469	1.97626258336499e-323	1478.36		0.00660174	0.0131	0.6132		0.1744	0.0133168	0.895929
Q9UBP4	DKK3	rs10160790	11	12007663	T	G	0.1858	-0.14	0.0108107	2.34423e-38	167.707		0.0198026	0.0146	0.1745		0.1858	0.0148507	0.411426
Q9UBP4	DKK3	rs11022114	11	12038874	A	G	0.3333	0.33	0.00865418	3.80189443262589e-318	1454.04		0	0.0113	0.9993		0.3333	0.0114894	0.569671
Q9UBP4	DKK3	rs11603771	11	12016030	C	T	0.3651	0.06	0.00932828	1.25893e-10	41.3713		-0.011296	0.011	0.304		0.3651	0.0111793	0.127639
Q9UBP4	DKK3	rs148022396	11	12035780	G	A	0.0485	-0.15	0.0192799	7.24436e-15	60.5306		-0.00679685	0.0267	0.7985		0.0485	0.0270936	0.546148
Q13740	ALCAM	rs1017915	3	105221416	A	G	0.2429	-0.09	0.00967296	1.34896e-20	86.5697		0.0197046	0.0121	0.1029		0.2429	0.0123165	0.101281
Q13740	ALCAM	rs13322383	3	105248666	T	C	0.119	-0.15	0.012574	8.31764e-33	142.31		-0.00359646	0.0148	0.8099		0.119	0.0150659	0.628077
Q9BV57	ADI1	rs10179340	2	3523324	A	G	0.1322	0.11	0.0114547	7.76247e-22	92.2183		-0.0062998	0.0143	0.6593		0.1322	0.0145747	0.998356
Q92765	FRZB	rs10181110	2	183747442	C	T	0.298	0.23	0.00900482	6.76083e-144	652.387		0.0116982	0.0106	0.2666		0.298	0.0107909	0.415177
Q92765	FRZB	rs10221950	2	183928369	G	C	0.2297	-0.43	0.0111835	1.97626258336499e-323	1478.36		0.00879859	0.0113	0.4351		0.2297	0.0115063	0.322375
Q92765	FRZB	rs288295	2	183628964	A	G	0.3791	0.06	0.00845599	1.28825e-12	50.347		0.0020978	0.0102	0.8381		0.3791	0.0103773	0.903174
Q92765	FRZB	rs288326	2	183703336	A	G	0.0845	0.54	0.0150715	3.89045e-281	1283.73		-0.00220242	0.0154	0.8845		0.0845	0.0156527	0.597188
Q92765	FRZB	rs73037291	2	183711883	C	T	0.0434	-0.38	0.0241389	7.76247e-56	247.819		-0.0247024	0.0248	0.3183		0.0434	0.0251472	0.550186
Q07507	DPT	rs1018454	1	168697761	A	C	0.4485	-0.34	0.00884279	1.97626258336499e-323	1478.36		9.9995e-05	0.01	0.9949		0.4485	0.0101706	0.794729
Q07507	DPT	rs12065661	1	168734457	A	G	0.1845	0.15	0.0115608	1.69824e-38	168.348		0.0159029	0.0128	0.2151		0.1845	0.0130234	0.426031
Q07507	DPT	rs580360	1	168667426	T	C	0.4937	-0.09	0.009999	2.23872e-19	81.0162		0.00449986	0.0099	0.6506		0.4937	0.0100672	0.781883
Q07507	DPT	rs76529514	1	168453791	C	T	0.1172	-0.11	0.0128975	1.47911e-17	72.7399		-0.0118001	0.0188	0.5311		0.1172	0.0190767	0.573928
Q8NG68	TTL	rs10194022	2	113236881	T	C	0.1591	0.08	0.0110775	5.12861e-13	52.1551		0.0230034	0.0162	0.1538		0.1591	0.0164797	0.328151
Q9NRW1	RAB6B	rs10212397	3	133607140	A	G	0.1757	-0.26	0.0105244	9.54993e-135	610.316		0.0138043	0.0134	0.3048		0.1757	0.0136438	0.54452
Q15465	SHH	rs10225292	7	156173238	C	T	0.348	-0.09	0.00846751	2.18776e-26	112.973		-0.0109993	0.0101	0.2771		0.348	0.010274	0.280876
Q15465	SHH	rs9333596	7	155603978	G	A	0.1591	-0.11	0.0111372	5.24807e-23	97.5512		-0.0227004	0.0147	0.1218		0.1591	0.0149625	0.180602
P48061	CXCL12	rs1023264	10	44893756	C	T	0.2583	0.14	0.00905909	7.07946e-54	238.829		-0.00420116	0.0108	0.697		0.2583	0.0109893	0.846179
P48061	CXCL12	rs10793518	10	44510460	A	G	0.2233	-0.08	0.0104643	2.0893e-14	58.4462		-0.0102019	0.0127	0.4212		0.2233	0.0129116	0.360949
P48061	CXCL12	rs10900029	10	44862220	A	G	0.2198	-0.07	0.0104326	1.94984e-11	45.0205		-0.0172988	0.0123	0.1592		0.2198	0.0125148	0.0422157
P48061	CXCL12	rs7918194	10	45102420	T	C	0.4577	-0.06	0.0088194	1.02329e-11	46.2834		-0.00150113	0.0098	0.8819		0.4577	0.0099722	0.981694
Q9NPH3	IL1RAP	rs1024949	3	190347732	C	T	0.0807	-0.12	0.0137474	2.5704e-18	76.1946		0.00869772	0.017	0.6096		0.0807	0.017425	0.415291
Q9NPH3	IL1RAP	rs2885373	3	190346468	T	C	0.1427	1.42	0.0369317	1.97626258336499e-323	1478.36		0.00469894	0.0139	0.7368		0.1427	0.0141438	0.69967
Q9NPH3	IL1RAP	rs3773984	3	190279142	C	T	0.0708	0.24	0.0138577	3.38844e-67	299.944		-0.0167981	0.0197	0.3945		0.0708	0.0200228	0.447638
Q9NPH3	IL1RAP	rs67249092	3	190357571	G	A	0.1709	-0.28	0.00956052	1.51356e-188	857.735		-0.00760104	0.0139	0.5845		0.1709	0.0141354	0.767706
Q14956	GPNMB	rs10250602	7	23303701	C	T	0.3292	-0.22	0.00887321	1.04713e-135	614.73		0.016902	0.0102	0.09914		0.3292	0.0103773	0.173843
Q14956	GPNMB	rs1728326	7	23234981	G	T	0.0442	-0.2	0.0201835	3.80189e-23	98.1896		0.0209989	0.0239	0.3792		0.0442	0.0242571	0.336579
P04424	ASL	rs10255397	7	65797408	C	T	0.3888	-0.12	0.00849114	2.39883e-45	199.724		-0.0114047	0.0101	0.2611		0.3888	0.0102824	0.334177
Q86UL8	MAGI2	rs10260483	7	79099654	A	G	0.4991	0.23	0.00850085	3.23594e-161	732.034		0.000499875	0.0098	0.9592		0.4991	0.0099722	0.676247
Q86UL8	MAGI2	rs2190168	7	79090780	C	T	0.151	0.13	0.0147484	1.20226e-18	77.6953		-0.0036035	0.0136	0.794		0.151	0.0138421	0.952886
Q86UL8	MAGI2	rs59169073	7	79058223	C	T	0.1597	0.57	0.0148247	1.97626258336499e-323	1478.36		0.0127003	0.0135	0.3466		0.1597	0.0137472	0.481598
P20366	TAC1	rs10272589	7	96896639	A	G	0.1238	0.1	0.0121579	1.94984e-16	67.6527		-0.00749804	0.0142	0.598		0.1238	0.014454	0.607783
P20366	TAC1	rs34492460	7	97096839	A	T	0.251	-0.07	0.00947351	1.47911e-13	54.5977		-0.00460057	0.0117	0.6956		0.251	0.0119029	0.918538
P20366	TAC1	rs731290	7	97283837	G	C	0.16	0.12	0.0116086	4.7863e-25	106.856		-0.014997	0.0128	0.2425		0.16	0.0130318	0.263908
Q9NRB3	CHST12	rs6952433	7	2396638	A	G	0.2138	0.2	0.00963504	1.04713e-95	430.877		-0.00969686	0.0122	0.4275		0.2138	0.0124199	0.749762
P11226	MBL2	rs1031101	10	54533360	G	A	0.1374	-0.49	0.012744	1.97626258336499e-323	1478.36		0.0127003	0.014	0.3636		0.1374	0.0142388	0.406337
P11226	MBL2	rs2384046	10	54535840	T	G	0.2141	-0.9	0.0267915	2.13796e-247	1128.48		-0.0201007	0.0119	0.0918		0.2141	0.0121097	0.0632757
P11226	MBL2	rs5030737	10	54531242	A	G	0.0526	-0.77	0.0200263	1.97626258336499e-323	1478.36		0.0044003	0.0197	0.8249		0.0526	0.020031	0.694628
Q92823	NRCAM	rs1034826	7	108083604	C	T	0.2281	-0.07	0.0100519	3.31131e-12	48.495		-0.0036035	0.011	0.744		0.2281	0.0111876	0.694057
P01031	C5	rs1035029	9	123742818	G	A	0.3792	-0.19	0.0179705	3.98107e-26	111.786		0.00640044	0.0102	0.5345		0.3792	0.010369	0.552367
P01031	C5	rs17220750	9	123787999	A	G	0.1074	0.09	0.0138722	8.70964e-11	42.0916		-0.017604	0.0171	0.3027		0.1074	0.017385	0.297248
P01031	C5	rs2269067	9	123737040	C	G	0.1776	0.17	0.0107385	1.90546e-56	250.617		-0.005103	0.0125	0.6869		0.1776	0.0127049	0.908163
P01031	C5	rs72758178	9	123784925	G	A	0.0529	-0.22	0.0187829	1.09648e-31	137.189		0.0145047	0.0238	0.5423		0.0529	0.0241072	0.928539
O95379	TNFAIP8	rs1035376	5	118648250	G	A	0.1592	-0.22	0.010802	3.31131e-92	414.797		0.0259026	0.0152	0.08788		0.1592	0.0154626	0.102272
O95379	TNFAIP8	rs56329027	5	118669304	T	C	0.2509	-0.08	0.00908128	1.25893e-18	77.6044		0.0140015	0.0108	0.1942		0.2509	0.0109978	0.124215
P09668	CTSH	rs62013199	15	79229644	G	A	0.0925	0.48	0.0124839	1.97626258336499e-323	1478.36		0.0162005	0.0171	0.3411		0.0925	0.0174018	0.2108
Q9UI42	CPA4	rs17133172	7	130028860	G	C	0.1734	-0.09	0.0141314	1.90546e-10	40.5613		-0.0109993	0.014	0.4296		0.1734	0.0142388	0.842094
Q9UI42	CPA4	rs2239606	7	130025895	G	A	0.4616	-0.05	0.00736387	1.12202e-11	46.1029		-0.00390238	0.0099	0.6929		0.4616	0.0100672	0.547565
Q9UI42	CPA4	rs34587586	7	129938598	T	G	0.3453	-1.2	0.0312099	1.97626258336499e-323	1478.36		-0.0010005	0.01	0.9202		0.3453	0.010179	0.792826
P36222	CHI3L1	rs12141494	1	203151425	G	A	0.4428	1	0.0260082	1.97626258336499e-323	1478.36		-0.0141987	0.0099	0.1511		0.4428	0.0101017	0.242412
Q9HD89	RETN	rs10401670	19	7742802	T	C	0.4426	0.17	0.00839269	3.16228e-91	410.295		-0.0217038	0.0124	0.07997		0.4426	0.0125621	0.0727771
Q9HD89	RETN	rs3745367	19	7734511	A	G	0.1936	0.1	0.0107196	1.07152e-20	87.0251		-0.0114958	0.0142	0.4176		0.1936	0.0145831	0.733579
Q9HD89	RETN	rs3745368	19	7735297	A	G	0.0386	-0.67	0.0226736	6.60693e-192	873.19		0.075497	0.0342	0.02715
Q9HD89	RETN	rs80035917	19	7739230	T	G	0.0603	-0.13	0.0206893	3.31131e-10	39.4818		-0.0551956	0.0236	0.01948		0.0603	0.0240296	0.0186027
Q8IUL8	CILP2	rs10402308	19	19657500	A	G	0.2012	-0.07	0.011065	2.51189e-10	40.0215		0.0114047	0.0127	0.3692		0.2012	0.01292	0.372411
Q86UW8	HAPLN4	rs10403273	19	19372968	G	C	0.1527	0.11	0.0106778	6.91831e-25	106.126		-0.0189984	0.0134	0.1566		0.1527	0.0136353	0.223208
P13686	ACP5	rs10403399	19	11706658	G	C	0.281	0.24	0.00952855	5.49541e-140	634.409		0.004902	0.0111	0.6617		0.281	0.0112995	0.664415
P13686	ACP5	rs2876698	19	11675141	C	G	0.1968	-0.16	0.0105685	8.91251e-52	229.199		-0.0144032	0.0119	0.2258		0.1968	0.0121182	0.0933219
P13686	ACP5	rs74747135	19	11690023	T	G	0.1074	-0.14	0.0195991	9.12011e-13	51.0249		0.0071047	0.0155	0.6477		0.1074	0.0157813	0.477598
P23142	FBLN1	rs1040402	22	45846965	A	G	0.1909	-0.16	0.0103582	7.94328e-54	238.6		-0.00969686	0.0125	0.4382		0.1909	0.0127132	0.376172
P23142	FBLN1	rs136743	22	45928746	C	A	0.4453	0.06	0.00780004	1.44544e-14	59.1711		-0.00390238	0.0101	0.6993		0.4453	0.0103086	0.656841
Q9Y240	CLEC11A	rs10404678	19	51221300	C	A	0.1639	-0.07	0.0113827	7.76247e-10	37.8189		-0.0172012	0.0144	0.2318		0.1639	0.0146357	0.260012
Q9Y240	CLEC11A	rs13866	19	51228746	T	C	0.2801	-0.09	0.00907207	3.38844e-23	98.4175		0.0034042	0.0132	0.7976		0.2801	0.0133725	0.849993
P17535	JUND	rs10406080	19	18402142	C	G	0.3487	0.06	0.00835168	6.76083e-13	51.6125		0.00129916	0.0103	0.8999		0.3487	0.0105156	0.472648
Q16674	MIA	rs10407351	19	41249375	C	T	0.4846	0.06	0.00812015	1.47911e-13	54.5977		0.00820356	0.01	0.4079		0.4846	0.010179	0.280321
O15389	SIGLEC5	rs10408866	19	52172132	T	C	0.1696	0.2	0.0108978	3.16228e-75	336.808		-0.012599	0.0136	0.3555		0.1696	0.0138421	0.568167
O15389	SIGLEC5	rs73050865	19	52115944	G	C	0.0239	-1.18	0.0306897	1.97626258336499e-323	1478.36		-0.0407004	0.0324	0.2093		0.0239	0.0328542	0.221303
O15389	SIGLEC5	rs73056872	19	52240307	G	T	0.0977	-0.11	0.0143551	1.8197e-14	58.718		-0.040902	0.0175	0.01913		0.0977	0.0177738	0.0226757
O15389	SIGLEC5	rs7359936	19	52150601	A	C	0.4654	0.08	0.00831428	6.45654e-22	92.5828		0.0210959	0.0106	0.0462		0.4654	0.0108082	0.0374668
Q14213	EBI3	rs10409192	19	4211148	G	T	0.1529	-0.07	0.00996416	2.13796e-12	49.3531		0.0187038	0.0143	0.1894		0.1529	0.0145834	0.339667
Q14213	EBI3	rs353696	19	4242505	C	T	0.2755	-1.12	0.0291292	1.97626258336499e-323	1478.36		0.0138961	0.0109	0.2031		0.2755	0.0110926	0.171381
P20138	CD33	rs11672446	19	51763357	C	T	0.0856	0.29	0.0139013	1.20226e-96	435.196		-0.00410158	0.0212	0.8466		0.0856	0.0215002	0.624884
P20138	CD33	rs116953977	19	51749497	T	C	0.055	0.26	0.016056	5.62341e-59	262.223		0.0204985	0.0314	0.5138		0.055	0.031799	0.36012
P20138	CD33	rs12459419	19	51728477	T	C	0.3497	-1.08	0.0280889	1.97626258336499e-323	1478.36		-0.0135007	0.0106	0.1996		0.3497	0.0107742	0.305863
P20138	CD33	rs200656	19	51724326	T	C	0.2	0.15	0.0116226	4.16869e-38	166.562		0.0044003	0.0117	0.7058		0.2	0.0119114	0.762176
P08246	ELANE	rs10409474	19	850733	G	C	0.1391	0.45	0.0123346	2.0893e-291	1330.98		-0.017496	0.0192	0.3615
P08246	ELANE	rs2007647	19	851976	A	G	0.2768	-0.12	0.0163766	2.34423e-13	53.6928		0.0109004	0.0144	0.4466
P08246	ELANE	rs2074639	19	840984	T	C	0.1789	-0.13	0.0112654	8.31764e-31	133.166		-0.0143018	0.0137	0.2989
P21217	FUT3	rs10409772	19	5840926	A	C	0.0762	-0.58	0.0382078	4.7863e-52	230.437		-0.0249999	0.0191	0.1915		0.0762	0.0196202	0.250814
P21217	FUT3	rs4807052	19	5846229	T	C	0.2745	0.17	0.00944447	1.94984e-72	323.998		-0.000100005	0.012	0.9935		0.2745	0.0122391	0.8978
P21217	FUT3	rs708686	19	5840619	T	C	0.2308	-0.66	0.0171654	1.97626258336499e-323	1478.36		-0.0153979	0.011	0.1627		0.2308	0.0113177	0.225212
P63302	SEPW1	rs10412662	19	48282453	C	A	0.109	-0.11	0.013772	1.38038e-15	63.7954		0.0201007	0.0152	0.1854		0.109	0.0154626	0.239475
P63302	SEPW1	rs55887923	19	48277240	G	A	0.4797	-0.11	0.00798772	3.80189e-43	189.644		0.00619918	0.0098	0.5266		0.4797	0.0099722	0.539441
Q14653	IRF3	rs10415576	19	50164390	C	T	0.3847	-0.07	0.00814666	8.51138e-18	73.8307		-0.0288012	0.0104	0.00556		0.3847	0.0105927	0.00564221
P59901	LILRA4	rs10418607	19	54857911	C	A	0.4124	-0.13	0.0089033	2.75423e-48	213.199		-0.014997	0.0106	0.1592		0.4124	0.0107995	0.290585
P59901	LILRA4	rs2241385	19	54849566	C	T	0.3357	0.11	0.0098411	5.24807e-29	124.939		0	0.0103	0.9996		0.3357	0.0105156	0.942587
P59901	LILRA4	rs2287826	19	54863258	A	G	0.0706	0.14	0.0175781	1.65959e-15	63.4325		0.0111971	0.0225	0.6198		0.0706	0.0228672	0.566461
P59901	LILRA4	rs35407007	19	54850418	A	G	0.0641	-0.32	0.0175299	1.90546e-74	333.227		0.0077995	0.0245	0.75		0.0641	0.0252262	0.98099
Q8N6Q3	CD177	rs111712264	19	43848005	G	T	0.0658	-0.15	0.018188	1.62181e-16	68.0159		-0.012304	0.0212	0.5636		0.0658	0.0215483	0.538291
Q8N6Q3	CD177	rs12981004	19	43846031	G	A	0.4479	-0.14	0.00896742	6.0256e-55	243.737		0.004902	0.0105	0.6383		0.4479	0.0106708	0.689431
Q8N6Q3	CD177	rs45553433	19	43858044	T	A	0.065	-0.77	0.0200263	1.97626258336499e-323	1478.36		0.0278955	0.025	0.2642		0.065	0.0257548	0.605017
Q8N6Q3	CD177	rs4803617	19	43867658	G	A	0.3305	-0.46	0.0198396	6.30957e-119	537.589		-0.0134985	0.0116	0.2444		0.3305	0.011775	0.516213
Q8N6Q3	CD177	rs62113716	19	43835076	A	G	0.0847	-0.64	0.0166453	1.97626258336499e-323	1478.36		0.0199987	0.0194	0.3016		0.0847	0.019665	0.302472
Q8N6Q3	CD177	rs62114806	19	43872444	A	G	0.2482	-0.24	0.0102272	8.91251e-122	550.689		0.0287041	0.0121	0.01774		0.2482	0.0122916	0.039114
Q8N6Q3	CD177	rs78530667	19	43900697	C	T	0.1142	-0.63	0.0163852	1.97626258336499e-323	1478.36		-0.0170046	0.0164	0.3013		0.1142	0.0166375	0.377146
P04196	HRG	rs59123177	3	186391274	A	G	0.3171	0.51	0.0132642	1.97626258336499e-323	1478.36		-0.0160989	0.0104	0.1196		0.3171	0.0105757	0.200105
P04196	HRG	rs6444156	3	186397474	A	G	0.252	-0.34	0.00995203	8.31764e-256	1167.17		-0.0124978	0.0116	0.2819		0.252	0.011808	0.436354
O60259	KLK8	rs10425377	19	51523002	C	G	0.252	0.08	0.0110203	3.89045e-13	52.6977		0.00539542	0.012	0.6553		0.252	0.0122131	0.580611
O60259	KLK8	rs1122466	19	51491464	G	A	0.0359	-0.5	0.0225894	1.47911e-108	489.926		-0.000899595	0.0201	0.9652		0.0359	0.0205878	0.763486
O60259	KLK8	rs1701946	19	51503524	C	T	0.4336	-0.21	0.0265193	2.39883e-15	62.7068		-0.00689617	0.0102	0.4993		0.4336	0.010369	0.221665
O60259	KLK8	rs2659091	19	51446530	A	G	0.3955	-0.07	0.00836305	5.7544e-17	70.0594		0.00330453	0.0104	0.753		0.3955	0.0105927	0.812655
O60259	KLK8	rs74705037	19	51504808	A	G	0.0271	0.86	0.0254067	3.71535e-251	1145.78		-0.0425005	0.0322	0.1866		0.0271	0.0327359	0.0849135
Q6PI73	LILRA6	rs10426018	19	54741036	T	C	0.0184	0.24	0.0351069	8.12831e-12	46.7346		0.012699	0.032	0.6904
Q6PI73	LILRA6	rs112312277	19	54706844	T	G	0.0663	0.56	0.0163616	9.77237e-257	1171.45		-0.0316971	0.024	0.187		0.0663	0.0247184	0.187593
Q6PI73	LILRA6	rs11671310	19	54716663	A	G	0.2488	0.23	0.0104014	2.39883e-108	488.96		-0.00690378	0.0107	0.5197		0.2488	0.0108943	0.8596
Q6PI73	LILRA6	rs117376661	19	54742900	G	C	0.0474	-0.62	0.0299502	3.38844e-95	428.534		0.00660174	0.0193	0.734		0.0474	0.0196512	0.65016
Q6PI73	LILRA6	rs17841906	19	54735053	T	G	0.1368	-0.24	0.0131204	9.54993e-75	334.604		-0.0075988	0.0176	0.6654		0.1368	0.0180661	0.594063
Q6PI73	LILRA6	rs393600	19	54759102	G	A	0.2539	0.19	0.0112704	9.12011e-64	284.202		-0.0135971	0.0118	0.2486		0.2539	0.0120322	0.150447
Q6PI73	LILRA6	rs406231	19	54751065	G	T	0.2939	-0.1	0.0142476	2.23872e-12	49.2628		-0.00330453	0.011	0.7628		0.2939	0.0112221	0.712082
Q6PI73	LILRA6	rs410852	19	54800371	C	T	0.3311	0.06	0.00911735	4.67735e-11	43.3077		0.0139975	0.0114	0.22		0.3311	0.0117119	0.372092
Q6PI73	LILRA6	rs429539	19	54752624	T	C	0.3014	0.22	0.0260154	2.75423e-17	71.5131		-0.00849599	0.0123	0.488		0.3014	0.0125495	0.237358
Q6PI73	LILRA6	rs4405671	19	54729781	T	C	0.1778	0.38	0.011286	1.58489e-248	1133.67		0.0162965	0.019	0.3912
Q6PI73	LILRA6	rs635711	19	54748760	T	G	0.4653	-0.34	0.00884279	1.97626258336499e-323	1478.36		-0.000900405	0.0111	0.9387		0.4653	0.011308	0.839791
O95897	OLFM2	rs10427136	19	10137806	C	A	0.3675	0.06	0.0084522	1.25893e-12	50.3922		0.00879859	0.0108	0.4128		0.3675	0.0109978	0.280655
O95897	OLFM2	rs111978968	19	10069934	C	T	0.1151	0.1	0.013805	4.36516e-13	52.4716		-0.00410158	0.0164	0.8031		0.1151	0.0166781	0.418334
O95897	OLFM2	rs11669788	19	10058807	T	C	0.3355	0.63	0.0163852	1.97626258336499e-323	1478.36		0.0114047	0.011	0.3008		0.3355	0.011196	0.26955
O95897	OLFM2	rs1862474	19	10096650	C	T	0.2336	-0.23	0.0100062	6.45654e-117	528.35		-0.00600195	0.012	0.6177		0.2336	0.0121964	0.683766
O95897	OLFM2	rs8104885	19	10128691	A	G	0.4406	0.07	0.0080385	3.0903e-18	75.8309		-0.00559563	0.0105	0.5966		0.4406	0.0106708	0.468004
P19827	ITIH1	rs1042779	3	52821011	G	A	0.3891	-0.51	0.0132642	1.97626258336499e-323	1478.36		-0.0284028	0.0101	0.005107		0.3891	0.010274	0.056415
P19827	ITIH1	rs62255400	3	52812231	T	C	0.1159	0.11	0.0135289	4.2658e-16	66.1094		0.000899595	0.0167	0.9584		0.1159	0.0169882	0.93194
P35052	GPC1	rs1042823	2	241407441	T	C	0.1178	-0.12	0.0130003	2.69153e-20	85.2037		0.0282959	0.0163	0.08247		0.1178	0.0165915	0.104431
P35052	GPC1	rs1126920	2	241405479	T	C	0.0983	0.63	0.0163852	1.97626258336499e-323	1478.36		0.00269636	0.0164	0.8712		0.0983	0.0167035	0.766297
P35052	GPC1	rs2228331	2	241405528	A	G	0.3137	-0.06	0.00864011	3.80189e-12	48.2241		-0.00280393	0.0111	0.8001		0.3137	0.011308	0.504787
P35542	SAA4	rs10430893	11	18280995	T	C	0.0694	-0.49	0.0164144	8.31764e-196	891.13		0.0179971	0.0163	0.2708		0.0694	0.0166174	0.126316
P35542	SAA4	rs7103794	11	18248403	A	G	0.4585	0.43	0.0111835	1.97626258336499e-323	1478.36		-0.00540458	0.01	0.5843		0.4585	0.0101623	0.684282
P0DJI9	SAA2	rs10430893	11	18280995	T	C	0.0694	-0.6	0.0157957	1.02329299015032e-315	1442.86		0.0179971	0.0163	0.2708		0.0694	0.0166174	0.126316
P0DJI9	SAA2	rs10766463	11	18252293	G	A	0.4535	0.06	0.00789118	2.88403e-14	57.812		-0.00509699	0.01	0.6123		0.4535	0.0101623	0.730289
P0DJI9	SAA2	rs11603089	11	18282051	G	A	0.2023	-0.07	0.0104906	2.51189e-11	44.5245		-0.0101978	0.0133	0.4408		0.2023	0.0135319	0.500143
P0DJI9	SAA2	rs2468844	11	18267027	C	T	0.1646	0.1	0.0111476	2.95121e-19	80.4702		-0.00420116	0.016	0.7931		0.1646	0.0162898	0.382093
P0DJI9	SAA2	rs79669707	11	18270325	A	G	0.1644	0.27	0.0108833	7.24436e-136	615.466		-0.0440041	0.0168	0.008858		0.1644	0.01718	0.013918
P0DJI8	SAA1	rs10430893	11	18280995	T	C	0.0694	-0.75	0.0195062	1.97626258336499e-323	1478.36		0.0179971	0.0163	0.2708		0.0694	0.0166174	0.126316
P0DJI8	SAA1	rs10766463	11	18252293	G	A	0.4535	0.07	0.00812916	7.24436e-18	74.1488		-0.00509699	0.01	0.6123		0.4535	0.0101623	0.730289
P0DJI8	SAA1	rs79669707	11	18270325	A	G	0.1644	0.3	0.0108527	3.38844e-168	764.135		-0.0440041	0.0168	0.008858		0.1644	0.01718	0.013918
Q07075	ENPEP	rs10434005	4	111367841	A	G	0.1743	-0.21	0.0102815	1e-92	417.186		-0.0170953	0.0123	0.1662		0.1743	0.0125148	0.42576
Q07075	ENPEP	rs11735606	4	111439018	G	C	0.2888	0.4	0.0104033	1.97626258336499e-323	1478.36		-0.00380276	0.0105	0.7149		0.2888	0.0106791	0.658521
Q07075	ENPEP	rs17623554	4	111471687	A	T	0.079	0.17	0.0144516	6.0256e-32	138.378		-0.00579677	0.019	0.7592		0.079	0.0192994	0.741984
O43854	EDIL3	rs10434639	5	83210347	G	A	0.353	-0.06	0.00804056	8.51138e-14	55.6839		0.00959589	0.0104	0.3557		0.353	0.0105757	0.490771
O43854	EDIL3	rs2457501	5	83657961	C	T	0.4399	-0.05	0.00793934	3.01995e-10	39.6617		-0.00699547	0.01	0.4873		0.4399	0.0101706	0.907601
P08581	MET	rs10435378	7	116425493	G	A	0.4402	-0.13	0.00830738	3.38844e-55	244.883		0.00729656	0.0098	0.4604		0.4402	0.0099722	0.524947
P08581	MET	rs79326908	7	116371011	G	A	0.0234	0.25	0.027438	8.12831e-20	83.0186		0.0212032	0.0402	0.5981		0.0234	0.0406549	0.664736
Q9BUP3	HTATIP2	rs10437608	11	20385606	G	A	0.4908	-0.55	0.0143045	1.97626258336499e-323	1478.36		0.0114048	0.0098	0.247		0.4908	0.0099722	0.165351
Q86VW2	ARHGEF25	rs10437954	12	58003922	G	A	0.1156	0.18	0.0122881	1.38038e-48	214.574		0.00220242	0.0177	0.8993		0.1156	0.0180137	0.785226
Q86VW2	ARHGEF25	rs1552842	12	58012163	A	G	0.3186	0.06	0.00789428	2.95121e-14	57.7667		-0.0062998	0.01	0.5279		0.3186	0.0101706	0.444627
Q9BSH5	HDHD3	rs1043836	9	116136198	C	T	0.3704	-0.18	0.008491	9.77237e-100	449.394		-0.0160013	0.0104	0.1243		0.3704	0.0105675	0.121591
Q9BXS1	IDI2	rs1044261	10	1065710	T	C	0.0592	-0.19	0.017159	1.69824e-28	122.609		0.00939572	0.0192	0.6258		0.0592	0.019506	0.781366
Q9HB63	NTN4	rs10444524	12	96133387	G	A	0.4225	-0.12	0.00911331	1.34896e-39	173.384		0.00800193	0.0102	0.4356		0.4225	0.0103773	0.296612
Q9HB63	NTN4	rs17288108	12	96131895	G	A	0.1424	-0.24	0.0115676	1.28825e-95	430.464		-0.00410158	0.014	0.7687		0.1424	0.0141984	0.997712
Q9HB63	NTN4	rs4762233	12	96058721	T	C	0.4047	0.07	0.00873611	1.12202e-15	64.2036		0.00590255	0.01	0.5542		0.4047	0.0101706	0.380013
Q9NT99	LRRC4B	rs10445580	19	51063128	T	C	0.3312	0.06	0.00842204	1.04713e-12	50.7537		-0.00290421	0.0123	0.8135		0.3312	0.012718	0.819371
Q8IZS8	CACNA2D3	rs10446427	3	54090734	T	C	0.0771	0.11	0.0155096	1.31826e-12	50.3018		0.0190965	0.0259	0.4616		0.0771	0.0262911	0.394143
Q8IZS8	CACNA2D3	rs73082000	3	54133550	A	G	0.1461	0.23	0.0121229	2.88403e-80	359.952		0.0238044	0.0146	0.103		0.1461	0.0148261	0.0852416
Q8IZS8	CACNA2D3	rs7652529	3	54468033	T	C	0.2255	0.07	0.00958943	2.88403e-13	53.2857		-0.0260976	0.0132	0.04832		0.2255	0.0134202	0.218844
Q8IZS8	CACNA2D3	rs9814659	3	54596815	C	T	0.3347	-0.06	0.0085761	2.63027e-12	48.9466		0.00140098	0.0105	0.8963		0.3347	0.0106791	0.573808
Q8IZS8	CACNA2D3	rs9830773	3	54155476	A	G	0.1729	0.09	0.0130336	5.01187e-12	47.6823		0.0223973	0.0135	0.09602		0.1729	0.0137387	0.0386395
O15264	MAPK13	rs10447396	6	36113598	A	G	0.2445	0.12	0.00959676	7.07946e-36	156.355		-0.0105959	0.0109	0.3307		0.2445	0.0110843	0.276163
P14384	CPM	rs10450797	12	69367815	A	G	0.0747	0.14	0.0156377	3.46737e-19	80.1517		-0.0260976	0.0194	0.1792		0.0747	0.0197046	0.252377
P14384	CPM	rs10878881	12	69354633	T	C	0.2945	0.07	0.0100848	3.89045e-12	48.1789		-0.0107981	0.0107	0.3133		0.2945	0.0108775	0.182521
P14384	CPM	rs1908671	12	69433404	C	G	0.2931	-0.1	0.00893991	4.7863e-29	125.122		0.00880116	0.0109	0.4221		0.2931	0.0111012	0.709092
P19801	AOC1	rs10452848	7	150523544	G	A	0.4952	0.76	0.0197662	1.97626258336499e-323	1478.36		-0.0107025	0.0098	0.2744		0.4952	0.0099722	0.388822
P19801	AOC1	rs2301257	7	150555547	T	C	0.175	0.57	0.0148247	1.97626258336499e-323	1478.36		0.00059982	0.0127	0.9593		0.175	0.0129284	0.713733
P19801	AOC1	rs4725938	7	150461004	A	G	0.3857	0.3	0.00780246	1.97626258336499e-323	1478.36		0.0071047	0.0103	0.4936		0.3857	0.0104807	0.31513
P19801	AOC1	rs57564091	7	150816225	C	T	0.2375	0.08	0.00917038	2.69153e-18	76.1037		0.00500249	0.012	0.6811		0.2375	0.0122303	0.633129
P20783	NTF3	rs10459131	12	5400669	T	C	0.2723	-0.07	0.00917766	2.39883e-14	58.1744		-0.0187038	0.0112	0.09526		0.2723	0.0113944	0.274517
P20783	NTF3	rs79426122	12	5683260	T	C	0.0662	0.14	0.0159673	1.8197e-18	76.8767		-0.0318003	0.0211	0.132		0.0662	0.02147	0.142564
Q96J42	TXNDC15	rs10463924	5	134161929	A	G	0.058	-0.18	0.0210394	1.1749e-17	73.1944		-0.0217958	0.0247	0.3777		0.058	0.0250998	0.543109
Q96J42	TXNDC15	rs139724528	5	133853082	T	C	0.0962	0.11	0.0175563	3.71535e-10	39.257		-0.0168003	0.0189	0.3731		0.0962	0.0192124	0.775014
Q96J42	TXNDC15	rs319597	5	134241445	G	A	0.3843	-0.1	0.00903949	1.90546e-28	122.381		0.0034961	0.0099	0.7211		0.3843	0.0100756	0.420508
Q96J42	TXNDC15	rs3733897	5	134223593	G	A	0.1257	0.47	0.0122239	1.97626258336499e-323	1478.36		-0.0126003	0.0146	0.3889		0.1257	0.0148424	0.354
O43708	GSTZ1	rs1046428	14	77794283	T	C	0.1809	-0.12	0.00847656	1.69824e-45	200.412		-0.00220242	0.0123	0.8569		0.1809	0.0125148	0.662268
O43708	GSTZ1	rs7975	14	77793207	A	G	0.3128	1.15	0.0299094	1.97626258336499e-323	1478.36		-0.00230265	0.0105	0.8277		0.3128	0.0106875	0.985777
P30084	ECHS1	rs10466126	10	135186806	A	G	0.2527	0.06	0.00925803	9.12011e-11	42.0016		0.00259663	0.0128	0.8393		0.2527	0.013076	0.824462
P07355	ANXA2	rs1046657	15	60715800	T	G	0.48	-0.08	0.00981897	3.71535e-16	66.3817		0.00219758	0.01	0.8289		0.48	0.0101706	0.844218
P07355	ANXA2	rs16942556	15	60687251	T	C	0.0411	0.17	0.0252605	1.69824e-11	45.291		-0.00549507	0.0283	0.8451		0.0411	0.0287224	0.901826
P07355	ANXA2	rs62005030	15	60725339	T	C	0.132	-0.19	0.0157188	1.23027e-33	146.107		0.00679685	0.0158	0.6695		0.132	0.0160745	0.889042
P07355	ANXA2	rs74857903	15	60666116	C	T	0.0625	0.11	0.0167588	5.24807e-11	43.0825		0.00999983	0.0245	0.6839		0.0625	0.0248769	0.904339
P07355	ANXA2	rs8023979	15	60683949	G	A	0.1418	-0.08	0.0132549	1.58489e-09	36.427		0.00280393	0.0132	0.8318		0.1418	0.0134285	0.389192
P07355	ANXA2	rs8033800	15	60689179	T	A	0.366	0.56	0.0145646	1.97626258336499e-323	1478.36		0.0128016	0.0103	0.2143		0.366	0.0104724	0.307381
Q9UEF7	KL	rs10467359	13	33529264	G	A	0.0403	-0.32	0.0209061	6.91831e-53	234.289		-0.0102968	0.0237	0.6644		0.0403	0.0242496	0.687947
Q9UEF7	KL	rs12429937	13	33571753	T	A	0.2215	0.07	0.0108184	9.77237e-11	41.8665		0.0306963	0.0122	0.01178		0.2215	0.0124114	0.00927834
Q9UEF7	KL	rs73176817	13	33592313	C	T	0.1078	0.19	0.0132837	2.0893e-46	204.582		0.0252973	0.0193	0.1888		0.1078	0.0196427	0.145936
Q9UEF7	KL	rs73176836	13	33615538	C	T	0.1792	0.16	0.011275	1.04713e-45	201.374		-0.00219758	0.0138	0.8712		0.1792	0.0140238	0.873241
Q9UGM5	FETUB	rs1047115	3	186358366	C	A	0.139	0.09	0.0142025	2.34423e-10	40.1564		0.00140098	0.0159	0.9314		0.139	0.0161864	0.65224
Q9UGM5	FETUB	rs66965282	3	186358768	G	A	0.113	0.28	0.0284358	7.07946e-23	96.9585		-0.023404	0.0144	0.1043		0.113	0.0146357	0.141222
Q9UGM5	FETUB	rs710448	3	186452885	G	A	0.3382	0.06	0.00824756	3.46737e-13	52.9238		0.0197028	0.0101	0.04959		0.3382	0.0102824	0.0801755
Q9UJA9	ENPP5	rs1047153	6	46128745	C	T	0.34	0.72	0.0187259	1.97626258336499e-323	1478.36		-0.00330453	0.0103	0.7508		0.34	0.0104724	0.942425
Q9UJA9	ENPP5	rs34109856	6	46135884	G	C	0.0481	-1.36	0.0353712	1.97626258336499e-323	1478.36		0.0225013	0.0242	0.3539		0.0481	0.0245433	0.268444
Q9UJA9	ENPP5	rs77746021	6	46138158	C	A	0.0526	-0.12	0.0154936	9.54993e-15	59.9867		-0.0558036	0.0251	0.02594		0.0526	0.0254036	0.0194819
P49863	GZMK	rs10471928	5	54298731	T	C	0.4367	-0.14	0.00794328	1.58489e-69	310.639		0.00330453	0.01	0.74		0.4367	0.010179	0.875482
P49863	GZMK	rs17681401	5	54329913	C	T	0.2068	-0.07	0.0104852	2.45471e-11	44.5696		0.00329542	0.0141	0.8157		0.2068	0.0143175	0.81917
P12110	COL6A2	rs1047209	21	47556809	T	C	0.149	0.14	0.0118876	5.12861e-32	138.698		-0.00250313	0.0156	0.8745		0.149	0.0159378	0.816616
P12110	COL6A2	rs2839113	21	47545155	A	G	0.1787	0.18	0.0109745	1.86209e-60	269.013		0.00990082	0.0139	0.4752		0.1787	0.0141523	0.276585
P12110	COL6A2	rs35548026	21	47552209	A	G	0.0933	-0.39	0.0139359	2.45471e-172	783.176		0.0101978	0.0183	0.577		0.0933	0.018669	0.635764
O43557	TNFSF14	rs1047286	19	6713262	A	G	0.2407	-0.07	0.00939978	9.54993e-14	55.4575		-0.0175023	0.0128	0.1722		0.2407	0.0130404	0.176594
O43557	TNFSF14	rs173171	19	6672594	C	G	0.0649	-0.11	0.016646	3.89045e-11	43.6682		-0.0313049	0.0222	0.1595		0.0649	0.0225171	0.122549
O43557	TNFSF14	rs413141	19	6675989	A	G	0.142	0.17	0.0113304	6.91831e-51	225.118		-0.00439966	0.015	0.7685		0.142	0.0152559	0.741308
Q8IX19	C19orf59	rs1047286	19	6713262	A	G	0.2407	-0.06	0.00888458	1.44544e-11	45.6067		-0.0175023	0.0128	0.1722		0.2407	0.0130404	0.176594
Q9UBX7	KLK11	rs1048328	19	51527364	A	G	0.0643	-1.48	0.0384922	1.97626258336499e-323	1478.36		0.0255995	0.0196	0.1908		0.0643	0.0199277	0.11632
Q9UBX7	KLK11	rs117268623	19	51527970	T	C	0.0173	-0.27	0.0313746	7.58578e-18	74.0579		0.00850374	0.0346	0.8053		0.0173	0.0351344	0.877956
Q9UBX7	KLK11	rs62117662	19	51529377	A	G	0.1991	0.12	0.0102555	1.25893e-31	136.914		-0.0152964	0.0139	0.2722		0.1991	0.0141109	0.203013
O15079	SNPH	rs1048621	20	1293046	A	G	0.2525	-0.07	0.00888161	3.23594e-15	62.1173		0.0077995	0.0111	0.4831		0.2525	0.0112995	0.51927
P00751	CFB	rs1048709	6	31914935	A	G	0.286	-0.13	0.00949873	1.23027e-42	187.308		0.00580313	0.0125	0.64		0.286	0.0127049	0.64559
P00751	CFB	rs4151672	6	31919830	T	C	0.0494	-0.62	0.0184507	1.51356e-247	1129.17		0.0218006	0.0248	0.3785		0.0494	0.0251788	0.335908
Q9UBG3	CRNN	rs10494275	1	152391567	A	G	0.0813	-0.23	0.0141984	5.12861e-59	262.406		0.00970278	0.019	0.6123		0.0813	0.0193158	0.53133
Q9UBG3	CRNN	rs4240879	1	152414864	G	T	0.1408	0.08	0.0114507	2.81838e-12	48.8111		0.0160989	0.0126	0.2008		0.1408	0.012825	0.224411
Q92496	CFHR4	rs10494745	1	196887457	A	G	0.1648	-0.97	0.025228	1.97626258336499e-323	1478.36		-0.0243952	0.0168	0.1462		0.1648	0.0170349	0.299752
Q92496	CFHR4	rs4044682	1	196894465	G	T	0.4939	0.9	0.0234074	1.97626258336499e-323	1478.36		0.019295	0.01	0.05358		0.4939	0.010179	0.0405371
P00491	PNP	rs1049564	14	20940606	A	G	0.1652	-0.17	0.010815	1.12202e-55	247.085		-0.00790113	0.013	0.5436		0.1652	0.0132217	0.465321
P00491	PNP	rs1760928	14	20955695	G	A	0.2368	-0.07	0.00946567	1.41254e-13	54.6882		0.0104039	0.0126	0.4079		0.2368	0.0128083	0.383593
P23560	BDNF	rs10501089	11	27788859	T	C	0.0706	0.16	0.0158585	6.16595e-24	101.792		0.0101978	0.0274	0.7102		0.0706	0.0278087	0.781073
P17405	SMPD1	rs1050239	11	6415463	A	G	0.2899	-0.22	0.0115546	7.94328e-81	362.524		-0.015205	0.012	0.206		0.2899	0.0121882	0.226938
O00300	TNFRSF11B	rs10505337	8	119767165	G	A	0.2649	0.06	0.0089602	2.13796e-11	44.8401		0.00549507	0.0107	0.6117		0.2649	0.0108943	0.703741
O00300	TNFRSF11B	rs117585047	8	119804650	C	A	0.0717	0.13	0.0165186	3.54813e-15	61.9359		-0.0242047	0.0212	0.2545		0.0717	0.0215566	0.244615
O00300	TNFRSF11B	rs2465383	8	120079748	G	A	0.3829	0.12	0.0184864	8.51138e-11	42.1366		-0.0020978	0.0101	0.8332		0.3829	0.0102824	0.615525
O00300	TNFRSF11B	rs2468184	8	120197863	A	G	0.4523	-0.07	0.0105119	2.75423e-11	44.3442		0.0178989	0.0099	0.07184		0.4523	0.0100756	0.0933903
O00300	TNFRSF11B	rs2514591	8	119611476	A	G	0.1305	0.13	0.0128995	6.91831e-24	101.564		0.0204005	0.016	0.2021		0.1305	0.0162646	0.200973
O00300	TNFRSF11B	rs4876836	8	119446957	G	A	0.3947	-0.09	0.00875899	9.12011e-25	105.579		-0.0146029	0.0103	0.156		0.3947	0.0104807	0.506915
P14415	ATP1B2	rs1050541	17	7560835	T	G	0.4114	0.08	0.00947217	3.01995e-17	71.3314		0.0269048	0.01	0.007011		0.4114	0.0102052	0.0128462
P14415	ATP1B2	rs12325768	17	7548868	A	G	0.3335	-0.18	0.0168941	1.65959e-26	113.52		0.00560427	0.0108	0.6055		0.3335	0.0109978	0.154964
Q9Y275	TNFSF13B	rs10508198	13	108942788	C	G	0.4102	-0.06	0.00808007	1.12202e-13	55.1407		-0.0234017	0.0118	0.04677		0.4102	0.0119736	0.024631
P05121	SERPINE1	rs1050955	7	100782460	A	G	0.1872	-0.07	0.0105549	3.31131e-11	43.9836		0.0184979	0.0123	0.1325		0.1872	0.0125233	0.384379
Q5VXI9	LIPN	rs10509554	10	90525792	T	C	0.3239	0.78	0.0202864	1.97626258336499e-323	1478.36		0.00909848	0.0108	0.395		0.3239	0.0109809	0.512749
Q5VXI9	LIPN	rs7904525	10	90529899	T	C	0.3102	-0.35	0.00910287	1.97626258336499e-323	1478.36		-0.0102019	0.0103	0.324		0.3102	0.0104807	0.347635
O14879	IFIT3	rs10509571	10	91092558	A	T	0.2638	-0.09	0.00893645	7.4131e-24	101.427		0.00750179	0.0115	0.5099		0.2638	0.0116962	0.781773
Q8IWV2	CNTN4	rs10510251	3	3080611	C	G	0.0721	-0.15	0.0170174	1.20226e-18	77.6953		0.00770028	0.0192	0.6884		0.0721	0.0195225	0.828262
Q8IWV2	CNTN4	rs113319611	3	2716366	T	C	0.1475	0.86	0.137024	3.46737e-10	39.3919		-0.0137035	0.0156	0.3784		0.1475	0.0158594	0.497567
Q8IWV2	CNTN4	rs12490123	3	2121855	C	T	0.0475	0.26	0.0271554	1.02329e-21	91.6715		0.00300451	0.0316	0.9254		0.0475	0.031983	0.988549
Q8IWV2	CNTN4	rs13071423	3	2140378	A	C	0.1878	0.26	0.0110523	2.29087e-122	553.402		0.00870203	0.014	0.5322		0.1878	0.0143563	0.875363
Q8IWV2	CNTN4	rs13082490	3	2859620	C	T	0.3056	-0.13	0.0094332	3.31131e-43	189.919		-0.0034042	0.0112	0.7622		0.3056	0.0113779	0.770137
Q8IWV2	CNTN4	rs163352	3	3098041	G	C	0.1989	0.29	0.0109025	6.91831e-156	707.522		-0.00489799	0.0132	0.708		0.1989	0.0134119	0.558664
Q8IWV2	CNTN4	rs3935773	3	2127911	T	C	0.2082	0.14	0.0104716	9.12011e-41	178.742		-0.016902	0.0119	0.1575		0.2082	0.0121013	0.0803104
Q8IWV2	CNTN4	rs4365607	3	2076913	A	G	0.1398	0.08	0.0129398	6.30957e-10	38.2233		0.0189984	0.0144	0.1881		0.1398	0.0146608	0.324087
Q8IWV2	CNTN4	rs7627789	3	523638	A	T	0.3936	-0.07	0.0085048	1.86209e-16	67.7435		0.0214973	0.01	0.0321		0.3936	0.010179	0.0324097
Q8IWV2	CNTN4	rs7645682	3	2294645	C	T	0.2925	0.13	0.00964246	1.99526e-41	181.765		-0.0118989	0.011	0.2813		0.2925	0.0111876	0.13508
Q8IWV2	CNTN4	rs9310929	3	3077486	C	G	0.3296	-0.07	0.00859748	3.89045e-16	66.2909		0.000699755	0.0102	0.9472		0.3296	0.0103773	0.660278
Q12864	CDH17	rs1051624	8	95143172	T	G	0.418	0.19	0.00823663	9.77237e-118	532.119		0.0124028	0.0099	0.2093		0.418	0.0100756	0.196946
Q12864	CDH17	rs3757995	8	95202103	T	C	0.4598	0.19	0.00881872	5.88844e-103	464.19		0.00219758	0.0098	0.8254		0.4598	0.00998072	0.961244
Q12864	CDH17	rs76294589	8	95207868	C	T	0.0641	-0.21	0.0168363	1.04713e-35	155.577		-0.023697	0.0266	0.3735		0.0641	0.0269824	0.282602
Q12864	CDH17	rs7833351	8	95182178	G	A	0.3118	0.27	0.00868453	3.31131e-212	966.574		-0.0028958	0.0105	0.78		0.3118	0.0106875	0.699027
P12109	COL6A1	rs1053312	21	47423389	A	G	0.3526	-1.23	0.0319901	1.97626258336499e-323	1478.36		-0.00120072	0.0107	0.9118		0.3526	0.010903	0.792113
P12109	COL6A1	rs62215496	21	47402334	T	C	0.1779	-0.07	0.00945785	1.34896e-13	54.7787		0.0235017	0.0135	0.08183		0.1779	0.0137914	0.0447071
P12109	COL6A1	rs75434097	21	47419520	A	G	0.1175	-0.12	0.0107614	7.07946e-29	124.345		-0.00889948	0.0145	0.5368		0.1175	0.0147728	0.23402
P16442	NA	rs1053878	9	136131651	A	G	0.0607	-0.53	0.035608	4.16869e-50	221.542		0.0242047	0.0194	0.2115		0.0607	0.0197046	0.156662
P55083	MFAP4	rs1054206	17	19287419	C	G	0.2036	-0.16	0.0100655	6.76083e-57	252.681		-0.00820356	0.0146	0.5737		0.2036	0.0148261	0.587423
Q92626	PXDN	rs1054241	2	1637648	T	C	0.3854	0.05	0.00804958	5.24807e-10	38.5827		-0.00969686	0.0104	0.3509		0.3854	0.0105757	0.231842
P30533	LRPAP1	rs1054661	4	3495941	C	T	0.3487	-0.08	0.00870882	4.0738e-20	84.3842		-0.00179838	0.0104	0.8618		0.3487	0.0106191	0.918824
P30533	LRPAP1	rs11549516	4	3526645	T	C	0.0186	-0.28	0.0436032	1.34896e-10	41.2363		-0.00700447	0.0296	0.8138		0.0186	0.0301234	0.938983
Q99988	GDF15	rs1058587	19	18499422	G	C	0.2426	0.45	0.0117037	1.97626258336499e-323	1478.36		-0.00970278	0.0117	0.4057		0.2426	0.0119375	0.522528
P17181	IFNAR1	rs1058867	21	34669381	G	A	0.3895	-0.17	0.00837863	1.58489e-91	411.673		0.0160989	0.0099	0.1048		0.3895	0.0100756	0.0417065
P17181	IFNAR1	rs2257167	21	34715699	C	G	0.1194	-0.76	0.0197662	1.97626258336499e-323	1478.36		0.018596	0.0145	0.1994		0.1194	0.0147557	0.177276
Q99729	HNRNPAB	rs1059367	5	177636199	T	C	0.0796	-0.13	0.0150372	5.37032e-18	74.7398		0.0028958	0.0192	0.8794		0.0796	0.019482	0.877
O76076	WISP2	rs1061098	20	43356156	T	C	0.3364	-0.15	0.00928587	1.07152e-58	260.938		0.0124028	0.0105	0.2365		0.3364	0.0106708	0.140964
O76076	WISP2	rs11086936	20	43331807	G	C	0.3357	0.23	0.00888782	1.1749e-147	669.676		0.0157026	0.0117	0.1811		0.3357	0.0120639	0.301062
O76076	WISP2	rs6130677	20	43347291	T	C	0.4709	-0.11	0.00852206	4.0738e-38	166.608		-0.00439966	0.0104	0.6719		0.4709	0.0106959	0.590522
O76076	WISP2	rs74174914	20	43346726	A	G	0.0737	0.31	0.0160404	3.23594e-83	373.501		-0.0119005	0.0222	0.5917		0.0737	0.022541	0.5902
P55774	CCL18	rs1063340	17	34415763	C	G	0.2467	0.16	0.00966327	1.41254e-61	274.152		0.00420116	0.0115	0.714		0.2467	0.0116962	0.96596
P55774	CCL18	rs2015086	17	34391617	G	A	0.1135	0.89	0.0231473	1.97626258336499e-323	1478.36		-0.00410158	0.015	0.7851		0.1135	0.0152476	0.863212
P55774	CCL18	rs60764079	17	34287643	T	A	0.1491	0.08	0.011929	1.99526e-11	44.9754		-0.0100988	0.013	0.4378		0.1491	0.0132561	0.554864
P55774	CCL18	rs66967287	17	34352005	T	C	0.0605	0.17	0.0181522	7.58578e-21	87.7082		-0.012599	0.0179	0.4794		0.0605	0.018212	0.315182
P02654	APOC1	rs1064725	19	45422561	G	T	0.07	-0.1	0.0160804	5.01187e-10	38.6726		-0.0251023	0.0258	0.3307		0.07	0.0263773	0.325412
P07858	CTSB	rs1065712	8	11702122	C	G	0.085	-0.23	0.0145446	2.51189e-56	250.066		-0.0213973	0.0219	0.3298		0.085	0.0222553	0.0673512
P07858	CTSB	rs1736117	8	11731011	A	G	0.2975	0.06	0.00980912	9.54993e-10	37.4147		0.0030952	0.0108	0.7717		0.2975	0.0109893	0.680355
P07858	CTSB	rs2740592	8	11701253	G	A	0.2508	0.61	0.015865	1.97626258336499e-323	1478.36		0.010505	0.0114	0.3572		0.2508	0.0115845	0.29473
P16885	PLCG2	rs1071644	16	81971403	T	C	0.4469	-0.08	0.00861179	1.54882e-20	86.2965		0.00919757	0.0101	0.3606		0.4469	0.010274	0.495321
P16885	PLCG2	rs12445050	16	81870969	T	C	0.1003	0.18	0.0129988	1.31826e-43	191.752		-0.0217038	0.0142	0.1263		0.1003	0.0144626	0.0852685
P16885	PLCG2	rs4591139	16	81820708	T	C	0.4587	-0.06	0.00847885	1.47911e-12	50.0759		0.0139029	0.0103	0.1762		0.4587	0.0104724	0.121622
Q6ZVL6	KIAA1549L	rs10742301	11	33668521	G	A	0.4182	0.17	0.00829754	2.75423e-93	419.759		-0.0165031	0.01	0.1004		0.4182	0.0101706	0.11066
Q6ZVL6	KIAA1549L	rs2753408	11	33399691	A	G	0.4799	-0.32	0.00832263	1.97626258336499e-323	1478.36		0.0165031	0.0104	0.1125		0.4799	0.0105841	0.0412637
Q9UH65	SWAP70	rs10743116	11	9694617	C	T	0.3369	0.12	0.01577	2.75423e-14	57.9026		0.00619918	0.0102	0.5438		0.3369	0.0103858	0.635226
Q9UH65	SWAP70	rs2645017	11	9821554	A	G	0.1172	0.15	0.0158407	2.81838e-21	89.6668		-0.000900405	0.0166	0.9568		0.1172	0.0168848	0.924118
Q9UH65	SWAP70	rs415895	11	9769562	C	G	0.3551	0.42	0.0109234	1.97626258336499e-323	1478.36		9.9995e-05	0.0104	0.9888		0.3551	0.0105757	0.852081
P15529	CD46	rs10746399	1	207944072	T	C	0.4526	0.24	0.00817983	3.16228e-189	860.863		-0.00859685	0.0099	0.3831		0.4526	0.0100756	0.306209
Q9UHL4	DPP7	rs10747049	9	140008750	G	C	0.2361	-0.48	0.0124839	1.97626258336499e-323	1478.36		-0.0142973	0.0119	0.2293		0.2361	0.0121535	0.309672
P09237	MMP7	rs10750646	11	102398986	G	A	0.1939	0.14	0.0119747	1.41254e-31	136.686		0.00969686	0.0114	0.3947		0.1939	0.0116012	0.624741
P09237	MMP7	rs11568819	11	102401633	A	G	0.0663	0.57	0.016841	4.16869e-251	1145.55		0.0141001	0.0213	0.5075		0.0663	0.0216192	0.701551
P09237	MMP7	rs1711431	11	102474069	T	A	0.3326	0.11	0.00877395	4.67735e-36	157.179		-0.00330453	0.0108	0.7578		0.3326	0.0109893	0.591764
P09237	MMP7	rs17878383	11	102399596	G	C	0.0977	0.15	0.0168602	5.7544e-19	79.1509		0.040395	0.0178	0.02295		0.0977	0.018092	0.100857
P09237	MMP7	rs1943779	11	102407191	C	T	0.3306	0.06	0.00931815	1.20226e-10	41.4613		0.00240288	0.0111	0.831		0.3306	0.0112995	0.462811
P09237	MMP7	rs4754852	11	102410091	C	G	0.2451	0.16	0.00962948	5.37032e-62	276.079		0.0258042	0.0116	0.02647		0.2451	0.0117912	0.074547
P09237	MMP7	rs68181448	11	102430005	A	G	0.2157	-0.11	0.0103997	3.80189e-26	111.877		-0.0246001	0.0115	0.03259		0.2157	0.0117046	0.0595654
P19256	CD58	rs10754443	1	117048732	T	A	0.113	-0.09	0.0131587	7.94328e-12	46.7797		-0.0030952	0.0162	0.849		0.113	0.0164713	0.588655
Q1L6U9	MSMP	rs10758322	9	35776190	T	C	0.4183	0.06	0.00820559	2.63027e-13	53.4666		0.0120965	0.0102	0.2345		0.4183	0.0103773	0.161608
Q9H7M9	C10orf54	rs10762477	10	73531069	G	A	0.1548	0.36	0.0110693	5.12861e-232	1057.71		0.0202027	0.014	0.1481		0.1548	0.0142472	0.0417688
Q9H7M9	C10orf54	rs4747193	10	73558852	G	A	0.3104	-0.13	0.00895252	8.91251e-48	210.861		0.00999983	0.0109	0.3587		0.3104	0.0110843	0.450292
Q9HCB6	NA	rs1528648	11	14139686	G	A	0.3117	0.07	0.00877651	1.51356e-15	63.6139		-0.00799793	0.0106	0.4527		0.3117	0.0107995	0.286871
Q9HCB6	NA	rs1969539	11	14038621	A	G	0.452	0.28	0.00822845	8.51138e-254	1157.92		-0.00250313	0.0098	0.7964		0.452	0.0099722	0.52575
Q9HCB6	NA	rs2970332	11	14360435	G	A	0.2604	0.07	0.00965937	4.2658e-13	52.5168		-0.0143959	0.0117	0.2189		0.2604	0.0118946	0.325733
P10092	CALCB	rs10766205	11	15092320	G	A	0.2753	-0.25	0.00876576	6.60693e-179	813.394		0.0123965	0.0109	0.2568		0.2753	0.0110926	0.555242
Q86VR8	FJX1	rs10768174	11	36079256	G	A	0.405	0.18	0.00834302	3.0903e-103	465.477		-0.0044003	0.0101	0.6662		0.405	0.0102656	0.832692
Q86VR8	FJX1	rs10768204	11	36313529	G	A	0.3728	0.07	0.00855656	2.81838e-16	66.9264		-0.00039992	0.0102	0.9654		0.3728	0.0103773	0.859866
Q86VR8	FJX1	rs12574547	11	36173089	G	A	0.3242	0.11	0.00892731	6.91831e-35	151.825		-0.00850374	0.0105	0.416		0.3242	0.0106791	0.268745
Q86VR8	FJX1	rs2289981	11	36253128	C	G	0.0698	0.15	0.0162721	3.01995e-20	84.9761		-0.012599	0.0208	0.5434		0.0698	0.021135	0.776861
Q86VR8	FJX1	rs474415	11	35642723	A	G	0.3782	0.12	0.00835795	9.54993e-47	206.14		0.0020978	0.0109	0.8474		0.3782	0.0110843	0.937779
O00233	PSMD9	rs10770186	12	122361412	A	G	0.4507	-0.12	0.00819468	1.47911e-48	214.436		0.0140015	0.0098	0.1541		0.4507	0.00998072	0.150213
A6NHS7	MANSC4	rs10771360	12	27905661	T	C	0.4691	-0.08	0.00859593	1.31826e-20	86.6153		0.00919757	0.01	0.3555		0.4691	0.0101623	0.329231
A6NHS7	MANSC4	rs12370269	12	27924658	G	A	0.217	0.57	0.0148247	1.97626258336499e-323	1478.36		-0.0143959	0.0118	0.2221		0.217	0.0119979	0.295003
P04083	ANXA1	rs10781113	9	75717292	C	G	0.4073	-0.07	0.008053	3.54813e-18	75.5581		-0.00080032	0.0103	0.9416		0.4073	0.0104724	0.864396
P04083	ANXA1	rs7357731	9	75789935	G	A	0.026	0.34	0.0255657	2.34423e-40	176.865		0.00150113	0.0277	0.9576		0.026	0.0281346	0.917351
Q9HB21	PLEKHA1	rs10788274	10	124060802	G	A	0.4337	0.28	0.00794215	2.88403e-272	1242.91		0.0104039	0.0098	0.2901		0.4337	0.0099722	0.392236
Q9HB21	PLEKHA1	rs11499293	10	124321265	C	T	0.3147	-0.08	0.00813791	8.31764e-23	96.6394		0.00290421	0.011	0.7928		0.3147	0.011196	0.79533
Q9HB21	PLEKHA1	rs2672592	10	124230750	T	G	0.3558	-0.09	0.00800076	2.34423e-29	126.538		-0.00040008	0.0103	0.9717		0.3558	0.0104807	0.936282
Q9HB21	PLEKHA1	rs75695674	10	124137964	A	G	0.1003	0.12	0.0132211	1.12202e-19	82.3815		-0.00190181	0.0155	0.9024		0.1003	0.0157728	0.567009
Q8NCW5	APOA1BP	rs10796961	1	156556321	G	A	0.0194	-0.54	0.0286088	1.8197e-79	356.278		0.002002	0.0322	0.9513		0.0194	0.0329199	0.783889
Q8NCW5	APOA1BP	rs4661052	1	156566491	G	A	0.2613	0.25	0.0301428	1.09648e-16	68.7878		0.000500125	0.0112	0.9645		0.2613	0.0113944	0.759924
P56279	TCL1A	rs1080435	14	96185642	A	G	0.1986	-0.11	0.0105338	1.58489e-25	109.047		-0.0129029	0.0125	0.3035		0.1986	0.0128318	0.229729
P56279	TCL1A	rs78986913	14	96162418	A	G	0.0414	-0.45	0.0204604	3.31131e-107	483.721		0.0404027	0.0262	0.1227		0.0414	0.0266172	0.267243
P50583	NUDT2	rs10814104	9	34360287	T	C	0.2089	-0.3	0.00974881	6.0256e-208	946.976		0.0267977	0.0119	0.02465		0.2089	0.0120931	0.0553197
P50583	NUDT2	rs1134455	9	34369062	G	C	0.1768	0.24	0.0105707	4.0738e-114	515.48		0.0225013	0.0139	0.1056		0.1768	0.0141272	0.173346
O00585	CCL21	rs10814138	9	34723035	A	C	0.2824	-0.08	0.0097723	2.69153e-16	67.0172		-0.0133994	0.0109	0.2187		0.2824	0.0110843	0.462481
O00585	CCL21	rs10972211	9	34729990	A	G	0.1471	0.15	0.011263	1.8197e-40	177.369		-0.00060018	0.0143	0.9675		0.1471	0.0145489	0.899995
Q01974	ROR2	rs10820918	9	94686453	G	A	0.3138	0.15	0.00869104	9.54993e-67	297.878		-0.00970278	0.0105	0.3538		0.3138	0.0106875	0.280465
Q01974	ROR2	rs7869182	9	94497042	C	T	0.4441	0.12	0.00788157	2.39883e-52	231.813		0.0110003	0.0098	0.2628		0.4441	0.00998072	0.289945
Q15181	PPA1	rs10823500	10	72005190	G	A	0.412	0.18	0.00834673	3.80189e-103	465.063		-0.00350385	0.0102	0.7316		0.412	0.0103773	0.449657
Q9NR71	ASAH2	rs10825563	10	52047351	T	C	0.2715	-0.08	0.010416	1.58489e-14	58.9898		0.00350385	0.0111	0.754		0.2715	0.0112995	0.693012
Q9NR71	ASAH2	rs11594356	10	52047363	A	G	0.2403	0.15	0.00957289	2.45471e-55	245.525		0.0183015	0.0114	0.1067		0.2403	0.0116012	0.133952
Q9NR71	ASAH2	rs1369863	10	52006233	G	A	0.3252	0.36	0.022156	2.29087e-59	264.012		-0.0142973	0.0105	0.1716		0.3252	0.0106875	0.254106
Q9Y5Y7	LYVE1	rs10840450	11	10653426	A	G	0.4474	0.09	0.00876847	1.02329e-24	105.351		-0.00749804	0.0102	0.4653		0.4474	0.0103858	0.46095
Q9Y5Y7	LYVE1	rs116055980	11	10618765	G	A	0.0491	0.42	0.0192053	5.12861e-106	478.252		0.025605	0.0254	0.3145		0.0491	0.0257747	0.299197
Q9Y5Y7	LYVE1	rs76318574	11	10527718	C	T	0.0243	0.34	0.027163	6.0256e-36	156.676		0.0289964	0.0328	0.3755		0.0243	0.0332061	0.462116
Q9NRV9	HEBP1	rs10845710	12	13335670	A	G	0.3947	-0.07	0.00873303	1.09648e-15	64.249		-0.000500125	0.0107	0.9603		0.3947	0.0108859	0.589388
Q9NRV9	HEBP1	rs12815728	12	13146497	T	C	0.4463	-0.18	0.00804401	6.60693e-111	500.726		-0.00660174	0.0099	0.5079		0.4463	0.0100841	0.487598
Q9NRV9	HEBP1	rs1941	12	13128263	G	C	0.0274	-1.37	0.0356313	1.97626258336499e-323	1478.36		-0.00279609	0.0288	0.9237		0.0274	0.0291764	0.588708
Q8TDY8	IGDCC4	rs10851748	15	65669655	C	G	0.0934	0.1	0.0137991	4.2658e-13	52.5168		0.012304	0.0185	0.5055		0.0934	0.0188671	0.432393
Q8TDY8	IGDCC4	rs72741249	15	66016019	A	G	0.072	0.17	0.0155185	6.30957e-28	120.005		0.00659818	0.0223	0.7662		0.072	0.022886	0.741313
Q8TDY8	IGDCC4	rs77389	15	65695786	T	A	0.4075	-0.12	0.0108413	1.77828e-28	122.518		0.0102019	0.0105	0.333		0.4075	0.0106791	0.284291
Q8TDY8	IGDCC4	rs8034057	15	65789430	A	G	0.0987	-0.32	0.0135949	1.65959e-122	554.045		0.0135971	0.0183	0.457		0.0987	0.0186088	0.808043
Q6ZRP7	QSOX2	rs10858248	9	139108324	A	G	0.4643	0.34	0.00884279	1.97626258336499e-323	1478.36		-0.00110061	0.0103	0.9138		0.4643	0.0105156	0.647877
Q6ZRP7	QSOX2	rs12380852	9	139118673	C	T	0.1145	-0.29	0.0126154	6.16595e-117	528.442		-0.012304	0.0164	0.4515		0.1145	0.0166949	0.53203
Q99784	OLFM1	rs10858334	9	137989785	G	C	0.1244	0.14	0.012013	2.18776e-31	135.817		-0.00320486	0.0148	0.8285		0.1244	0.0151372	0.491486
Q99784	OLFM1	rs11103524	9	137671571	T	C	0.165	-0.08	0.0109733	3.0903e-13	53.15		0.012699	0.0148	0.3885		0.165	0.0151188	0.146052
Q99784	OLFM1	rs9410013	9	137823038	T	C	0.4128	0.05	0.00809211	6.45654e-10	38.1783		0.0207042	0.0105	0.04856		0.4128	0.0106961	0.230746
Q9NPF2	CHST11	rs1650132	12	104981657	G	A	0.481	-0.28	0.00826814	2.18776e-251	1146.83		0.00790113	0.0099	0.4257		0.481	0.0100928	0.49893
Q9NPF2	CHST11	rs1922263	12	104871892	A	C	0.1207	-0.21	0.0123281	4.57088e-65	290.168		0.0297044	0.0163	0.06971		0.1207	0.0165664	0.0764902
P02458	COL2A1	rs10875723	12	48417537	G	A	0.3488	-0.7	0.0182057	1.97626258336499e-323	1478.36		-0.0132025	0.0101	0.1918		0.3488	0.0102824	0.187216
P02458	COL2A1	rs11513959	12	48795929	T	C	0.0463	-0.13	0.0165489	3.98107e-15	61.7092		-0.0370998	0.0299	0.2143		0.0463	0.0306613	0.0947077
Q13522	PPP1R1A	rs10876568	12	54984562	C	G	0.1877	0.06	0.00959268	3.98107e-10	39.1221		0.017496	0.0122	0.1518		0.1877	0.0124285	0.310816
Q12860	CNTN1	rs1444206	12	41076134	A	G	0.1531	-0.2	0.011682	1.04713e-65	293.105		0.0258042	0.0141	0.06814		0.1531	0.0143506	0.0501152
Q12860	CNTN1	rs1596534	12	41172010	G	T	0.0757	0.13	0.0158692	2.5704e-16	67.108		0.004902	0.0174	0.7794		0.0757	0.0176868	0.911926
Q12860	CNTN1	rs17539379	12	41128640	A	C	0.102	-0.18	0.0144226	9.54993e-36	155.761		-0.0158042	0.0191	0.4081		0.102	0.0194027	0.42124
Q12860	CNTN1	rs1838343	12	41196230	T	C	0.4596	-0.2	0.00832059	1.14815e-127	577.766		-0.00020002	0.01	0.9845		0.4596	0.010179	0.811404
Q12860	CNTN1	rs1992607	12	41086635	A	G	0.1178	-0.16	0.015887	7.4131e-24	101.427		0.00059982	0.0155	0.9707		0.1178	0.0157561	0.557474
P02753	RBP4	rs10882283	10	95360964	C	A	0.3575	-0.08	0.0082237	2.29087e-22	94.6337		0.010505	0.0111	0.3434		0.3575	0.0114316	0.415482
P35247	SFTPD	rs10887353	10	81773731	C	T	0.4017	0.06	0.00814381	1.7378e-13	54.2809		0.00589736	0.0103	0.5643		0.4017	0.0104807	0.64828
P35247	SFTPD	rs12357764	10	81755720	A	C	0.3518	0.53	0.0137844	1.97626258336499e-323	1478.36		-0.00120072	0.0104	0.9074		0.3518	0.0105757	0.982542
P35247	SFTPD	rs17878336	10	81702210	C	G	0.0289	0.48	0.0227031	3.23594e-99	447.005		0.0622045	0.0272	0.02192		0.0289	0.02761	0.0224987
P35247	SFTPD	rs6413520	10	81706281	G	A	0.0858	-0.11	0.0154473	1.07152e-12	50.7085		0.0182964	0.0226	0.4173		0.0858	0.0232778	0.347241
Q9BRX8	FAM213A	rs10887871	10	82196061	G	A	0.4421	-0.09	0.00763572	4.57088e-32	138.926		0.00160128	0.01	0.8757		0.4421	0.0101706	0.857819
Q9Y5C1	ANGPTL3	rs10889352	1	63099023	C	T	0.3377	-0.24	0.00851096	6.0256e-175	795.18		0.0037972	0.0104	0.7179		0.3377	0.0105757	0.650503
O94779	CNTN5	rs10892747	11	98935839	A	G	0.308	0.13	0.00850812	1.04713e-52	233.464		0.00770028	0.0105	0.463		0.308	0.0106791	0.515512
O94779	CNTN5	rs2199562	11	97606257	A	C	0.3265	-0.08	0.00813983	8.51138e-23	96.5938		-0.00130085	0.0103	0.9037		0.3265	0.0104892	0.350975
Q7LFX5	CHST15	rs10901820	10	125974933	G	C	0.3904	-0.07	0.00811922	6.60693e-18	74.3307		-0.00259663	0.0101	0.8		0.3904	0.0102824	0.923528
Q7LFX5	CHST15	rs6588740	10	125855340	C	T	0.2737	-0.1	0.0092544	3.23594e-27	116.762		0.00839514	0.0109	0.4403		0.2737	0.0111012	0.641512
Q8NFU3	TSTD1	rs10908821	1	161008535	G	C	0.1026	0.49	0.0132714	2.0893e-298	1363.2		-0.0143959	0.0153	0.346		0.1026	0.015566	0.378114
Q9BXD5	NPL	rs10911135	1	182756967	C	T	0.1634	0.08	0.0108766	1.90546e-13	54.1		-0.0110982	0.0133	0.4043		0.1634	0.0135235	0.548664
Q9BXD5	NPL	rs74646646	1	182878664	C	T	0.0233	0.44	0.0268656	2.75423e-60	268.233		0.00670241	0.0289	0.8158		0.0233	0.0293027	0.6321
Q02985	CFHR3	rs10922098	1	196664651	C	T	0.4001	0.11	0.00813546	1.1749e-41	182.819		0.00979784	0.0101	0.3298		0.4001	0.010274	0.115521
Q9BXR6	CFHR5	rs35662416	1	196967354	A	G	0.03	-1.15	0.0299094	1.97626258336499e-323	1478.36		-0.0737004	0.0372	0.04777		0.03	0.0376862	0.0415451
Q9BXR6	CFHR5	rs6695321	1	196675861	G	A	0.403	-0.25	0.00794999	4.67735e-217	988.886		-0.0176041	0.01	0.07991		0.403	0.010179	0.0295839
P36551	CPOX	rs1461161	3	98284283	T	C	0.472	-0.13	0.00807477	2.5704e-58	259.195		0.0077995	0.0099	0.4337		0.472	0.0100756	0.51735
P36551	CPOX	rs1675513	3	98308698	G	A	0.139	-0.19	0.0118373	5.62341e-58	257.635		0.024098	0.0138	0.08195		0.139	0.0141687	0.0672418
Q99650	OSMR	rs10941412	5	38919158	A	G	0.1948	-0.16	0.0107674	6.0256e-50	220.809		0.0009995	0.0128	0.9402		0.1948	0.0130234	0.627071
O15041	SEMA3E	rs12112574	7	83332824	T	C	0.2253	-0.06	0.00800163	6.45654e-14	56.2271		0.00860289	0.0119	0.472		0.2253	0.0121013	0.414475
O15041	SEMA3E	rs3757621	7	83269493	A	G	0.4177	-0.28	0.00956206	1.7378e-188	857.459		-0.0138961	0.0099	0.159		0.4177	0.0100756	0.149198
O15041	SEMA3E	rs56022007	7	83269159	G	A	0.1322	-0.27	0.0169532	4.16869e-57	253.644		0.0258	0.0156	0.09771		0.1322	0.0158594	0.0345226
O15041	SEMA3E	rs61729612	7	83037731	G	C	0.1466	-1.05	0.0273086	1.97626258336499e-323	1478.36		0.0212951	0.015	0.154		0.1466	0.0152559	0.227033
P07478	NA	rs10952532	7	142474939	C	T	0.4047	-0.26	0.00986814	5.49541e-153	694.186		-0.00590255	0.0108	0.5859		0.4047	0.0109727	0.3468
P07478	NA	rs1799886	7	142498523	C	T	0.4101	0.2	0.00842239	1.20226e-124	563.883		0.00180162	0.0105	0.8666		0.4101	0.0106961	0.731315
Q8N6G6	ADAMTSL1	rs10963680	9	18629283	A	G	0.2423	-0.1	0.0100383	2.23872e-23	99.2383		0.0124028	0.0114	0.2791		0.2423	0.0116097	0.730298
Q8N6G6	ADAMTSL1	rs146084664	9	18687067	A	G	0.0383	0.16	0.0218446	2.39883e-13	53.6475		-0.034105	0.0341	0.3171		0.0383	0.03451	0.258376
Q8N6G6	ADAMTSL1	rs1755286	9	17960182	C	T	0.3872	-0.05	0.00814014	8.12831e-10	37.7291		0.00979784	0.0101	0.3355		0.3872	0.0102824	0.407027
Q8N6G6	ADAMTSL1	rs1856894	9	18528565	A	G	0.4349	-0.1	0.00819011	2.75423e-34	149.08		-0.0101008	0.0099	0.3077		0.4349	0.0100756	0.418651
Q8N6G6	ADAMTSL1	rs575507	9	18700143	C	A	0.2582	-0.08	0.0108766	1.90546e-13	54.1		-0.00950469	0.0117	0.4179		0.2582	0.0119029	0.258611
Q8N6G6	ADAMTSL1	rs702208	9	18639743	G	A	0.0468	0.55	0.0195826	1.44544e-173	788.833		-0.0179971	0.0249	0.4691		0.0468	0.0252583	0.607341
Q8N6G6	ADAMTSL1	rs776760	9	18681452	G	A	0.1226	-0.12	0.0121639	5.88844e-23	97.3233		0.002002	0.0146	0.8883		0.1226	0.0148424	0.95361
P24821	TNC	rs10982683	9	118099515	T	C	0.2782	0.09	0.00771096	1.77828e-31	136.229		-0.00930314	0.011	0.3958		0.2782	0.0111876	0.27817
P24821	TNC	rs13321	9	117792583	C	G	0.3125	0.05	0.00798016	3.71535e-10	39.257		-0.0268985	0.0111	0.01554		0.3125	0.0112827	0.0134294
P24821	TNC	rs7018653	9	117888382	T	C	0.3002	-0.26	0.00933483	1e-170	775.771		-0.00520351	0.0107	0.6291		0.3002	0.0108859	0.691043
P24821	TNC	rs72757370	9	118301138	G	A	0.0521	0.11	0.0160984	8.31764e-12	46.6894		-0.0155977	0.0196	0.4268		0.0521	0.0199112	0.215992
P06396	GSN	rs10985196	9	124033044	A	C	0.2054	-0.07	0.00984766	1.1749e-12	50.5278		0.0018982	0.0121	0.8742		0.2054	0.0123081	0.852729
P08118	MSMB	rs10993994	10	51549496	A	G	0.3822	-1.02	0.0265284	1.97626258336499e-323	1478.36		0.0106036	0.0102	0.2986
P08118	MSMB	rs12264350	10	51563700	C	T	0.349	-0.09	0.00744573	1.23027e-33	146.107		0.00520351	0.0119	0.6614
O75436	VPS26A	rs10998638	10	70961105	C	G	0.2382	-0.18	0.00925031	2.45471e-84	378.645		-0.00930314	0.0116	0.4234		0.2382	0.0117995	0.16793
P07602	PSAP	rs11000064	10	73655176	T	C	0.2907	-0.24	0.00910423	3.80189e-153	694.922		0.0100988	0.0113	0.3696		0.2907	0.0115063	0.239916
P07602	PSAP	rs1867981	10	73595221	C	T	0.4849	0.27	0.00808405	1.41254e-244	1115.5		0.0119005	0.0098	0.225		0.4849	0.00998939	0.402844
P07602	PSAP	rs885828	10	73578503	A	G	0.2958	0.16	0.00915686	2.29087e-68	305.314		0.00999983	0.0109	0.3613		0.2958	0.0110843	0.469909
Q15777	MPPED2	rs11031140	11	30608133	A	G	0.1785	-0.16	0.0104094	2.5704e-53	236.261		0.00799793	0.0126	0.5234		0.1785	0.012825	0.465968
P23921	RRM1	rs11031142	11	4174375	C	T	0.4383	0.06	0.00884964	1.20226e-11	45.9676		0.0159973	0.0099	0.1041		0.4383	0.0100672	0.114753
P12272	PTHLH	rs11049365	12	28291334	A	C	0.2706	0.12	0.0087435	7.24436e-43	188.361		0.00659818	0.0112	0.5564		0.2706	0.0114029	0.743618
P12272	PTHLH	rs12320044	12	29028788	C	T	0.4563	0.07	0.00749782	1e-20	87.1617		0.002002	0.01	0.8392		0.4563	0.010179	0.559216
O00764	PDXK	rs1107204	21	45138118	T	G	0.3802	-0.08	0.00784877	2.13796e-24	103.891		0.00860289	0.0104	0.4077		0.3802	0.0106102	0.450512
O00764	PDXK	rs35285321	21	45201832	A	G	0.3443	-0.08	0.00877534	7.76247e-20	83.1097		-0.00609856	0.0107	0.569		0.3443	0.010903	0.639837
O00764	PDXK	rs4818855	21	45038951	C	T	0.4189	0.13	0.00803434	6.91831e-59	261.81		-0.00870203	0.0099	0.3791		0.4189	0.0100672	0.436882
Q96B86	RGMA	rs11074135	15	93609460	T	A	0.3231	-0.17	0.00864513	4.36516e-86	386.683		0.00619918	0.011	0.5696		0.3231	0.0112133	0.546825
Q96B86	RGMA	rs4411467	15	93588043	A	C	0.0481	-0.15	0.019728	2.88403e-14	57.812		-0.0166986	0.0313	0.5933
Q96B86	RGMA	rs8035249	15	94030008	T	C	0.2778	0.08	0.00898954	5.62341e-19	79.1963		0.0222995	0.0115	0.05283		0.2778	0.0116962	0.00471542
Q9Y653	GPR56	rs11076197	16	57640966	T	C	0.2502	-0.07	0.00917053	2.29087e-14	58.265		0.0018982	0.0109	0.8623		0.2502	0.0111012	0.913373
P08697	SERPINF2	rs11078596	17	1618262	T	C	0.2182	-0.17	0.00971602	1.51356e-68	306.141		0.0141987	0.0129	0.2724		0.2182	0.0131704	0.36196
P08697	SERPINF2	rs754492	17	1639985	C	T	0.4969	-0.08	0.0091841	3.01995e-18	75.8764		0.00170145	0.01	0.8677		0.4969	0.0102233	0.547829
Q9UNK0	STX8	rs11078801	17	9337245	C	G	0.2115	0.07	0.00997787	2.29087e-12	49.2176		0.0179971	0.0116	0.119		0.2115	0.011808	0.274588
Q13253	NOG	rs11079240	17	54662249	A	C	0.4339	0.05	0.00787706	2.18776e-10	40.2913		0.0235993	0.0101	0.01957		0.4339	0.0102656	0.0296643
Q13253	NOG	rs1401795	17	54839652	A	G	0.4918	0.09	0.00807547	7.58578e-29	124.208		-0.00399798	0.01	0.6889		0.4918	0.0102517	0.740136
Q8TEU8	WFIKKN2	rs11079936	17	48907834	T	C	0.2897	0.53	0.0137844	1.97626258336499e-323	1478.36		0.00909848	0.0105	0.3871		0.2897	0.0106875	0.683293
P49862	KLK7	rs11084044	19	51498642	A	T	0.0267	0.17	0.0271793	3.98107e-10	39.1221		-0.0166986	0.0226	0.4593		0.0267	0.0229788	0.242553
P49862	KLK7	rs1624358	19	51487175	T	G	0.0854	-0.53	0.0152118	5.7544e-266	1213.92		0.00550482	0.0207	0.7897		0.0854	0.0210648	0.79384
P49862	KLK7	rs1654558	19	51495709	T	C	0.1871	0.08	0.0115745	4.7863e-12	47.7726		-0.019295	0.0137	0.1579		0.1871	0.0138964	0.0603019
P49862	KLK7	rs268883	19	51480103	T	C	0.34	-0.14	0.00896574	5.7544e-55	243.828		0.00149888	0.0132	0.9098		0.34	0.0133802	0.944543
P49862	KLK7	rs56021438	19	51484581	A	G	0.3059	-0.15	0.00930388	1.77828e-58	259.929		0.036303	0.0129	0.005		0.3059	0.0131268	0.00339481
P01024	C3	rs2230199	19	6718387	C	G	0.2387	0.1	0.0090871	3.63078e-28	121.101		-0.0121029	0.0127	0.3395		0.2387	0.0129284	0.290811
P25685	DNAJB1	rs11085896	19	14651886	A	C	0.4155	0.05	0.00784645	1.86209e-10	40.6063		0.0010994	0.0104	0.9186		0.4155	0.0105841	0.652645
Q96PD5	PGLYRP2	rs11085954	19	15594019	T	C	0.14	0.15	0.0119942	6.91831e-36	156.401		0.00380276	0.0145	0.7924		0.14	0.014739	0.73856
Q96PD5	PGLYRP2	rs140755383	19	15584993	A	C	0.1641	-0.35	0.0108723	2.29087e-227	1036.32		-0.00780034	0.0136	0.5664		0.1641	0.0138337	0.405704
P21266	GSTM3	rs11101991	1	110261567	A	G	0.3026	0.22	0.0180682	4.16869e-34	148.257		-0.00619918	0.0107	0.5611		0.3026	0.0108859	0.4854
P21266	GSTM3	rs12045101	1	110267651	T	C	0.2451	0.3	0.00929767	2.0893e-228	1041.1		0.00249688	0.0115	0.8283		0.2451	0.0117046	0.518661
P21266	GSTM3	rs72705225	1	110246859	A	G	0.0397	0.35	0.0213612	2.45471e-60	268.463		0.012304	0.0274	0.653		0.0397	0.027891	0.632425
P21266	GSTM3	rs7513284	1	110479132	T	C	0.3582	-0.05	0.00776934	1.23027e-10	41.4163		0.0118001	0.01	0.2373		0.3582	0.010179	0.232289
P21266	GSTM3	rs79797822	1	110314653	T	C	0.0858	0.08	0.013158	1.20226e-09	36.9657		-0.00180162	0.0208	0.9301		0.0858	0.0212115	0.77641
Q15485	FCN2	rs11103563	9	137778698	G	A	0.0991	-1.02	0.0265284	1.97626258336499e-323	1478.36		-0.0115036	0.0155	0.4583		0.0991	0.0158162	0.420531
Q15485	FCN2	rs3124953	9	137772066	A	G	0.2251	0.24	0.00967516	7.76247e-136	615.328		0.0167981	0.0122	0.1685		0.2251	0.0124372	0.119812
Q15485	FCN2	rs3128626	9	137773556	A	G	0.2847	0.09	0.0103539	3.54813e-18	75.5581		-0.00530404	0.0111	0.6326		0.2847	0.0113167	0.636778
Q15485	FCN2	rs57136797	9	137752540	T	A	0.1376	-0.57	0.0148247	1.97626258336499e-323	1478.36		-0.0136958	0.0147	0.3522		0.1376	0.0149541	0.246777
Q15485	FCN2	rs75261223	9	137761726	T	C	0.0739	0.21	0.0153104	8.12831e-43	188.132		-0.00619918	0.0206	0.7635		0.0739	0.0209365	0.784655
O00602	FCN1	rs11103571	9	137797399	A	G	0.2458	0.3	0.00949614	4.7863e-219	998.041		-0.00530404	0.0119	0.6586		0.2458	0.0121269	0.75953
O00602	FCN1	rs57136797	9	137752540	T	A	0.1376	-0.08	0.0121187	4.0738e-11	43.5781		-0.0136958	0.0147	0.3522		0.1376	0.0149541	0.246777
O95479	H6PD	rs34603401	1	9305445	C	A	0.1246	0.51	0.0132642	1.97626258336499e-323	1478.36		-0.0193025	0.0142	0.1747		0.1246	0.0144626	0.272299
Q4LDE5	SVEP1	rs111245230	9	113169775	C	T	0.0327	0.59	0.0230604	2.23872e-144	654.594		0.016902	0.0281	0.5471		0.0327	0.0285158	0.505865
Q4LDE5	SVEP1	rs12708288	9	113278718	C	T	0.2453	-0.06	0.00924318	8.51138e-11	42.1366		0.0129029	0.0111	0.2464		0.2453	0.0112827	0.355066
Q4LDE5	SVEP1	rs2846446	9	113505879	A	G	0.164	-0.07	0.0115343	1.28825e-09	36.831		-0.0176956	0.0133	0.1841		0.164	0.0135404	0.283923
Q4LDE5	SVEP1	rs3818764	9	113276356	G	C	0.2135	-0.18	0.0106575	5.37032e-64	285.257		0.000100005	0.0122	0.9908		0.2135	0.0124031	0.7227
Q4LDE5	SVEP1	rs61751937	9	113312231	C	G	0.0342	0.74	0.0227678	1e-231	1056.38		-0.00210221	0.0334	0.9508		0.0342	0.0337954	0.798337
Q6UXI7	VIT	rs1468810	2	36993940	C	A	0.4048	0.36	0.00936296	1.97626258336499e-323	1478.36		0.0041988	0.0102	0.6784		0.4048	0.010369	0.894622
Q6UXI7	VIT	rs17019662	2	36966684	A	G	0.0541	0.18	0.0188092	1.07152e-21	91.5803		0.0044003	0.0188	0.8174		0.0541	0.0191173	0.866758
P05451	REG1A	rs11126696	2	79323888	A	G	0.3863	-0.17	0.00834332	2.75423e-92	415.164		0.0147014	0.0101	0.1482		0.3863	0.0102824	0.166567
P05451	REG1A	rs13015743	2	79360166	T	C	0.4443	0.08	0.00982905	3.98107e-16	66.2455		0.0119977	0.0102	0.2382		0.4443	0.010369	0.292101
P05451	REG1A	rs3754810	2	79389474	T	C	0.0489	-0.28	0.0196046	2.81838e-46	203.986		-0.0158042	0.0238	0.5077		0.0489	0.0241698	0.62475
P05451	REG1A	rs76841471	2	79330169	G	T	0.0685	0.53	0.0164755	4.7863e-227	1034.85		-0.00809713	0.0201	0.6867		0.0685	0.0204036	0.481863
P48304	REG1B	rs11126696	2	79323888	A	G	0.3863	-0.22	0.00823008	2.04174e-157	714.558		0.0147014	0.0101	0.1482		0.3863	0.0102824	0.166567
P48304	REG1B	rs13015743	2	79360166	T	C	0.4443	0.07	0.00945394	1.31826e-13	54.8239		0.0119977	0.0102	0.2382		0.4443	0.010369	0.292101
P48304	REG1B	rs3754810	2	79389474	T	C	0.0489	-0.28	0.019435	4.67735e-47	207.561		-0.0158042	0.0238	0.5077		0.0489	0.0241698	0.62475
P48304	REG1B	rs441087	2	79286431	T	C	0.2254	0.07	0.0105711	3.54813e-11	43.8484		-0.00739729	0.0117	0.5282		0.2254	0.0119029	0.536494
P48304	REG1B	rs76841471	2	79330169	G	T	0.0685	0.53	0.0163886	1.94984e-229	1045.84		-0.00809713	0.0201	0.6867		0.0685	0.0204036	0.481863
Q9NWW6	NMRK1	rs11144225	9	77707300	T	A	0.3712	-0.16	0.00848762	2.88403e-79	355.36		0.00460057	0.01	0.6419		0.3712	0.010179	0.460711
Q9NWW6	NMRK1	rs35223569	9	77702372	T	C	0.0468	-0.14	0.019269	3.71535e-13	52.7882		-0.004902	0.0233	0.8334		0.0468	0.0236776	0.701202
P10253	GAA	rs2304849	17	78075462	C	G	0.2212	-0.36	0.00955439	1.09647819614325e-310	1419.71		-0.00399798	0.0116	0.729		0.2212	0.0118252	0.885881
P10253	GAA	rs2361724	17	78099114	G	A	0.2661	0.12	0.00944992	6.0256e-37	161.252		-0.00860289	0.0113	0.4484		0.2661	0.0115063	0.450494
Q8N428	GALNT16	rs11158801	14	69753772	A	C	0.2103	-0.12	0.00981609	2.29087e-34	149.446		0.00299551	0.0113	0.7882		0.2103	0.0115063	0.900299
Q8N428	GALNT16	rs12100668	14	69793475	G	A	0.4077	-0.17	0.00840965	7.24436e-91	408.641		0.00680309	0.0103	0.5111		0.4077	0.0104892	0.399744
Q8N428	GALNT16	rs34859711	14	69851780	T	A	0.0713	-0.24	0.0156781	6.76083e-53	234.335		0.0117993	0.0154	0.4434		0.0713	0.0156694	0.362508
Q8N428	GALNT16	rs76571673	14	69818891	A	G	0.2037	0.21	0.0174143	1.7378e-33	145.421		0.0116024	0.0142	0.4142		0.2037	0.0143818	0.500388
P29622	SERPINA4	rs11160191	14	95013867	G	A	0.4397	-0.1	0.00861265	3.63078e-31	134.811		0.0217958	0.01	0.02933		0.4397	0.0101706	0.02081
P29622	SERPINA4	rs5511	14	95033595	T	A	0.2442	0.45	0.0117037	1.97626258336499e-323	1478.36		-0.00119928	0.0118	0.9224		0.2442	0.0120063	0.609324
P29622	SERPINA4	rs910349	14	95027678	A	G	0.2281	0.22	0.00989903	1.99526e-109	493.924		0.00890027	0.0116	0.4423		0.2281	0.011808	0.505295
P55058	PLTP	rs111602331	20	44557474	C	T	0.2189	-0.54	0.0140444	1.97626258336499e-323	1478.36		-0.00489799	0.0127	0.7012		0.2189	0.01292	0.386377
P55058	PLTP	rs73126793	20	44545795	T	C	0.0631	-0.29	0.016291	6.91831e-71	316.882		-0.0289037	0.027	0.2841		0.0631	0.027334	0.107823
P43378	PTPN9	rs111647176	15	75751761	A	G	0.2739	-0.07	0.00878591	1.62181e-15	63.4778		-0.0236986	0.0113	0.03624		0.2739	0.0114894	0.0611799
P13647	KRT5	rs11170164	12	52913668	T	C	0.0867	-0.13	0.0148049	1.62181e-18	77.1041		0.0214973	0.0186	0.2463		0.0867	0.0189189	0.150024
P13647	KRT5	rs641615	12	52912909	T	G	0.2322	-0.16	0.00967218	1.8197e-61	273.647		0.00819632	0.0112	0.4628		0.2322	0.0114115	0.362819
Q6UXM1	LRIG3	rs11172841	12	59352431	C	A	0.2331	0.28	0.0113301	7.76247e-135	610.73		-0.0145043	0.0124	0.2402		0.2331	0.0125697	0.30585
Q6UXM1	LRIG3	rs1497237	12	59157252	C	T	0.3822	-0.06	0.00897375	2.29087e-11	44.7049		-0.0146029	0.0104	0.1606		0.3822	0.0105757	0.0503766
Q9Y4E8	USP15	rs11174461	12	62797683	A	G	0.0985	0.1	0.013705	2.95121e-13	53.2404		0.025502	0.0149	0.08736		0.0985	0.0151693	0.39875
Q9Y4E8	USP15	rs73136831	12	62731251	T	A	0.097	0.2	0.0136287	9.33254e-49	215.353		0.0181029	0.016	0.2587		0.097	0.0162898	0.192929
Q9UKG9	CROT	rs111778381	7	86677653	A	G	0.068	0.09	0.0149118	1.58489e-09	36.427		0.0291995	0.0196	0.137		0.068	0.0199112	0.146366
Q9UKG9	CROT	rs31658	7	87039141	T	C	0.1361	-0.55	0.0143045	1.97626258336499e-323	1478.36		-0.00719583	0.0162	0.6583		0.1361	0.0164549	0.713601
Q8TAT2	FGFBP3	rs11186737	10	93666349	T	C	0.2633	-0.29	0.00901368	4.16869e-227	1035.12		0.00489799	0.0106	0.6461		0.2633	0.0107909	0.932355
P46527	CDKN1B	rs111909987	12	12852108	G	C	0.0993	0.12	0.0132577	1.41254e-19	81.9263		-0.0082955	0.0155	0.5948		0.0993	0.0157644	0.98048
Q13753	LAMC2	rs111923356	1	183225444	C	T	0.027	-0.27	0.0241731	5.7544e-29	124.756		-0.0546018	0.0354	0.1226		0.027	0.0361231	0.214859
Q13753	LAMC2	rs12025707	1	183165969	G	A	0.1195	-0.28	0.0122224	3.80189e-116	524.81		0.0121029	0.0156	0.4396		0.1195	0.0158678	0.193682
Q13753	LAMC2	rs2276543	1	183155305	A	G	0.2397	0.62	0.0161251	1.97626258336499e-323	1478.36		-0.00480151	0.0112	0.6672		0.2397	0.0113944	0.64565
O60449	LY75	rs111964402	2	160650456	C	T	0.0491	-0.18	0.0251101	7.58578e-13	51.3865		-0.0152038	0.0262	0.5626		0.0491	0.0266842	0.832404
O60449	LY75	rs41264207	2	160707075	T	C	0.0676	-0.19	0.0189212	1e-23	100.834		0.0371994	0.0183	0.04148		0.0676	0.0186005	0.136147
O60449	LY75	rs62175229	2	160677559	C	T	0.4491	-0.34	0.00934961	1.51356e-289	1322.42		-0.00929665	0.01	0.3508		0.4491	0.0101706	0.182566
Q5GFL6	VWA2	rs11196685	10	116048308	A	G	0.2037	0.11	0.0107101	9.54993e-25	105.487		0.00479847	0.0124	0.7		0.2037	0.0125934	0.703181
Q5GFL6	VWA2	rs35716048	10	116048278	G	A	0.0375	-0.42	0.0214865	4.36516e-85	382.09		-0.0117013	0.035	0.7393		0.0375	0.0354016	0.97233
Q5GFL6	VWA2	rs597371	10	116032519	G	A	0.4223	-0.09	0.00946843	1.99526e-21	90.3502		0.00140098	0.01	0.8897		0.4223	0.010179	0.638136
Q5GFL6	VWA2	rs73354387	10	115881536	G	A	0.2225	0.13	0.0141863	5.01187e-20	83.9745		-0.00259663	0.0117	0.8223		0.2225	0.0119029	0.949748
Q6PCB0	VWA1	rs112030392	1	1360515	C	T	0.066	0.12	0.016439	2.88403e-13	53.2857		0.0428031	0.027	0.1126		0.066	0.0275647	0.0601971
Q96SL4	GPX7	rs11205979	1	53076416	T	C	0.1349	0.71	0.0184658	1.97626258336499e-323	1478.36		-0.0251024	0.013	0.05376		0.1349	0.0132302	0.120162
Q9BY67	CADM1	rs11215406	11	115065082	C	T	0.3163	0.15	0.00856526	1.14815e-68	306.691		-0.00430074	0.0113	0.7		0.3163	0.0114894	0.53052
Q16549	PCSK7	rs11216321	11	117094413	C	T	0.1549	0.08	0.00976239	2.51189e-16	67.1533		0.00480151	0.0153	0.7555		0.1549	0.015566	0.373905
Q16549	PCSK7	rs236910	11	117081974	G	A	0.2768	-0.82	0.0213267	1.97626258336499e-323	1478.36		0.0123965	0.0115	0.2824		0.2768	0.0117131	0.555846
Q8TF42	UBASH3B	rs11218735	11	122523250	A	G	0.2852	-0.13	0.00881838	3.46737e-49	217.324		-0.0145047	0.0115	0.2061		0.2852	0.0116962	0.20503
P58753	TIRAP	rs670712	11	126060666	A	G	0.4394	-0.1	0.00788389	7.24436e-37	160.886		0.0258042	0.01	0.009711		0.4394	0.0102814	0.0131817
P58753	TIRAP	rs7949566	11	126285301	A	G	0.4051	-0.14	0.00839585	1.99526e-62	278.052		0.00159872	0.01	0.8722		0.4051	0.010179	0.483499
P58753	TIRAP	rs8177399	11	126160826	T	C	0.0158	-0.56	0.0312086	5.37032e-72	321.978		-0.0551956	0.0377	0.1428		0.0158	0.0381205	0.142171
P03956	MMP1	rs11225354	11	102510046	C	T	0.1103	-0.13	0.0134218	3.46737e-22	93.8133		0.015205	0.0152	0.3153		0.1103	0.0154626	0.224328
P03956	MMP1	rs17878931	11	102666655	T	G	0.145	-0.16	0.0125607	3.63078e-37	162.259		-0.0182047	0.014	0.1941		0.145	0.0142388	0.230096
P03956	MMP1	rs2212437	11	102798691	A	G	0.3035	-0.09	0.00938596	8.91251e-22	91.9449		-0.0212951	0.0107	0.04623		0.3035	0.0108859	0.0402473
P03956	MMP1	rs514921	11	102669230	G	A	0.335	-0.2	0.00912435	1.69824e-106	480.458		0.00839514	0.0121	0.4877		0.335	0.0122835	0.43108
P03956	MMP1	rs534191	11	102671697	T	C	0.4485	0.43	0.0111835	1.97626258336499e-323	1478.36		0.00469894	0.0101	0.6405		0.4485	0.010291	0.384013
P03956	MMP1	rs588731	11	102679414	A	T	0.0323	0.38	0.0234052	2.81838e-59	263.599		-0.0143018	0.0226	0.5269		0.0323	0.0229872	0.449914
P09238	MMP10	rs11225418	11	102640805	C	A	0.2564	-0.22	0.00976148	1.77828e-112	507.942		0.0138961	0.0115	0.2301		0.2564	0.0117131	0.296659
P09238	MMP10	rs12290253	11	102642261	C	T	0.1767	-0.11	0.0125942	2.45471e-18	76.2856		-0.0189003	0.0125	0.131		0.1767	0.0127216	0.166896
P09238	MMP10	rs3020919	11	102713046	T	C	0.184	-0.13	0.010576	1e-34	151.093		-0.017197	0.0117	0.1404		0.184	0.0119029	0.124789
P09238	MMP10	rs4121366	11	102570760	G	T	0.4265	-0.08	0.00827164	3.98107e-22	93.5398		0.0138961	0.0102	0.1704		0.4265	0.010369	0.0321289
P09238	MMP10	rs470236	11	102658210	A	G	0.1915	-0.17	0.0104255	8.91251e-60	265.893		0.00809713	0.0129	0.5296		0.1915	0.0131268	0.6396
P09238	MMP10	rs486055	11	102650424	T	C	0.1655	-0.38	0.0111643	6.30957e-254	1158.52		0.00799793	0.0134	0.5518		0.1655	0.0136353	0.485517
P09238	MMP10	rs683878	11	102705658	G	C	0.2558	-0.09	0.0104262	6.0256e-18	74.5125		0.00769957	0.0112	0.4906		0.2558	0.0113944	0.505892
Q9GZP0	PDGFD	rs11226091	11	103831791	A	C	0.4699	-0.08	0.00831838	6.76083e-22	92.4917		0.00059982	0.0101	0.9548		0.4699	0.010274	0.938286
Q9GZP0	PDGFD	rs1532673	11	104009965	G	T	0.3666	0.07	0.00847362	1.44544e-16	68.2429		0.0156011	0.0102	0.1258		0.3666	0.0103773	0.121285
Q9GZP0	PDGFD	rs2034555	11	103498434	A	G	0.2436	-0.06	0.00958168	3.80189e-10	39.212		0.00630011	0.0117	0.59		0.2436	0.0119114	0.49055
Q9GZP0	PDGFD	rs2514415	11	103203098	C	A	0.4892	0.07	0.00796716	1.54882e-18	77.195		0.0114958	0.0097	0.2363		0.4892	0.0098773	0.358622
Q9GZP0	PDGFD	rs361287	11	103983470	G	A	0.3089	0.06	0.00946304	2.29087e-10	40.2014		-0.0222017	0.0103	0.03069		0.3089	0.0104807	0.016082
Q9GZP0	PDGFD	rs7950273	11	104031598	G	C	0.3013	-0.35	0.00910287	1.97626258336499e-323	1478.36		-0.012304	0.0108	0.2539		0.3013	0.0109809	0.121531
Q24JP5	TMEM132A	rs112282068	11	60721714	T	C	0.0714	0.15	0.0154867	3.46737e-22	93.8133		0.025697	0.0226	0.2562		0.0714	0.0230298	0.288963
Q24JP5	TMEM132A	rs4939474	11	60663629	G	A	0.4996	-0.3	0.00861192	7.07946e-266	1213.51		-0.00059982	0.0099	0.95		0.4996	0.0100672	0.64642
Q24JP5	TMEM132A	rs524523	11	60703403	A	G	0.0384	-0.33	0.022324	1.90546e-49	218.516		-0.000700245	0.0345	0.9836		0.0384	0.0350151	0.851633
Q24JP5	TMEM132A	rs555835	11	60689445	T	C	0.332	-0.53	0.0137844	1.97626258336499e-323	1478.36		-0.023197	0.0103	0.02365		0.332	0.0104807	0.0263578
Q6P995	FAM171B	rs1123176	2	187607471	C	T	0.1566	-0.19	0.0110053	8.70964e-67	298.062		-0.00799793	0.0127	0.5264		0.1566	0.01292	0.622281
P10746	UROS	rs1935451	10	127505426	G	A	0.1103	0.3	0.0131993	2.34423e-114	516.583		0.0208049	0.0192	0.2781		0.1103	0.019506	0.502472
Q9NR34	MAN1C1	rs11247595	1	26008659	T	C	0.4547	0.19	0.00825268	2.75423e-117	530.05		-0.000500125	0.0104	0.9609		0.4547	0.0105757	0.513437
Q9NR34	MAN1C1	rs116631146	1	26110298	A	G	0.1208	-0.19	0.0130901	9.77237e-48	210.678		-0.015002	0.0203	0.4611		0.1208	0.0208737	0.610857
Q9NR34	MAN1C1	rs2982316	1	26002585	A	G	0.2136	0.07	0.0100008	2.5704e-12	48.9918		-0.004902	0.0127	0.6994		0.2136	0.0129634	0.569618
Q9NR34	MAN1C1	rs3738454	1	26073524	A	T	0.0297	0.28	0.024264	8.31764e-31	133.166		0.0560967	0.0329	0.08809		0.0297	0.0332944	0.0962402
P35475	IDUA	rs11248061	4	980896	A	C	0.4754	0.12	0.0174693	6.45654e-12	47.1858		0.0010994	0.0104	0.9127		0.4754	0.0106102	0.861084
P35475	IDUA	rs115435541	4	984704	A	G	0.0622	-0.15	0.0193088	7.94328e-15	60.3493		-0.0158957	0.026	0.5408		0.0622	0.0264688	0.733636
P35475	IDUA	rs73219733	4	1013634	T	C	0.1044	-0.19	0.0156213	4.89779e-34	147.937		0.00139902	0.0165	0.9343		0.1044	0.0169071	0.571701
Q16775	HAGH	rs11248891	16	1860128	T	C	0.0809	-0.14	0.0144966	4.57088e-22	93.2664		0.023697	0.0183	0.1948		0.0809	0.0186256	0.366833
Q86UX2	ITIH5	rs11255202	10	7622111	A	T	0.245	-0.08	0.0107208	8.51138e-14	55.6839		-0.022399	0.0145	0.123		0.245	0.0147473	0.0808469
Q86UX2	ITIH5	rs12572683	10	7652421	G	A	0.2564	-0.3	0.00971208	1.65959e-209	954.153		-0.0189984	0.0116	0.1021		0.2564	0.0117995	0.0658142
Q86UX2	ITIH5	rs41298373	10	7622009	A	G	0.0937	0.2	0.0146403	1.7378e-42	186.621		-0.0146975	0.0177	0.4065		0.0937	0.0180222	0.323223
Q86UX2	ITIH5	rs7070826	10	7705100	T	A	0.3602	0.13	0.0089848	1.90546e-47	209.349		-0.00860289	0.0104	0.4102		0.3602	0.0105594	0.262593
Q8WVF2	UCMA	rs11258267	10	13260893	C	T	0.1412	0.13	0.0137356	2.95121e-21	89.5757		-0.0028958	0.0137	0.8349		0.1412	0.0139287	0.775493
Q8WVF2	UCMA	rs1537771	10	13283177	T	C	0.1287	-0.4	0.0123069	1e-231	1056.38		0.0222995	0.0143	0.1195		0.1287	0.014566	0.0360015
Q8WVF2	UCMA	rs2181840	10	13268916	A	G	0.356	0.18	0.00846766	2.81838e-100	451.875		-0.0034961	0.0103	0.7376		0.356	0.0104724	0.732769
Q8WVF2	UCMA	rs4301691	10	13263027	G	A	0.4141	0.07	0.00902774	8.91251e-15	60.1227		-0.00149888	0.0101	0.8831		0.4141	0.010274	0.575716
Q8WVF2	UCMA	rs533555	10	13305560	C	T	0.2048	-0.18	0.0101985	1.02329e-69	311.511		-0.0160013	0.0137	0.2424		0.2048	0.0139287	0.432016
P54252	ATXN3	rs112586446	14	92527297	T	C	0.135	0.19	0.0120019	1.90546e-56	250.617		0.0190965	0.0151	0.2075		0.135	0.0153592	0.198849
P54252	ATXN3	rs17807271	14	92494430	A	G	0.2548	0.13	0.0115048	1.31826e-29	127.681		-0.00450011	0.011	0.6834		0.2548	0.0111876	0.895166
P54252	ATXN3	rs2273185	14	92460098	A	C	0.3681	-0.24	0.00811547	3.31131e-192	874.57		-0.00060018	0.0104	0.9553		0.3681	0.0105757	0.853284
Q9NNX6	CD209	rs11260027	19	7804816	G	A	0.4415	-0.19	0.00847225	2.18776e-111	502.932		0	0.0104	0.998		0.4415	0.0105841	0.638206
Q9NNX6	CD209	rs4804774	19	7772173	C	G	0.2173	-0.36	0.0095623	3.54813389233583e-310	1417.36		-0.0062998	0.0128	0.6212		0.2173	0.013015	0.661305
Q9NNX6	CD209	rs73493937	19	7803938	A	G	0.1224	-0.12	0.0142309	3.38844e-17	71.1042		-0.00429923	0.0163	0.79		0.1224	0.0165422	0.268158
Q9NNX6	CD209	rs8111374	19	7837156	T	C	0.329	-0.06	0.00801131	6.91831e-14	56.0913		-0.00190181	0.0106	0.8605		0.329	0.0108082	0.939142
P54802	NAGLU	rs112629880	17	40615761	T	C	0.0365	1.32	0.0343308	1.97626258336499e-323	1478.36		-0.00780034	0.026	0.7639		0.0365	0.0264269	0.7427
P54802	NAGLU	rs2071046	17	40689613	G	C	0.3097	-0.21	0.00743656	1.94984e-175	797.434		-0.00560427	0.0113	0.621		0.3097	0.0114812	0.745068
P51858	HDGF	rs11264535	1	156722424	C	G	0.2921	-0.08	0.00921452	3.89045e-18	75.3762		-0.0104039	0.0103	0.3126		0.2921	0.0104979	0.342469
Q5VY43	PEAR1	rs4661012	1	156885491	G	T	0.3625	-0.19	0.00850692	1.69824e-110	498.842		0.0338981	0.0104	0.001078		0.3625	0.0105841	0.00761978
Q5VY43	PEAR1	rs4661075	1	156875097	G	A	0.1755	-0.13	0.0105969	1.34896e-34	150.499		0.0372035	0.0124	0.002576		0.1755	0.0127686	0.00565628
Q9BY32	ITPA	rs1127354	20	3193842	A	C	0.0831	-1.33	0.0345909	1.97626258336499e-323	1478.36		0.0301023	0.0195	0.1231		0.0831	0.0197998	0.250842
Q9BY32	ITPA	rs41281856	20	3185174	T	A	0.152	-0.12	0.0117965	2.63027e-24	103.48		-0.00720399	0.0136	0.5993		0.152	0.0138337	0.442354
Q9BY32	ITPA	rs8362	20	3193978	A	G	0.2961	0.22	0.00943022	2.23872e-120	544.254		0.00929665	0.0108	0.3918		0.2961	0.0109893	0.32176
Q93070	ART4	rs11276	12	14993439	T	C	0.3974	0.88	0.0228872	1.97626258336499e-323	1478.36		0.0106036	0.01	0.2893		0.3974	0.010179	0.41748
Q9H4G4	GLIPR2	rs112776904	9	36137053	G	A	0.047	0.24	0.0199713	2.88403e-33	144.414		0.00190181	0.0286	0.9475		0.047	0.0289776	0.796377
Q9H4G4	GLIPR2	rs2277172	9	36151164	A	G	0.2982	0.06	0.00995348	1.65959e-09	36.3373		-0.000300045	0.0109	0.9789		0.2982	0.0110926	0.864448
Q9H4G4	GLIPR2	rs4878643	9	36153437	C	G	0.2907	-0.28	0.00916119	3.71535e-205	934.142		0.0111971	0.011	0.3055		0.2907	0.0112046	0.342311
Q12797	ASPH	rs112800350	8	62691810	T	C	0.0357	-0.24	0.0208767	1.38038e-30	132.16		-0.0163022	0.0312	0.6019		0.0357	0.0315703	0.675956
P23280	CA6	rs112818450	1	9029171	A	G	0.028	-0.5	0.0511767	1.51356e-22	95.4542		0.0312952	0.027	0.2471		0.028	0.0274114	0.0818309
P23280	CA6	rs17032907	1	9010405	T	C	0.1488	0.09	0.0121201	1.12202e-13	55.1407		-0.0102019	0.0139	0.463		0.1488	0.0141696	0.990708
P23280	CA6	rs2274329	1	9009451	C	G	0.1153	-0.79	0.0205465	1.97626258336499e-323	1478.36		-0.004902	0.0172	0.7742		0.1153	0.0175223	0.673992
P23280	CA6	rs3765963	1	9034598	G	A	0.4313	0.58	0.0150848	1.97626258336499e-323	1478.36		-0.0134985	0.0106	0.2008		0.4313	0.0107825	0.646973
P21741	MDK	rs112845927	11	46333337	A	G	0.0916	-0.11	0.0148195	1.14815e-13	55.0955		-0.0279983	0.0194	0.148		0.0916	0.0197046	0.258548
Q9UQ53	MGAT4B	rs112938505	5	179233172	A	G	0.0171	-1.23	0.0319901	1.97626258336499e-323	1478.36		0.0355988	0.0366	0.3297		0.0171	0.0369655	0.263954
Q9UQ53	MGAT4B	rs60291142	5	179245093	A	G	0.0552	0.12	0.0166019	4.89779e-13	52.2455		0.0103958	0.0197	0.5988		0.0552	0.0200478	0.496824
Q8NHL6	LILRB1	rs112988186	19	55148842	C	T	0.0578	0.53	0.0157914	5.88844e-247	1126.45		-0.00499749	0.0208	0.8108		0.0578	0.0213128	0.89076
Q8NHL6	LILRB1	rs138131257	19	55083602	G	A	0.0659	-1.61	0.0418732	1.97626258336499e-323	1478.36		-0.00590255	0.0234	0.8011		0.0659	0.0240456	0.901458
Q8NHL6	LILRB1	rs8101073	19	55121839	G	A	0.3203	0.18	0.00838535	3.23594e-102	460.79		-0.000299955	0.011	0.9791		0.3203	0.0113177	0.934328
P07988	SFTPB	rs1130866	2	85893741	A	G	0.4792	-0.4	0.0104033	1.97626258336499e-323	1478.36		-0.00790113	0.01	0.4283		0.4792	0.0101623	0.354183
P07988	SFTPB	rs12714151	2	85932210	T	C	0.4471	-0.11	0.00811516	7.4131e-42	183.735		0.00669752	0.0101	0.5088		0.4471	0.010274	0.605794
P26927	MST1	rs1131095	3	49714225	C	T	0.3076	-1.23	0.0319901	1.97626258336499e-323	1478.36		0.00460057	0.0107	0.665		0.3076	0.0108943	0.227025
P26927	MST1	rs2230169	3	47957996	G	C	0.0662	0.1	0.0125873	1.94984e-15	63.115		0.0571949	0.0191	0.002705		0.0662	0.0194191	0.0056229
Q96GA7	SDSL	rs113152874	12	113867073	C	G	0.0175	0.78	0.0301994	4.2658e-147	667.101		-0.0316971	0.0379	0.4031		0.0175	0.038587	0.147359
Q63HQ2	EGFLAM	rs113400125	5	38406251	T	C	0.0265	0.69	0.0264787	1.07152e-149	679.057		0.0164047	0.0344	0.6347		0.0265	0.0350188	0.37513
Q63HQ2	EGFLAM	rs2589775	5	38381406	G	A	0.1893	-0.16	0.0106628	6.76083e-51	225.164		0.0152964	0.0124	0.2163		0.1893	0.0126098	0.121645
Q63HQ2	EGFLAM	rs62352375	5	38270148	A	G	0.1291	0.12	0.0129795	2.34423e-20	85.4769		0.0343048	0.0141	0.0152		0.1291	0.0143339	0.0113335
Q63HQ2	EGFLAM	rs79871490	5	38386178	A	G	0.1775	-0.07	0.0105441	3.16228e-11	44.0738		-0.034695	0.0136	0.01106		0.1775	0.0138421	0.00928028
[truncated: 1,862 more rows]

## Sheet: S8
Table S8. MR results of the blood proteome from the discovery dataset and SA-EUR GWAS.
[truncated: 1,336 more rows]

[truncated: 8 more sheets: S9, S10, S11, S12, S13, S14, S15, S16]
